# Supplementary material for: Augmenting hippocampal–prefrontal neuronal synchrony during sleep enhances memory consolidation in humans
Source: Nat Neurosci. 2023 Jun 1;26(6):1100–10. doi: 10.1038/s41593-023-01324-5 (PMC10244181; doi:10.1038/s41593-023-01324-5)
Supplement: Source Data Fig. 1 — Statistical source data. [file 41593_2023_1324_MOESM3_ESM.xls]

## Sheet: f
dprime_change_stim	dprime_change_sleep	stim_type
0.04	-0.12	1
-0.04	-0.08	1
-0.12	-0.4	1
-0.48	-0.253333	2
-0.186667	-0.266667	2
-0.24	-0.0266667	3
-0.0933333	-0.146667	1
-0.133333	0.04	3
-0.306667	-0.08	3
-0.16	-0.186667	1
-0.0666667	-0.0666667	2
-0.0666667	-0.173333	1

## Sheet: g
dprime_diff	stim_type
0.16	1
0.04	1
0.28	1
-0.226667	2
0.08	2
-0.213333	3
0.0533333	1
-0.173333	3
-0.226667	3
0.0266667	1
0	2
0.106667	1
