# Supplementary material for: Augmenting hippocampal–prefrontal neuronal synchrony during sleep enhances memory consolidation in humans
Source: Nat Neurosci. 2023 Jun 1;26(6):1100–10. doi: 10.1038/s41593-023-01324-5 (PMC10244181; doi:10.1038/s41593-023-01324-5)
Supplement: Source Data Fig. 2 — Statistical source data. [file 41593_2023_1324_MOESM4_ESM.xls]

## Sheet: a_ii
sync-stim spindle probability	SHAM spindle probability
0.190595	0.111624
0.204624	0.147322
0.195489	0.153871
0.198503	0.142861
0.199141	0.130654
0.200175	0.175863
0.34248	0.240108
0.347993	0.204691
0.273269	0.164952
0.226285	0.136654
0.225599	0.137925
0.318651	0.273088
0.286543	0.227725
0.209827	0.149156
0.292556	0.191137
0.166964	0.116521
0.314863	0.242337
0.210285	0.109758
0.301936	0.225438
0.414573	0.276313
0.364658	0.251088
0.331447	0.247004
0.270411	0.208984
0.17871	0.115672
0.166907	0.115982
0.145347	0.11016
0.172022	0.172149
0.187506	0.171821
0.206688	0.169651
0.302175	0.209107
0.402443	0.273291
0.496445	0.308426
0.389233	0.285904
0.161207	0.140458
0.174198	0.152965
0.137434	0.0864773
0.146526	0.095754
0.186524	0.125968
0.21259	0.190163
0.179417	0.182059
0.207268	0.166136
0.439799	0.288661
0.34154	0.218943
0.298404	0.165768
0.370078	0.268765
0.374544	0.225907
0.197528	0.139758
0.184523	0.123777
0.22729	0.142309
0.399891	0.294312
0.309657	0.210373
0.500527	0.336181
0.267159	0.159659
0.191658	0.0616493
0.203551	0.095051
0.116552	0.0989847
0.116054	0.117936
0.110636	0.107632
0.0800189	0.0960771
0.0837748	0.0856022
0.112733	0.108589
0.0951687	0.0701551
0.099723	0.0684576
0.136529	0.107127
0.122373	0.0736022
0.127717	0.108397
0.131629	0.0975037
0.136888	0.134836
0.111496	0.125709
0.126111	0.138076
0.10449	0.0947209
0.36855	0.313347
0.409782	0.406403
0.38494	0.383297
0.216201	0.205035
0.156724	0.158384
0.13947	0.126159
0.134276	0.126032
0.109349	0.113901
0.0993363	0.102875
0.103076	0.13296
0.203687	0.22934
0.11482	0.127808
0.113809	0.0997799
0.102728	0.0900974
0.120756	0.0778639
0.311805	0.316263
0.254766	0.21307
0.226808	0.170213
0.209081	0.181975
0.142187	0.137004
0.138653	0.126976
0.136547	0.105194
0.152801	0.145299
0.146592	0.106944
0.116183	0.0996785
0.109196	0.0951006
0.108356	0.0956235
0.122912	0.106769
0.204907	0.197624
0.193297	0.183002
0.186442	0.183056
0.150791	0.121244
0.196101	0.139671
0.15169	0.139313
0.137815	0.108997
0.127205	0.133213
0.136538	0.136671
0.18172	0.138099
0.638716	0.464014
0.587959	0.447778
0.190475	0.157873
0.156697	0.159138
0.140211	0.137494
0.137205	0.133916
0.223573	0.17779
0.203766	0.170069
0.23354	0.176677
0.22289	0.170461
0.19554	0.151656
0.178364	0.134178
0.153103	0.109618
0.164777	0.110611
0.617701	0.561511
0.68729	0.62879
0.505066	0.491366
0.42601	0.396552
0.307268	0.3035
0.176327	0.174626
0.245438	0.153401
0.302418	0.230212
0.245599	0.214779
0.213862	0.200927
0.346352	0.312305
0.296794	0.27473
0.284625	0.207967
0.277843	0.19022
0.267236	0.208768
0.210513	0.154893
0.614862	0.346016
0.363516	0.227234
0.203883	0.147228
0.508852	0.291217
0.667962	0.441628
0.687372	0.500106
0.68581	0.451951
0.585873	0.41289
0.626291	0.435841
0.608361	0.416196
0.210452	0.0998858
0.213494	0.121678
0.212824	0.109686
0.207013	0.102688
0.201073	0.10459
0.220276	0.107387
0.196087	0.115368
0.282645	0.185662
0.374427	0.250651
0.355786	0.228071
0.255993	0.152802
0.221753	0.129811
0.219169	0.174472
0.196632	0.159745
0.174245	0.145383
0.156659	0.122183
0.133726	0.124804
0.0639853	0.0982505
0.211362	0.192392
0.177896	0.170333
0.0769437	0.142468
0.0833477	0.121869
0.147153	0.142582
0.15757	0.143823
0.168825	0.0905976
0.111572	0.137298
0.169628	0.172438
0.0985388	0.11508
0.0626617	0.111739
0.0833676	0.0936666
0.24008	0.228361
0.191976	0.162139
0.103241	0.111679
0.186153	0.171246
0.127355	0.117067
0.157209	0.116059
0.193462	0.20588
0.11605	0.132766
0.116145	0.113219
0.074466	0.097271
0.106277	0.113511
0.107872	0.112601
0.100881	0.0759625
0.11345	0.089016
0.231295	0.178359
0.15502	0.112448
0.545399	0.268695
0.151278	0.139277
0.267908	0.142914
0.129747	0.0934193
0.177299	0.0967502
0.165953	0.0952091
0.139418	0.170506
0.137403	0.167561
0.14796	0.199082
0.143565	0.194802
0.120951	0.160474
0.0988564	0.133803
0.103626	0.118863
0.108816	0.158914
0.128244	0.178908
0.133813	0.176324
0.129784	0.157563
0.1379	0.184352
0.103524	0.157341
0.0927855	0.14471
0.168008	0.240509
0.166845	0.241527
0.133775	0.212363
0.112235	0.149908
0.130086	0.172784
0.119318	0.141019
0.11912	0.144247
0.144217	0.179841
0.161236	0.218959
0.125015	0.151367
0.100692	0.100861
0.11917	0.119822
0.168009	0.259752
0.161621	0.17832
0.139933	0.140032
0.112643	0.150177
0.113556	0.140621
0.10868	0.122573
0.419076	0.426775
0.396557	0.392565
0.284412	0.300634
0.58817	0.670877
0.571175	0.629095
0.39228	0.500373
0.304837	0.321597
0.278379	0.275249
0.0999122	0.145503
0.109824	0.153472
0.122874	0.207805
0.10264	0.188995
0.102988	0.172229
0.107587	0.0877626
0.091509	0.0735146
0.120441	0.0873599
0.106456	0.131328
0.128039	0.0814664
0.112461	0.0751167
0.130159	0.129226
0.118885	0.0884812
0.119678	0.0874936
0.369246	0.323149
0.135179	0.150811
0.115469	0.0971498
0.143237	0.138178
0.101486	0.0998802
0.116139	0.0959688
0.218741	0.235824
0.111004	0.0896671
0.108184	0.112086
0.104726	0.113386
0.152848	0.135432
0.147298	0.150012
0.108036	0.100144
0.387556	0.259775
0.235137	0.263588
0.274198	0.13235
0.275595	0.0843607
0.245102	0.0765623
0.322964	0.182717
0.306486	0.199527
0.228619	0.0702221
0.166406	0.108115
0.208931	0.186909
0.268846	0.154152
0.200377	0.0996315
0.216897	0.109817
0.243287	0.1429
0.512383	0.218059
0.429722	0.156742
0.225253	0.0972068
0.241466	0.155031
0.35734	0.157951
0.234608	0.123462
0.280896	0.100578
0.0874389	0.085557
0.11709	0.0580173
0.115837	0.0443675
0.134408	0.079549
0.182005	0.158692
0.210014	0.0960347
0.159774	0.128226
0.161702	0.140851
0.205036	0.0548843
0.154176	0.078557
0.136727	0.116805
0.172545	0.0927716
0.167451	0.0739102
0.225941	0.0885102
0.228764	0.0834899
0.115915	0.0758998
0.335924	0.158065
0.409962	0.223515
0.380962	0.203352
0.277524	0.241678
0.287116	0.179391
0.299366	0.27868
0.33081	0.234882
0.196516	0.0471432
0.118559	0.215633
0.199689	0.297706
0.31555	0.347858
0.416371	0.488042
0.207778	0.165779
0.206886	0.177508
0.325924	0.314974
0.182865	0.172628
0.0898914	0.169639
0.105017	0.178157
0.100593	0.176722
0.0869783	0.155243
0.0970157	0.16286
0.102162	0.158804
0.103777	0.161461
0.122782	0.166138
0.142276	0.216108
0.132271	0.178349
0.0982893	0.178341
0.0917057	0.168808
0.0964709	0.1769
0.108256	0.177199
0.0908362	0.17707
0.104559	0.160155
0.383887
0.0981684	0.169181
0.151089	0.180922
0.125079	0.154286
0.133074	0.156588
0.124804	0.161107
0.10922	0.144489
0.0939589	0.158315
0.13464	0.0986677
0.129649	0.0992331
0.133688	0.110223
0.118185	0.0996817
0.131913	0.0909812
0.134688	0.15179
0.123913	0.14062
0.133475	0.14406
0.170876	0.177738
0.127157	0.154302
0.103014	0.130232
0.239182	0.205999
0.178726	0.136311
0.149913	0.109012
0.159363	0.145473
0.143394	0.150978
0.132729	0.118184
0.161432	0.137355
0.216425	0.190481
0.204347	0.191625
0.127607	0.123209
0.159846	0.130012
0.186943	0.151089
0.13626	0.090521
0.248059	0.121263
0.172565	0.0698026
0.227059	0.0552953
0.319222	0.0995083
0.357386	0.106122
0.259991	0.0704015
0.230776	0.142106
0.253899	0.0546436
0.212557	0.0295918
0.195343	0.0307746
0.140483	-0.0208813
0.0964437	-0.0164798
0.11333	0.0501643
0.138395	0.0186392
0.22737	-0.0124234
0.168464	0.0181044
0.197297	0.0353263
0.302998	0.281743
0.326205	0.323759
0.342403	0.34034
0.344976	0.334344
0.304225	0.316032
0.213604	0.141269
0.235412	0.0815696
0.172523	0.103214
0.195659	0.0832844
0.151391	0.0789464
0.179637	0.157963
0.192706	0.152819
0.187808	0.0127456
0.132926	0.0514708
0.177936	0.0377728
0.192563	0.0904474
0.272574	0.109878
0.147034	0.0866047
0.245416	0.115275
0.249429	0.0691084
0.241314	0.0731596
0.238076	0.0679745
0.236731	0.077953
0.24685	0.0636889
0.237256	0.0468755
0.260742	0.204216
0.27268	0.23474
0.386334	0.258027
0.29473	0.293961
0.289345	0.339274
0.251104	0.324931
0.201459	0.178599
0.263867	0.155349
0.253379	0.213773
0.381882	0.184353
0.456228	0.143979
0.237677	0.0789131
0.216481	-0.0108272
0.190604	0.0426671
0.188294	0.0586334
0.276933	0.0826508
0.249967	0.0804729
0.215001	0.0779641
0.362313	0.139786
0.392361	0.158142
0.39624	0.159321
0.339543	0.108007
0.286351	0.0179658
0.2859	0.148342
0.332427	0.136605
0.389222	0.130726
0.380228	0.118112
0.334702	0.0965381
0.241236	0.105682
0.259454	0.0441187
0.227312	0.0468882
0.24573	0.100442
0.205578	0.160703
0.172102	0.0442233
0.136604	0.0469946
0.119135	0.0467149
0.131391	0.0581469
0.160297	0.0869888
0.171455	0.113578
0.161966	0.132545
0.316101	0.131925
0.372936	0.158531
0.375503	0.189717
0.304929	0.180281
0.430483	0.188945
0.317006	0.148445
0.291051	0.142678
0.249923	0.0944475
0.263454	0.0963442
0.156469	0.0981024
0.132521	0.106317
0.110438	0.0674047
0.246812	0.161962
0.231933	0.195831
0.129699	0.165245
0.239607	0.2049
0.245614	0.177324
0.295429	0.232301
0.172262	0.142651
0.565711	0.588384
0.539749	0.527699
0.431338	0.419686
0.286295	0.274606
0.242232	0.231321
0.24285	0.230447
0.352611	0.275298
0.212777	0.0895381
0.563077	0.373895
0.260769	0.153294
0.256808	0.146538
0.342192	0.217773
0.269601	0.161141
0.251199	0.17403
0.492959	0.327816
0.524998	0.351957
0.211328	0.175801
0.200358	0.16749
0.389784	0.262558
0.388914	0.260282
0.599517	0.389873
0.641393	0.402722
0.654972	0.409038
0.618392	0.397516
0.587401	0.391291
0.580002	0.365775
0.538435	0.304776
0.350529	0.314217
0.272702	0.232076
0.532793	0.347178
0.226114	0.156465
0.544044	0.326642
0.456773	0.326053
0.321329	0.264139

## Sheet: c_1
data
0.142857
0.153846
0.176471
0
-0.0344828
0.155556
0.0140845
0.0967742
0.0819672
-0.05
-0.238095
-0.1
0.0333333
0.230769
0.0810811
0
0.037037
0.135135
-0.0666667
0.0793651
0.2
0.157895
0.288136
0.333333
0.2
0.0909091
0.333333
0.363636
0.263158
0.0843373
0.0512821
0.166667
0.113924
0.179487
0.315789
0.666667
0.833333
0.363636
0.333333
0.307692
0.181818
0.0136986
0.0277778
-0.0263158
0.130435
0.170732
-0.0434783
0.351351
0.0526316
0.111111
0.0645161
0.0133333
0
-0.111111
0.133333
0.158719
0.145381
0.0552938
-0.183088
0.165389
0.0156354
0.0421666
0.129143
-0.0162391
0.398896
0.105844
0.0676576
0.105844
0.161511
-0.00131406
0.109813
0.216139
0.134303
0.0642652
0.159213
0.179056
0.156613
-0.159176
-0.0383492
0.0357247
0.156613
0.198738
-0.0298844
0.317968
0.244048
0.275382
0.0175543
-0.116681
-0.13287
0.203869
-0.00131406
-0.104748
-0.00131406
0.165389
0.198738
0.253673
0.147651
-0.128565
0.114088
-0.00131406
-0.0508157
-0.00131406
0.0986989
0.133333
-0.0909091
0.857143
0.2
0.238095
0.2
0.049505
0.0754717
0.268293
0.25
0.411765
0.176471
0
0
0.0666667
0.116279
0.428571
0.285714
0.714286
0.285714
0.0125
-0.0573248
-0.0718954
0.147826
0.172414
0.636364
-0.0222222
-0.0263158
0.0588235
0.0588235
0.212121
0.35
0.411765
0.435897
0.45
0.44
-0.0434783
-0.0540541
-0.121951
0.137615
0.0967742
0.0731707
0.0413223
0.121951
0.106061
0.125
0.357143
0.263158
0.5
0.2
0.217391
0.130435
0.6
-0.1
0.0140845
0.142857
0.483871
0.25
0.190476
0.16129
0.529412
0.368421
0.037037
-0.153846
-0.191919
-0.115385
-0.0434783
-0.142857
0.428571
-0.272727
-0.8
-0.111111
-0.238095
-0.333333
-0.111111
0.6
-0.283019
-0.217391
-0.333333
-0.0943396
-0.5
-0.142857
-0.116279
-0.0980392
-0.333333
-0.272727
-0.3
-0.571429
-0.230769
-0.263158
-0.0961538
-0.0384615
-0.282211
-0.100476
0.0661878
0.234113
0.48943
0.230769
0
-0.047619
-0.125
0.111111
-0.428571
0.75
-0.333333
-0.2
-0.25
0.25
0.0909091
0.6
0.272727
0.1
-0.181818
-0.294118
0.2
-0.0769231
0.5
0.333333
0.230769
0.1
0
0.333333
0.857143
0
0.176471
0
0.25
0
0.454545
0.230769
0.166667
0.290323
0.0588235
0.24
0.05
0.16129
0.176471
-0.375
-0.111111
0.142857
0.368421
0.529412
-0.225806
-0.172414
-0.1875
0.0666667
-0.4375
-0.473684
-0.103448
-0.333333
-0.368421
-0.0538922
0.08
-0.0810811
-0.422222
-0.0588235
0.0714286
-0.0232558
-0.419355
0
0.214286
-0.0833333
-0.25
-0.09375
0.0526316
-0.283073
-0.261538
-0.0649351
-0.0649351
0.102845
-0.309904
0.188119
-0.261538
-0.331787
-0.480144
-0.389831
-0.389831
-0.0880579
-0.117166
0.0465116
-0.0933333
0.0320405
0.168357
0.168357
0.274336
-0.389831
-0.261538
-0.261538
0.344
-0.174785
-0.0649351
-0.389831
-0.0379747
-0.15493
-0.0393596
-0.112207
-0.117166
-0.254725
-0.103139
0.168357
0.333333
0.333333
0.0285714
0
0.777778
0.714286
-0.470862
-0.255034
-0.14812
-0.116418
-0.458801
-0.559261
-0.458801
0.119704
-0.163133
-0.116418
-0.695097
-0.205156
-0.255034
0.194833
0.194833
0.328546
-0.205156
-0.404506
-0.338104
-0.404506
-0.482397
-0.373058
-0.470862
0.596548
0.596548
-0.00537634
0.194833
-0.0822654
-0.404506
-0.277696
-0.14812
-0.00537634
0.663669
0.328546
0.424172
-0.14812
0.105798
-0.277696
0.0855746
0.194833
-0.0822654
0.23631
0.146258
-0.0962384
0.596548
0.596548
-0.00537634
0.52381
0.828571
0.361702
0.684211
0.620253
-0.0791367
0.479769
0.684211
0.79021
0.52381
0.52381
0.620253
0.479769
0.479769
0.52381
0.361702
0.361702
0.0987124
0.0987124
-0.026616
-0.026616
-0.12628
-0.168831
0.0322581
0.52381
0.361702
0.361702
0.620253
0.174312
0.361702
0.828571
0.438202
0.361702
0.0322581
0.230769
0.261084
0.361702
0.0987124
0.174312
-0.304348
-0.340206
-0.304348
-0.441048
-0.304348
-0.47541
-0.532847
0.479769
0.361702
0.560976
0.498328
0.0322581
0.0322581
-0.168831
-0.0791367
-0.0791367
-0.168831
0.122807
0.230769
0.79021
0.79021
0.52381
0.28
0.361702
0.361702
0.142857
-0.401869
0.0987124
0.230769
0.361702
-0.168831
-0.304348
-0.0791367
0.0322581
0.261084
0
0
0.36
0.411765
-0.428571
0
-0.297297
-0.259259
-0.142857
0.333333
0.428571
0.5
0.5
0
0
0.428571
-0.2
0
-0.333333
-0.428571
-0.333333
-0.5
-0.636364
-0.333333
-0.318182
-0.25
-0.245902
-0.311475
-0.142857
-0.135135
-0.212121
-0.3
-0.304348
-0.409091
-0.428571
-0.483871
-0.466667
-0.00203666
0.270841
0.146944
0.164686
0.0773409
0.0629067
-0.102016
-0.0181651
-0.00203666
-0.0474868
0.251105
0.0201865
0.144348
0.296389
0.0888889
0.300474
0.261261
0.24809
0.203528
0.257358
0.412104
0.164686
0.103868
0.0591952
0.0960217
0.133803
0.122995
0.0646388
0.0748982
0.0183723
-0.0420332
-0.0295579
0.00713779
-0.0383975
0.028893
0.21545
0.0701386
-0.00203666
0.078436
-0.0329624
0.193443

## Sheet: c_2
neuralScoreMedian	behavScore
0.113924	0.16
0.105844	0.04
0.166852	0.28
-0.172883	-0.226667
0.142857	0.08
-0.140856	-0.213333
-0.09375	0.0533333
0.0874036	-0.173333
-0.0966737	-0.226667
0.333333	0.0266667
-0.116418	0
0.078436	0.106667

## Sheet: c_3
data
0.0502849
-0.335423
-0.232996
0.164378
-0.0932421
-0.0690088
-0.00235294
-0.0346084
-0.219632
-0.521715
-0.525515
-0.589772
-0.00235294
-0.314622
-0.363745
-0.562586
0.108787
-0.409368
-0.309821
-0.243594
-0.287874
0.140551
-0.178749
-0.119967
-0.00235294
-0.00235294
-0.472418
-0.335423
-0.446331
-0.0932421
-0.362046
-0.370453
-0.061168
-0.274904
-0.43049
-0.335423
-0.441895
-0.350902
-0.228574
-0.212694
-0.172531
-0.206415
-0.156336
-0.146918
-0.17213
-0.0350713
-0.122262
-0.165862
0.00082713
-0.0761008
0.167471
-0.406717
-0.38391
0.162096
-0.162831
-0.171611
0.429246
0.188298
-0.135552
-0.144919
-0.140856
-0.0948325
-0.165862
0.125814
0.300753
0.00082713
0.0408258
0.0214683
-0.00353357
0.253106
0.266562
0.129861
-0.101538
-0.152707
-0.177338
-0.192594
0.0234957
-0.231417
-0.166229
-0.217654
-0.00353357
-0.336471
0.0874036
0.0874036
-0.0180254
0.123282
0.0530808
0.148061
0.354056
-0.0623441
-0.297342
-0.53195
0.0734095
0.425683
0.521241
0.865784
0.81701
0.330189
0.196605
-0.449632
0.173045
-0.0944123
-0.112581
0.218861
0.371959
0.196605
0.116516
-0.20339
0.0874036
0.0874036
0.856203
0.463898
-0.00181488
-0.274406
-0.0927087
0.0648596
-0.121788
-0.0452896
-0.413271
-0.274406
-0.274406
-0.159664
-0.334946
0.198257
-0.455984
-0.00181488
-0.00181488
-0.112903
-0.0927087
0.0751187
0.498638
-0.00181488
-0.455984
-0.800652
-0.00181488
-0.333333
-0.0943396
-0.179487
-0.578947
-0.0909091
-0.00952381
-0.125
-0.0537634
-0.140625
-0.203704
-0.0526316
-0.0222222
0.153846
0.142857
-0.0526316
-0.4
-0.1
-0.248227
-0.333333
-0.125
-0.322581
-0.140625
-0.165217
-0.145161
-0.154639
-0.140496
-0.0810811
-0.230769
-0.113924
-0.09375
-0.1
0
-0.206897
-0.235294
-0.22449
-0.00529101
-0.0885853
-0.205074
-0.368219
-0.338028
-0.0338573
-0.0309278
-0.0943554
0.0566745
0.0034048
0.314389
-0.152231
-0.0355883
-0.0380713
-0.102799
-0.0694876
-0.0789444
-0.0565577
-0.173675
0.105882
-0.160714
-0.0821806
-0.317266
0.12523
-0.129016
-0.0397665
0.126873
-0.16305
-0.132861
-0.12716
-0.106152
-0.121495
-0.130205
-0.189572
-0.315118
-0.0989919
-0.232284
-0.0916688
0.0758226
-0.167937
0.0572279
-0.2965

## Sheet: d
sp_score	sw_score	stim_type
0.333333	0.157895	3
0.5	-0.2	3
-0.25	-0.333333	3
-0.0909091	-0.333333	3
0.2	0.0731707	3
0.428571	-0.0526316	3
-0.0588235	0.025641	3
0.142857	-0.192308	3
0.142857	0.106383	3
-0.272727	0.15	3
-0.0909091	0.047619	3
0.0769231	-0.212121	3
0.285714	-0.0588235	3
-0.25	-0.15	3
0.272727	-0.142857	3
-0.4	-0.128205	3
0.111111	0.142857	3
-0.4	-0.0697674	3
0.5	-0.105263	3
0.5	-0.191489	3
0.333333	-0.333333	3
-0.333333	0.128205	3
0.0769231	0.0810811	3
-0.111111	-0.0666667	3
0.111111	-0.136364	3
-0.25	0.148936	3
-0.2	0.2	3
-0.1	0.047619	3
-0.2	-0.0363636	1
-0.25	-0.0163934	1
0.636364	-0.114286	1
0.0909091	-0.0393701	1
0.333333	-0.111111	1
0.3	0.103448	1
0.294118	0.0169492	1
0.2	0.0327869	1
0.4	-0.00917431	1
0.263158	0.0990991	1
0.0833333	0.0408163	1
0.2	-0.00854701	1
0.411765	0.0701754	1
0.333333	0.113043	1
0.333333	0.0434783	1
0.466667	-0.05	1
0.733333	-0.0694444	1
0.538462	0.024	1
0.555556	0.00900901	1
0.565217	0.145631	1
0.25	0.103448	1
0.428571	0.05	1
0.6	-0.0215827	1
0.2	0.034965	1
0.0909091	0.0252101	1
0.307692	-0.0873786	1
0.214286	0.150442	1
0.0322581	0.162393	1
-0.333333	0.0280374	1
0.25	0.14	1
0.428571	0.0701754	1
-0.142857	0.107438	1
0.428571	0.0542636	1
-0.142857	-0.0166667	1
-0.0769231	0.072	1
-0.222222	0.0327869	1
0.3125	0.0810811	1
0.0909091	0.042735	1
0.5	-0.0163934	1
0.5	0.2	1
0.212121	0.148148	1
-0.0833333	0.122807	1
0.142857	0.107143	1
0.259259	-0.147826	1
0.0769231	-0.0666667	1
-0.166667	0.010101	1
0.1	-0.0344828	1
-0.142857	-0.0178571	1
0.111111	-0.0952381	1
0.130435	-0.0420168	1
-0.0588235	-0.137255	1
0.185185	-0.0555556	1
-0.375	-0.0285714	1
-0.5	-0.0782609	1
-0.111111	-0.2	1
-0.222222	0.0442478	1
-0.0909091	-0.0578512	1
0.333333	0.0393701	1
-0.333333	0.00884956	1
-0.047619	-0.107438	1
0.3	-0.111111	1
-0.357143	-0.0608696	1
-0.225806	-0.116667	1
-0.212121	-0.016129	1
-0.259259	-0.09375	1
0.0833333	-0.0756303	1
0.428571	-0.0754717	1
0.333333	0.0413223	1
0.142857	0.165049	1
0.75	0.0232558	1
0.111111	-0.010101	1
0.2	-0.00826446	1
0.333333	0.0338983	1
0.263158	-0.107438	1
-0.105263	-0.166667	1
-0.0909091	-0.0542636	1
0.0555556	-0.0701754	1
0.357143	-0.0542636	1
0.555556	0.0285714	1
0.111111	0.0181818	1
0.28	-0.0810811	1
0.3	-0.0877193	1
0.230769	-0.047619	1
0.222222	-0.122449	1
0.263158	-0.118644	1
-0.0625	-0.131148	1
-0.2	-0.0810811	1
-0.28	-0.0841121	1
0.285714	0.0188679	1
-0.2	-0.133333	1
-0.333333	-0.02	1
-0.25	0.148515	1
-0.384615	0.0555556	1
-0.272727	-0.145455	1
-0.0666667	-0.0172414	1
0.0769231	-0.0819672	1
0.1	-0.101695	1
-0.176471	-0.132075	1
-0.285714	-0.037037	1
0.0588235	0.0275229	1
-0.1	-0.0185185	1
0.157895	-0.0892857	1
0.230769	-0.0721649	1
-0.3	0.06	1
0.0526316	0.0153846	1
-0.230769	0.080292	1
-0.272727	0.030303	1
0.2	-0.0149254	1
-0.5	-0.0666667	1
0.179487	-0.0344828	1
0.0666667	-0.0428571	1
0.0322581	-0.0694444	1
0.266667	0.048951	1
0.214286	-0.027027	1
-0.111111	0.109244	1
-0.037037	0.0517241	1
0.166667	-0.0866142	1
0.0833333	0.0454545	1
0.047619	0.0882353	1
0.157895	0.0571429	1
-0.0526316	0.0542636	1
-0.0526316	0.0625	1
0.2	0.0229008	1
0.0285714	-0.037594	1
0.0967742	-0.0454545	1
0.130435	-0.0422535	1
0.130435	-0.0364964	1
0.106383	-0.0510949	1
0.0222222	-0.00740741	1
0.116279	0.0697674	1
0.0952381	0.056	1
0.121951	0.0483871	1
0.333333	-0.0413223	1
0.375	0.0381679	1
0.272727	0.0273973	1
0.142857	-0.00628931	1
0.25	0.0379747	1
0.428571	0.0125	1
0.411765	0.00990099	1
-0.12	0.0215827	1
-0.238095	0.056338	1
0.0666667	0.0326797	1
0.411765	-0.0177515	1
-0.5	-0.0748299	1
-0.230769	-0.0580645	1
0.333333	-0.062069	1
-0.0769231	-0.0469799	1
0.538462	0.139013	2
0.0666667	0.088	2
0.0769231	0.0815451	2
0.333333	0.102041	2
0.428571	-0.003663	2
-0.2	0.0714286	2
0.259259	0.042654	2
-0.2	0.111111	2
-0.222222	0.112971	2
-0.25	0.026616	2
-0.103448	0.0901961	2
-0.0810811	0.0513834	2
-0.130435	-0.0144928	2
0.222222	-0.0337079	2
-0.333333	0.0501931	2
-0.142857	0.00806452	2
-0.0967742	-0.0126582	2
-0.0909091	0.151515	2
-0.142857	0.0333333	2
-0.25	0.138889	2
-0.714286	0.285714	2
0.333333	0.0980392	2
0.384615	-0.0978261	2
0.12	-0.135135	2
0.428571	-0.0857143	2
0.428571	-0.0798122	2
0.333333	-0.0305677	2
-0.2	-0.117021	2
0.6	-0.0181818	2
0.2	-0.0887574	2
0.5	-0.1	2
0.6	-0.0362694	2
0.333333	-0.0877193	2
0.272727	-0.0428016	2
0.125	-0.0857143	2
-0.0769231	-0.0833333	2
0.333333	-0.0734463	2
0.25	-0.116022	2
0.692308	-0.0786517	2
0.454545	-0.0729167	2
0.6	0.00990099	2
0.166667	-0.0751445	2
0.625	-0.0444444	2
0.6	-0.0654206	2
0.428571	-0.139241	2
0.75	-0.15	2
0.5	-0.0621469	2
0.333333	-0.107143	2
0.75	-0.0691244	2
0.419355	-0.148437	2
0.444444	-0.120623	2
0.692308	-0.0827068	2
0.358491	-0.144981	2
0.416667	-0.166023	2
0.244444	-0.0729927	2
0.4375	-0.0451128	2
0.304348	-0.0393701	2
-0.285714	-0.0928962	2
0.166667	-0.144279	2
0.4	-0.211618	2
0.529412	-0.189189	2
0.428571	-0.167315	2
0.103448	0.0316456	3
0.0384615	0.0426829	3
0.134328	0.0617284	3
0.132075	0.0212766	3
0.245902	0.0658307	3
0.223529	0.0787879	3
0.2	0.0332326	3
0.0120482	0.040724	3
-0.08	0.0321101	3
0.153846	0.0457831	3
0.2	0.0195122	3
-0.142857	0.07	3
0.230769	0.0507614	3
-0.454545	0.0140187	3
-0.111111	0.0410959	3
-0.333333	0.0242718	3
-0.0909091	0.0362694	3
0.43662	0.010989	3
0.267327	0.0212766	3
0.282051	0.0346535	3
0.354839	-0.02	3
0.377778	-0.027027	3
-0.294118	0.0337079	3
-0.047619	0.0348837	3
-0.5	0.00911854	3
-0.0666667	-0.0112994	3
0.0769231	0.0352941	1
-0.529412	0.0375	1
-0.6	0.0502793	1
0.333333	0.0449438	1
-0.384615	0.0860215	1
-0.454545	0.068323	1
0.111111	0.027933	1
0.142857	0.0451613	1
0.05	0.0857143	1
-0.0769231	0.0311111	1
0.111111	0.078341	1
-0.142857	0.0769231	1
0.125	0.0744681	1
-0.2	-0.0169492	1
-0.166667	0.106667	1
-0.333333	0.0867052	1
-0.2	0.0888889	1
0.0666667	0.0452261	1
-0.113924	0.0576923	1
0.25	0.0140845	3
0.25	-0.0445344	3
0.136364	-0.0982143	3
0.0909091	-0.0181818	3
0.241379	0.0444444	3
0.0666667	-0.0173913	3
0.106383	-0.0701754	3
0.03125	-0.0472103	3
0.333333	-0.102439	3
0.157895	-0.0574713	3
0.135135	0.0675676	3
0.3	-0.141176	3
0.272727	-0.0721649	3
0.142857	-0.0102041	3
0.454545	-0.0660377	3
0.294118	-0.03	3
-0.105263	0.043956	3
-0.027027	-0.00518135	3
0.0857143	0.058296	3
0.2	-0.0445344	3
0.416667	-0.0654206	3
0.153846	-0.0447761	3
0.4	-0.0888031	3
0.230769	-0.0361446	3
0.6	-0.0522088	3
0.333333	-0.0892857	3
0.428571	-0.0291262	3
0.777778	-0.0512821	3
0.272727	-0.00892857	3
0.103448	-0.103175	3
0.272727	0.0892857	3
0.0232558	-0.0239234	3
0.555556	-0.0683761	3
0.125	0.0245902	3
0.222222	-0.196507	3
0.142857	-0.120879	3
0.25	-0.021645	3
0.111111	0.00404858	3
0.333333	0.0526316	3
0.2	-0.0645161	3
-0.125	-0.222222	3
-0.0666667	-0.135593	3
-0.272727	-0.0973451	3
-0.666667	-0.0606061	3
-0.714286	-0.0769231	3
-0.6	-0.101449	3
-0.333333	-0.323529	3
0.2	-0.121212	3
-0.2	-0.0769231	3
0.142857	-0.283582	3
-0.2	-0.0461538	3
0.0322581	-0.322034	3
-0.222222	-0.288136	3
-0.0819672	-0.275862	3
-0.0204082	-0.285714	3
-0.171429	-0.269231	3
-0.132075	-0.138889	3
-0.0212766	-0.389831	3
-0.0526316	-0.217391	3
-0.142857	-0.245283	3
0.0909091	-0.119048	3
-0.166667	-0.145631	3
0.111111	-0.163636	3
-0.193548	-0.171429	3
0.181818	-0.373494	3
-0.191489	-0.27027	3
-0.0243902	-0.0882353	3
-0.104478	-0.234568	3
-0.0769231	-0.435897	3
-0.138889	0.0196078	3
-0.0545455	-0.192308	3
-0.142857	-0.163636	3
0.0869565	-0.25	3
-0.037037	-0.128713	3
0.111111	-0.227273	3
0.142857	-0.16	3
0.12	-0.209302	3
0.047619	-0.0188679	3
-0.0909091	-0.142857	3
-0.142857	-0.142857	3
0.153846	-0.148148	3
-0.428571	-0.281553	3
-0.111111	-0.178947	3
0.047619	-0.217391	3
-0.36	-0.105263	3
-0.407407	-0.285714	3
-0.473684	-0.315789	3
-0.174603	-0.0693069	3
-0.444444	-0.23913	3
-0.174603	-0.232558	3
-0.127273	-0.148936	3
-0.142857	-0.255319	3
-0.368421	-0.195876	3
-0.176471	-0.259259	3
-0.174603	-0.277108	3
-0.393939	-0.0515464	3
-0.2	-0.25	3
-0.137931	-0.274725	3
-0.181818	-0.0851064	3
-0.387755	-0.298969	3
-0.157895	-0.0677966	3
-0.272727	-0.0291262	3
-0.333333	-0.157895	3
0.0909091	-0.228916	3
-0.272727	-0.111111	3
-0.276596	-0.155556	3
-0.225806	-0.0619469	3
-0.277778	-0.358025	3
-0.210526	-0.254545	3
-0.142857	-0.226415	3
-0.22807	-0.126761	3
-0.170732	-0.0149254	3
-0.233333	-0.105263	3
-0.381818	-0.136	3
-0.473684	-0.0704225	3
-0.368421	-0.111111	3
-0.2	-0.230769	3
-0.371429	-0.340426	3
-0.111111	-0.348315	3
-0.5	-0.0721649	3
-0.222222	-0.0425532	3
0.285714	0.140351	1
0.2	0.2	1
0.2	0.2	1
0.0769231	0.210526	1
-0.2	0.220339	1
0.333333	0.042735	1
0.0588235	0.0545455	1
-0.333333	0.0408163	1
-0.2	0.0666667	1
-0.2	0.0676692	1
0.304348	0.125	1
0.263158	0.111111	1
0.5	0.0350877	1
-0.0769231	0.0990991	1
0.473684	-0.0392157	1
0.25	-0.0588235	1
0.2	0.125	1
0.5	0.0333333	1
0.555556	0.0350877	1
0.666667	0.0485437	1
0.6	-0.0925926	1
0.75	0.0517241	1
0.714286	0.056	1
0.5	0.0169492	1
0.666667	0.0873786	1
0.666667	-0.00970874	1
0.5	0.0566038	1
0.6	0.0588235	1
0.2	0.0208333	1
0.411765	-0.0555556	1
0.538462	0.0408163	1
0.733333	-0.00934579	1
0.666667	-0.0555556	1
0.454545	-0.0344828	1
0.444444	-0.0232558	1
-0.428571	-0.102564	1
-0.111111	-0.102564	1
-0.2	-0.142857	2
-0.2	-0.179487	2
-0.5	-0.251908	2
-0.142857	-0.205882	2
-0.111111	-0.191176	2
-0.2	-0.0943396	2
0.125	-0.22807	2
-0.111111	-0.266667	2
-0.2	-0.221374	2
-0.333333	-0.20339	2
0.466667	-0.294118	2
0.466667	-0.320755	2
0.333333	-0.277778	2
0.294118	-0.262136	2
0.0666667	-0.156863	2
-0.272727	-0.165049	2
0.777778	-0.15873	2
0.142857	-0.145455	2
0.666667	-0.289256	2
0.6	-0.262136	2
0.333333	-0.148936	2
0.384615	-0.214953	2
0.5	-0.196429	2
0.272727	-0.131313	2
0.25	-0.113402	2
0.25	-0.12963	2
-0.333333	-0.151515	2
0.666667	-0.181818	2
-0.5	-0.142857	1
0.333333	-0.407407	1
0.333333	-0.333333	1
0.333333	-0.25	1
0.6	-0.28	1
0.333333	-0.266667	1
0.333333	-0.259259	1
0.25	-0.230769	1
0.25	-0.185185	1
0.142857	-0.130435	1
0.142857	-0.217391	1
0.142857	-0.0526316	1
0.142857	-0.125	1
0.272727	0.222222	1
0.384615	0.127273	1
0.142857	-0.142857	1
0.448276	0.135135	1
0.368421	-0.0243902	1
-0.333333	-0.0857143	1
0.6	0.0588235	1
-0.333333	-0.0666667	1
0.222222	0.027027	1
0.037037	0.103448	1
0.0625	0.111111	1
-0.2	0.2	1
-0.0769231	0.241379	1
0.333333	0.172414	1
0.125	0.0769231	1
-0.047619	0.166667	1
-0.0434783	0.333333	1
0.0526316	0.212121	1
0.181818	-0.135135	1
0.5	-0.166667	1
0.5	0.0285714	1
0.411765	-0.0491803	1
0.25	0.127273	1
0.294118	0.16	1
0.473684	0.08	1
0.5	0.102041	1
0.285714	0.0357143	1
0.214286	0.0625	1
0.28	0.0625	1
-0.047619	0.0526316	1
-0.0666667	0.115385	1
0.428571	-0.111111	1
0.0666667	-0.0819672	1
0.176471	0.030303	1
0.466667	0.04	1
0.692308	0.214286	1
0.333333	0.04	1
0.538462	0.0384615	1
0.375	0.288889	1
0.259259	0.0769231	1
0.28	0.291667	1
0.333333	0.0909091	1
0.5	0.0491803	1
0.222222	0.227273	1
0.222222	0.222222	1
0.357143	0.153846	1
0.5	0.0980392	1
0.481481	0.142857	1
0.384615	0.169811	1
0.333333	0.114754	1
0.307692	0.0491803	1
0.285714	0.047619	1
0.444444	-0.0714286	1
0.466667	0.0169492	1
0.3	-0.0943396	1
0.285714	0.0357143	1
0.166667	0.166667	1
0.230769	0.213115	1
0.272727	0.0666667	1
