# Supplementary material for: Augmenting hippocampal–prefrontal neuronal synchrony during sleep enhances memory consolidation in humans
Source: Nat Neurosci. 2023 Jun 1;26(6):1100–10. doi: 10.1038/s41593-023-01324-5 (PMC10244181; doi:10.1038/s41593-023-01324-5)
Supplement: Source Data Fig. 3 — Statistical source data. [file 41593_2023_1324_MOESM5_ESM.xls]

## Sheet: b
	MTL_baseline	MTL_stimBlock	nonMTL_baseline	nonMTL_stimBlock
ON	46	54	55	95
OFF	10	11	26	19
n.s.	43	42	81	76

## Sheet: c
subPanel_id	contrastIndexByAreas_all_units
1	0.235007
1	-0.146932
1	0.0349927
1	-0.0260123
1	-0.228646
1	0.0922537
1	0.0329962
1	0.0876966
1	-0.118039
1	-0.00562254
1	-5.42584e-05
1	0.0196177
1	0.0137316
1	-0.038088
1	0.0629781
1	-0.0353112
1	-0.00528745
1	-0.0124842
1	-0.0261012
1	-0.00154358
1	-0.00448428
1	0.00541671
1	-0.0102131
1	0.288383
1	-0.0877228
1	0.206912
2	0.235007
2	-0.146932
2	0.237402
2	0.134125
2	0.206371
2	0.32316
2	0.118566
2	0.0349927
2	-0.0260123
2	-0.228646
2	0.0922537
2	0.0329962
2	0.0876966
2	0.221312
2	-0.0296881
2	-0.0352389
2	-0.101608
2	-0.162322
2	-0.162322
2	-0.134597
2	-0.118475
2	-0.0299514
2	-0.125434
2	-0.118039
2	-0.00562254
2	-5.42584e-05
2	0.0196177
2	0.0137316
2	-0.038088
2	0.0629781
2	-0.0353112
2	-0.00528745
2	-0.0124842
2	-0.0261012
2	-0.00154358
2	-0.00448428
2	0.00541671
2	-0.0102131
2	0.288383
2	-0.0877228
2	0.126588
2	0.101754
2	-0.287127
2	0.147073
2	0.0911564
2	0.0371593
2	-0.165757
2	0.0579968
2	0.143491
2	0.203883
2	0.261029
2	-0.104042
2	0.206912
2	0.266083
3	0.237402
3	0.134125
3	0.206371
3	0.221312
4	-0.0296881
4	-0.0352389
4	-0.101608
4	-0.162322
4	-0.162322
4	-0.134597
4	-0.118475
4	-0.0299514
4	-0.125434
4	0.126588
4	0.101754
4	-0.287127
4	0.147073
4	0.0911564
4	0.0371593
4	-0.165757
4	0.0579968
4	0.143491
4	0.266083
5	0.32316
5	0.118566
5	0.203883
5	0.261029
5	-0.104042

## Sheet: d
isMTL	contrastIndex_all_units
1	0.238094
1	0.0694334
1	-0.174225
1	0.0404385
1	-0.144149
1	-0.0726593
1	0.130572
1	0.081194
1	-0.168247
1	-0.0848654
1	0.248495
1	0.215863
1	0.278301
1	0.256651
1	0.192426
1	0.172058
1	0.165255
1	0.280392
1	0.0336375
1	0.019943
1	0.23853
1	0.306751
1	0.226628
1	0.203648
1	-0.0492394
0	0.127637
0	0.105437
0	0.135723
0	0.0635968
0	0.143868
0	0.0423727
0	0.0565075
0	0.0715385
0	0.269342
0	0.256289
0	0.241554
0	0.0644883
0	0.0781851
0	0.149317
0	-0.0508102
0	0.0143837
0	0.0299747
0	0.057447
0	0.057447
0	0.239925
0	0.0861056
0	0.0185454
0	-0.0902481
0	0.185719
0	0.127153
0	-0.155875
0	-0.035965
0	-0.0134827
0	-0.407413
0	0.0285563
0	-0.327382
0	-0.145366
