# Supplementary material for: Augmenting hippocampal–prefrontal neuronal synchrony during sleep enhances memory consolidation in humans
Source: Nat Neurosci. 2023 Jun 1;26(6):1100–10. doi: 10.1038/s41593-023-01324-5 (PMC10244181; doi:10.1038/s41593-023-01324-5)
Supplement: Source Data Fig. 4 — Statistical source data. [file 41593_2023_1324_MOESM6_ESM.xls]

## Sheet: a2
t (mSec)	ripple_mean (uV)	ripple_sem
1	1.1946	0.929851
2	1.39456	1.00443
3	1.4691	1.00748
4	1.46321	1.00753
5	1.37958	1.0052
6	1.38386	1.00468
7	1.32988	1.00407
8	1.28182	1.00335
9	1.31447	1.00614
10	1.3143	1.00561
11	1.27625	1.00388
12	1.27826	1.00441
13	1.30641	1.00525
14	1.32331	1.00543
15	1.36344	1.00576
16	1.40212	1.0053
17	1.41235	1.00421
18	1.39895	1.00247
19	1.39843	0.9999
20	1.3805	0.997787
21	1.28947	0.996203
22	1.21028	0.994443
23	1.13961	0.992506
24	1.04799	0.991053
25	0.98179	0.989495
26	0.956785	0.987652
27	0.903729	0.984484
28	0.857877	0.982638
29	0.822915	0.981308
30	0.832246	0.979659
31	0.773914	0.978576
32	0.769714	0.977953
33	0.754334	0.977203
34	0.702527	0.976808
35	0.688848	0.975496
36	0.681371	0.973689
37	0.728319	0.97284
38	0.707701	0.972592
39	0.72965	0.972408
40	0.73997	0.972484
41	0.665307	0.972701
42	0.645517	0.972785
43	0.604689	0.97245
44	0.593075	0.971252
45	0.602062	0.971325
46	0.595549	0.970652
47	0.609328	0.970614
48	0.586358	0.969878
49	0.609501	0.969476
50	0.665601	0.969232
51	0.693246	0.969218
52	0.738931	0.969092
53	0.85447	0.969957
54	0.923996	0.970014
55	1.02861	0.971694
56	1.18577	0.977382
57	1.18874	0.976553
58	1.20597	0.976712
59	1.25502	0.978186
60	1.23418	0.978258
61	1.12315	0.976062
62	1.07238	0.974887
63	1.0328	0.974147
64	0.972629	0.972197
65	0.967011	0.970408
66	0.98236	0.968976
67	0.991798	0.968388
68	0.960781	0.967523
69	0.901967	0.965934
70	0.921597	0.965266
71	0.87478	0.965008
72	0.814088	0.964233
73	0.733665	0.96326
74	0.668715	0.963664
75	0.604146	0.963377
76	0.561141	0.963386
77	0.521977	0.962759
78	0.452773	0.963744
79	0.438895	0.964824
80	0.380923	0.966176
81	0.344011	0.967711
82	0.332722	0.968939
83	0.335133	0.969543
84	0.323525	0.97035
85	0.307305	0.970606
86	0.316583	0.970413
87	0.326264	0.970828
88	0.284231	0.970992
89	0.254992	0.971127
90	0.240617	0.970631
91	0.316157	0.970806
92	0.261362	0.969497
93	0.220744	0.968155
94	0.152477	0.965999
95	0.0789448	0.965619
96	0.103001	0.966566
97	0.0228202	0.965844
98	-0.017903	0.966341
99	-0.0683638	0.967108
100	-0.155687	0.96831
101	-0.112553	0.968033
102	-0.202285	0.967932
103	-0.244269	0.96792
104	-0.31116	0.968309
105	-0.354099	0.969023
106	-0.300926	0.969551
107	-0.403964	0.969438
108	-0.404899	0.969457
109	-0.453147	0.969505
110	-0.52772	0.969328
111	-0.542762	0.967358
112	-0.710433	0.967249
113	-0.816532	0.967334
114	-0.948933	0.967121
115	-1.10188	0.966484
116	-1.14381	0.966386
117	-1.29805	0.96556
118	-1.44498	0.964957
119	-1.63919	0.964406
120	-1.78984	0.964922
121	-1.752	0.963876
122	-1.88039	0.963853
123	-1.95315	0.963081
124	-2.05435	0.962631
125	-2.12081	0.961774
126	-2.05153	0.960859
127	-2.0389	0.95854
128	-1.98591	0.956869
129	-1.97576	0.956567
130	-1.99089	0.955428
131	-1.84693	0.953461
132	-1.83149	0.952836
133	-1.76576	0.951107
134	-1.75551	0.95057
135	-1.79926	0.949867
136	-1.73086	0.949896
137	-1.66216	0.949653
138	-1.6059	0.949903
139	-1.54305	0.950923
140	-1.52217	0.950715
141	-1.45822	0.951462
142	-1.38103	0.953088
143	-1.32791	0.952883
144	-1.28281	0.952815
145	-1.28199	0.953217
146	-1.29789	0.952859
147	-1.35965	0.953221
148	-1.38076	0.953534
149	-1.40533	0.954276
150	-1.42608	0.953546
151	-1.38025	0.953282
152	-1.38691	0.953948
153	-1.36741	0.953483
154	-1.31539	0.954214
155	-1.24495	0.955395
156	-1.17198	0.955265
157	-1.09254	0.955836
158	-1.04559	0.955889
159	-0.998476	0.957234
160	-0.936539	0.956855
161	-0.805745	0.95724
162	-0.739207	0.959251
163	-0.683844	0.960018
164	-0.606093	0.960931
165	-0.532306	0.961502
166	-0.472795	0.962422
167	-0.410565	0.962471
168	-0.392074	0.963195
169	-0.376149	0.962344
170	-0.464843	0.963453
171	-0.1075	0.979594
172	-0.0152251	0.995871
173	-0.118075	0.988889
174	-0.123626	0.99278
175	-0.169516	0.990947
176	-0.128276	0.992059
177	-0.114951	0.991183
178	-0.090404	0.992269
179	-0.0817227	0.993025
180	-0.0406306	0.994816
181	0.0600713	0.997073
182	0.11461	0.999376
183	0.146299	1.00183
184	0.234343	1.00467
185	0.298919	1.00634
186	0.391428	1.00803
187	0.508112	1.00847
188	0.540165	1.00759
189	0.609219	1.0085
190	0.572087	1.00867
191	0.584998	1.00953
192	0.557639	1.0101
193	0.506192	1.01107
194	0.466792	1.01197
195	0.448577	1.01211
196	0.370481	1.01241
197	0.338926	1.0115
198	0.276168	1.01017
199	0.214008	1.00996
200	0.0774108	1.00979
201	0.010772	1.01122
202	-0.0562064	1.01215
203	-0.152014	1.01167
204	-0.256162	1.00975
205	-0.375888	1.00802
206	-0.449498	1.00806
207	-0.487727	1.00828
208	-0.554807	1.00829
209	-0.59739	1.00828
210	-0.629025	1.00809
211	-0.634295	1.00809
212	-0.668718	1.00758
213	-0.746638	1.00745
214	-0.765742	1.00797
215	-0.778279	1.00895
216	-0.820443	1.00937
217	-0.816698	1.00968
218	-0.764982	1.00935
219	-0.737985	1.0093
220	-0.72834	1.00947
221	-0.673004	1.00727
222	-0.554086	1.00601
223	-0.398708	1.00638
224	-0.255524	1.00556
225	-0.13613	1.00591
226	-0.0916201	1.00646
227	-0.058876	1.00716
228	-0.0299051	1.00773
229	0.0154051	1.00839
230	-0.00802616	1.00908
231	-0.00716492	1.00886
232	0.00938787	1.00809
233	0.00738558	1.00717
234	-0.0378838	1.00632
235	-0.104643	1.00452
236	-0.0995339	1.00268
237	-0.0631769	1.00021
238	-0.0865886	0.99656
239	-0.0453906	0.994349
240	0.0135351	0.992115
241	0.0287262	0.989696
242	0.0417335	0.987119
243	0.0456642	0.985298
244	0.0519899	0.983404
245	0.0441273	0.981926
246	0.049281	0.981341
247	0.0610862	0.980842
248	0.0509334	0.980565
249	0.0408236	0.980801
250	0.0357173	0.980888
251	-0.039936	0.981327
252	-0.0606811	0.981087
253	-0.0407376	0.981269
254	-0.0700569	0.980036
255	-0.0694387	0.978601
256	-0.0569972	0.978201
257	-0.0124245	0.977629
258	0.0503488	0.977181
259	0.106279	0.976924
260	0.162655	0.976771
261	0.158265	0.976327
262	0.194414	0.976388
263	0.245892	0.976645
264	0.240518	0.976433
265	0.240528	0.976949
266	0.259724	0.978212
267	0.295252	0.979735
268	0.389455	0.981914
269	0.426736	0.983637
270	0.467268	0.986354
271	0.489058	0.987308
272	0.499094	0.98897
273	0.550759	0.991267
274	0.598185	0.99252
275	0.627762	0.993592
276	0.682994	0.994605
277	0.721249	0.995254
278	0.759314	0.995859
279	0.806903	0.99639
280	0.872493	0.996836
281	0.908973	0.996475
282	0.960705	0.995753
283	1.01006	0.995258
284	1.06025	0.994789
285	1.04517	0.994173
286	1.08766	0.993548
287	1.10851	0.991607
288	1.06074	0.988351
289	1.04761	0.985735
290	1.03523	0.983799
291	1.00204	0.981479
292	0.987998	0.979771
293	0.964526	0.978705
294	0.994658	0.978328
295	0.972232	0.978577
296	1.02183	0.979274
297	1.05769	0.979968
298	1.04296	0.98031
299	1.03818	0.980935
300	1.09572	0.981705
301	1.17321	0.982604
302	1.18095	0.982851
303	1.20884	0.983517
304	1.16611	0.983186
305	1.14181	0.982879
306	1.13592	0.983719
307	1.15934	0.984334
308	1.12106	0.985227
309	1.02714	0.985952
310	0.994647	0.986288
311	0.882435	0.986633
312	0.802731	0.986863
313	0.776179	0.987328
314	0.723167	0.987743
315	0.654962	0.98828
316	0.658153	0.988442
317	0.721369	0.989223
318	0.740519	0.990282
319	0.760852	0.992137
320	0.707162	0.994615
321	0.637232	0.996532
322	0.586173	0.998841
323	0.566323	1.00142
324	0.589036	1.00355
325	0.626033	1.00594
326	0.645026	1.00831
327	0.648081	1.01002
328	0.699308	1.01187
329	0.693427	1.0142
330	0.690208	1.01552
331	0.757494	1.01702
332	0.71248	1.01849
333	0.676555	1.0197
334	0.624805	1.02125
335	0.540421	1.02281
336	0.449175	1.02532
337	0.289099	1.02783
338	0.102233	1.02915
339	-0.00134723	1.03092
340	-0.0794054	1.03278
341	-0.104214	1.03464
342	-0.156385	1.03607
343	-0.217948	1.03709
344	-0.237947	1.03771
345	-0.219767	1.03819
346	-0.195856	1.03729
347	-0.162135	1.03554
348	-0.177349	1.03349
349	-0.146769	1.03181
350	-0.10194	1.02954
351	-0.0155988	1.02741
352	0.123069	1.02608
353	0.181862	1.02516
354	0.208173	1.02365
355	0.265126	1.02276
356	0.307418	1.02279
357	0.313453	1.02247
358	0.316097	1.02206
359	0.336065	1.02133
360	0.377796	1.02102
361	0.483649	1.02037
362	0.597646	1.02014
363	0.661608	1.0211
364	0.749505	1.02232
365	0.823369	1.02301
366	0.902773	1.02334
367	0.960643	1.02413
368	1.0682	1.02366
369	1.10878	1.02378
370	1.13131	1.02324
371	1.13643	1.02174
372	1.11841	1.02011
373	1.10033	1.01833
374	1.08898	1.0165
375	1.10269	1.01492
376	1.0817	1.01332
377	1.04514	1.01159
378	1.03394	1.00981
379	1.02999	1.00812
380	1.03421	1.00657
381	1.04561	1.00504
382	0.995147	1.0032
383	0.924603	1.00083
384	0.823715	0.998732
385	0.667287	0.997446
386	0.48422	0.996705
387	0.297266	0.996323
388	0.14916	0.995148
389	0.0282802	0.994186
390	-0.115949	0.992709
391	-0.21771	0.991603
392	-0.30954	0.991682
393	-0.409308	0.9924
394	-0.458228	0.993485
395	-0.414188	0.994833
396	-0.374605	0.995664
397	-0.322565	0.996702
398	-0.276564	0.997601
399	-0.262291	0.998283
400	-0.302398	0.998619
401	-0.358824	0.999068
402	-0.403944	0.999615
403	-0.483972	0.999794
404	-0.529273	0.999502
405	-0.537809	1.00005
406	-0.596012	1.00119
407	-0.667071	1.00212
408	-0.698446	1.0028
409	-0.736247	1.00334
410	-0.71687	1.00383
411	-0.793297	1.00388
412	-0.880544	1.00384
413	-0.92364	1.00371
414	-0.937209	1.00358
415	-0.979617	1.00344
416	-1.07663	1.00255
417	-1.13638	1.00146
418	-1.15767	1.00042
419	-1.20496	0.999636
420	-1.3415	0.998408
421	-1.40368	0.997073
422	-1.47324	0.996199
423	-1.5508	0.995754
424	-1.62877	0.995377
425	-1.66816	0.995459
426	-1.69908	0.995377
427	-1.68827	0.995489
428	-1.68861	0.995676
429	-1.72222	0.996791
430	-1.81992	0.99737
431	-1.8584	0.99774
432	-1.88363	0.998603
433	-1.93007	0.999075
434	-2.02643	1.00028
435	-2.14806	1.00137
436	-2.26131	1.00284
437	-2.37409	1.00401
438	-2.49673	1.00473
439	-2.58969	1.00589
440	-2.75861	1.00744
441	-2.85571	1.00898
442	-2.95955	1.01039
443	-3.02318	1.01149
444	-3.08454	1.01245
445	-3.14428	1.01312
446	-3.19637	1.0142
447	-3.30566	1.01535
448	-3.43562	1.01665
449	-3.54224	1.01746
450	-3.56796	1.01816
451	-3.6339	1.0181
452	-3.69011	1.018
453	-3.68745	1.01776
454	-3.65077	1.01734
455	-3.67412	1.01688
456	-3.74054	1.01722
457	-3.74969	1.01785
458	-3.80202	1.01848
459	-3.87923	1.01939
460	-3.91074	1.02028
461	-3.93197	1.02122
462	-3.97353	1.02227
463	-4.00501	1.02326
464	-4.06627	1.02462
465	-4.14138	1.02559
466	-4.21464	1.02588
467	-4.19796	1.02615
468	-4.24686	1.02671
469	-4.28684	1.02752
470	-4.31997	1.02816
471	-4.26593	1.02802
472	-4.2164	1.02745
473	-4.15247	1.02751
474	-3.97547	1.02719
475	-3.80581	1.02695
476	-3.70251	1.02632
477	-3.55382	1.02587
478	-3.4159	1.02572
479	-3.30526	1.02547
480	-3.22516	1.02599
481	-3.14768	1.02639
482	-3.07236	1.02707
483	-3.00115	1.0279
484	-2.89904	1.02829
485	-2.78864	1.02892
486	-2.6776	1.0292
487	-2.57967	1.02948
488	-2.49055	1.02992
489	-2.3494	1.03072
490	-2.26939	1.03079
491	-2.14263	1.03135
492	-2.07396	1.03181
493	-2.03407	1.03217
494	-1.94862	1.03296
495	-1.96555	1.03344
496	-1.95248	1.03357
497	-1.90325	1.03404
498	-1.84875	1.03436
499	-1.80716	1.03434
500	-1.70963	1.03493
501	-1.60868	1.03543
502	-1.54188	1.03605
503	-1.43708	1.03687
504	-1.33544	1.03756
505	-1.29191	1.038
506	-1.28661	1.03859
507	-1.24057	1.03891
508	-1.20847	1.03901
509	-1.28061	1.03927
510	-1.30937	1.04004
511	-1.3695	1.04018
512	-1.47637	1.04018
513	-1.63343	1.04007
514	-1.81195	1.03996
515	-1.97863	1.03981
516	-2.17388	1.03974
517	-2.335	1.03961
518	-2.49743	1.04004
519	-2.63796	1.0403
520	-2.76409	1.04075
521	-2.83705	1.04051
522	-2.96967	1.04006
523	-3.09067	1.03957
524	-3.22396	1.03874
525	-3.34682	1.03867
526	-3.53966	1.03814
527	-3.6704	1.03815
528	-3.78392	1.03848
529	-3.88298	1.03879
530	-3.99408	1.03921
531	-4.05342	1.04005
532	-4.10926	1.04083
533	-4.19891	1.04158
534	-4.22011	1.04296
535	-4.27507	1.04405
536	-4.30773	1.04499
537	-4.32444	1.04568
538	-4.33101	1.04565
539	-4.40838	1.0457
540	-4.44817	1.04484
541	-4.48108	1.04402
542	-4.52573	1.04299
543	-4.59155	1.04249
544	-4.67859	1.04215
545	-4.76836	1.04141
546	-4.80329	1.04057
547	-4.79995	1.04016
548	-4.76247	1.03949
549	-4.75235	1.03839
550	-4.71301	1.03742
551	-4.60655	1.0361
552	-4.50604	1.03451
553	-4.37514	1.03331
554	-4.23972	1.03193
555	-4.05814	1.03073
556	-3.8873	1.02951
557	-3.69536	1.02871
558	-3.55415	1.02783
559	-3.44297	1.02684
560	-3.27937	1.02547
561	-3.14153	1.02405
562	-3.05689	1.02245
563	-2.99274	1.0212
564	-2.95017	1.01998
565	-2.90381	1.01917
566	-2.91261	1.01848
567	-2.91526	1.01788
568	-2.88237	1.01716
569	-2.84353	1.01665
570	-2.7942	1.01579
571	-2.72555	1.01465
572	-2.63958	1.01382
573	-2.63394	1.01325
574	-2.59524	1.01278
575	-2.57537	1.01268
576	-2.61948	1.01273
577	-2.61424	1.01296
578	-2.67766	1.01291
579	-2.81013	1.01262
580	-2.90132	1.01291
581	-2.96831	1.01233
582	-3.05272	1.01162
583	-3.13776	1.01081
584	-3.21098	1.01014
585	-3.35125	1.01008
586	-3.41934	1.00958
587	-3.49254	1.00913
588	-3.57173	1.00825
589	-3.67614	1.00782
590	-3.81053	1.00699
591	-3.88587	1.00643
592	-3.90495	1.00579
593	-3.87432	1.00484
594	-3.82452	1.00426
595	-3.81099	1.00348
596	-3.78575	1.00341
597	-3.71253	1.00301
598	-3.61786	1.0026
599	-3.55927	1.00235
600	-3.49731	1.00252
601	-3.46997	1.00251
602	-3.44617	1.00257
603	-3.42323	1.0025
604	-3.40155	1.00175
605	-3.36792	1.00122
606	-3.31809	1.00046
607	-3.27757	0.99999
608	-3.19302	0.999532
609	-3.15933	0.999075
610	-3.09875	0.999207
611	-3.09177	0.999455
612	-3.10767	0.999816
613	-3.0893	1.00074
614	-3.11093	1.00151
615	-3.15219	1.00204
616	-3.1307	1.00211
617	-3.15717	1.00231
618	-3.16765	1.00193
619	-3.1649	1.0021
620	-3.12651	1.00248
621	-3.09073	1.00251
622	-3.09594	1.00271
623	-3.10447	1.00248
624	-3.04756	1.00162
625	-3.02589	1.00072
626	-3.00616	0.999753
627	-2.92946	0.998739
628	-2.8873	0.998015
629	-2.78855	0.997647
630	-2.69505	0.996689
631	-2.56705	0.995706
632	-2.4553	0.995333
633	-2.32506	0.994563
634	-2.23744	0.994038
635	-2.17493	0.993768
636	-2.13222	0.9938
637	-2.08548	0.993251
638	-1.99933	0.992196
639	-1.95656	0.991574
640	-1.93058	0.990561
641	-1.87622	0.989311
642	-1.86285	0.98828
643	-1.86747	0.987592
644	-1.82795	0.986748
645	-1.81006	0.986001
646	-1.75479	0.985336
647	-1.73624	0.984556
648	-1.66348	0.984245
649	-1.61374	0.983543
650	-1.57325	0.982671
651	-1.53378	0.981643
652	-1.55314	0.98105
653	-1.49588	0.980839
654	-1.43735	0.980244
655	-1.30455	0.980091
656	-1.23839	0.980267
657	-1.17203	0.980254
658	-1.12811	0.979561
659	-1.10873	0.978962
660	-1.02471	0.978442
661	-0.975513	0.977321
662	-0.914854	0.9764
663	-0.88106	0.97565
664	-0.852967	0.974704
665	-0.832983	0.973988
666	-0.806789	0.97347
667	-0.742625	0.973602
668	-0.694146	0.973842
669	-0.640763	0.974285
670	-0.538709	0.975117
671	-0.435235	0.975087
672	-0.321827	0.976194
673	-0.22937	0.977063
674	-0.13541	0.977671
675	-0.0406424	0.978493
676	0.0172578	0.979685
677	0.0789671	0.980706
678	0.151863	0.980716
679	0.178264	0.980649
680	0.157065	0.980484
681	0.175336	0.980301
682	0.166798	0.980277
683	0.205922	0.980035
684	0.25569	0.979752
685	0.303878	0.979933
686	0.358737	0.979117
687	0.40374	0.978447
688	0.435172	0.977685
689	0.469144	0.977325
690	0.488458	0.976556
691	0.445264	0.975284
692	0.449999	0.9742
693	0.467447	0.973467
694	0.561023	0.972525
695	0.633654	0.971147
696	0.736901	0.970403
697	0.815802	0.969196
698	0.905429	0.968457
699	0.974956	0.968925
700	1.06911	0.969157
701	1.13937	0.969428
702	1.18488	0.970235
703	1.22099	0.970206
704	1.20686	0.970198
705	1.27225	0.970079
706	1.32423	0.969931
707	1.35704	0.969281
708	1.41286	0.96855
709	1.49633	0.968651
710	1.56402	0.967853
711	1.65474	0.967049
712	1.7751	0.966941
713	1.90494	0.966638
714	1.94859	0.966129
715	2.08598	0.96582
716	2.22168	0.965184
717	2.31415	0.964342
718	2.44551	0.96343
719	2.54946	0.963059
720	2.66611	0.962592
721	2.798	0.963409
722	2.85637	0.963482
723	2.89877	0.962579
724	2.93797	0.962308
725	3.01185	0.963174
726	3.09608	0.963791
727	3.23645	0.963921
728	3.40805	0.964302
729	3.56223	0.964488
730	3.70492	0.964356
731	3.8092	0.96448
732	3.96953	0.965128
733	4.0981	0.965455
734	4.14634	0.965002
735	4.22359	0.965395
736	4.32428	0.965499
737	4.37571	0.964984
738	4.50109	0.964658
739	4.60254	0.964942
740	4.69365	0.964833
741	4.80169	0.964783
742	4.9495	0.965202
743	5.00629	0.964905
744	5.07297	0.964858
745	5.26983	0.964397
746	5.37405	0.964208
747	5.41693	0.963442
748	5.45318	0.962813
749	5.49107	0.96365
750	5.50543	0.963787
751	5.5104	0.96404
752	5.46767	0.96445
753	5.41508	0.964439
754	5.31395	0.964986
755	5.3443	0.963789
756	5.34735	0.963487
757	5.28686	0.963399
758	5.27395	0.962363
759	5.22601	0.962018
760	5.11666	0.961852
761	5.01851	0.962119
762	4.97002	0.962043
763	4.81693	0.962405
764	4.63343	0.963413
765	4.57962	0.962404
766	4.51485	0.962172
767	4.42679	0.962323
768	4.72653	0.988582
769	4.6253	0.991686
770	4.50689	0.989508
771	4.44342	0.990545
772	4.39329	0.9898
773	4.33583	0.989943
774	4.19471	0.991547
775	4.20084	0.992185
776	4.10215	0.992329
777	4.02031	0.992068
778	3.97452	0.990949
779	3.92155	0.991003
780	3.82134	0.990242
781	3.73441	0.989685
782	3.74229	0.989025
783	3.74133	0.989488
784	3.73091	0.990102
785	3.72621	0.98715
786	3.76863	0.98939
787	3.7711	0.98852
788	3.87366	0.990592
789	3.93324	0.988049
790	4.02726	0.993733
791	3.86824	0.968859
792	3.664	0.959595
793	3.91465	0.955589
794	3.92129	0.95615
795	3.9823	0.957758
796	3.9679	0.958113
797	3.89093	0.959865
798	3.83088	0.958067
799	3.82313	0.957228
800	3.84407	0.957623
801	3.84931	0.957266
802	3.91885	0.957753
803	3.96761	0.9574
804	4.04132	0.957741
805	4.21992	0.956808
806	4.3098	0.957025
807	4.35968	0.956936
808	4.40144	0.957791
809	4.36576	0.959366
810	4.35102	0.958848
811	4.33109	0.959956
812	4.39028	0.961625
813	4.38745	0.96274
814	4.37836	0.963279
815	4.4893	0.964098
816	4.51972	0.965018
817	4.54278	0.96458
818	4.61691	0.963397
819	4.68617	0.963849
820	4.75271	0.963035
821	4.7912	0.963356
822	4.89637	0.964072
823	4.92219	0.964146
824	5.00082	0.96433
825	5.11571	0.965882
826	5.11657	0.966928
827	5.11346	0.96574
828	5.16792	0.966377
829	5.12864	0.967917
830	5.01223	0.967212
831	4.97076	0.967951
832	4.91332	0.969633
833	4.78942	0.969918
834	4.6669	0.969644
835	4.63455	0.969246
836	4.59843	0.970223
837	4.52061	0.969057
838	4.53934	0.968861
839	4.52663	0.969725
840	4.47929	0.967791
841	4.45268	0.967988
842	4.47529	0.968853
843	4.42919	0.967868
844	4.3791	0.96797
845	4.37672	0.968288
846	4.29368	0.969444
847	4.16923	0.968645
848	4.09643	0.969052
849	3.97621	0.969892
850	3.89162	0.968678
851	3.8717	0.968072
852	3.91051	0.967531
853	3.96984	0.967043
854	4.03835	0.966547
855	4.23916	0.965486
856	4.28412	0.965043
857	4.28058	0.964194
858	4.30607	0.963663
859	4.34183	0.964322
860	4.29416	0.962902
861	4.34746	0.964067
862	4.45899	0.965558
863	4.52894	0.966091
864	4.64129	0.967038
865	4.77858	0.967193
866	4.81857	0.968184
867	4.86432	0.967357
868	4.97865	0.967894
869	5.07543	0.9722
870	5.18701	0.974592
871	5.26597	0.975779
872	5.30682	0.974483
873	5.25044	0.9733
874	5.28243	0.972256
875	5.47505	0.973068
876	5.58065	0.973956
877	5.68658	0.972485
878	5.8409	0.972121
879	5.92107	0.973615
880	6.00064	0.971869
881	6.06024	0.971746
882	6.13106	0.972542
883	6.15129	0.971635
884	6.15379	0.969397
885	6.25077	0.966974
886	6.2904	0.967097
887	6.41771	0.965635
888	6.50518	0.9656
889	6.54645	0.966141
890	6.67155	0.965038
891	6.69938	0.965064
892	6.65216	0.965
893	6.61484	0.96438
894	6.61983	0.962749
895	6.6097	0.961854
896	6.64968	0.962255
897	6.81729	0.959381
898	6.86155	0.957778
899	6.86241	0.957703
900	7.01146	0.956229
901	7.19655	0.954761
902	7.2954	0.952626
903	7.46797	0.951838
904	7.64628	0.95027
905	7.79142	0.949076
906	7.81027	0.949143
907	7.90066	0.947139
908	7.98079	0.946745
909	7.97515	0.947288
910	8.08425	0.945801
911	8.22454	0.946126
912	8.38535	0.946298
913	8.6072	0.946806
914	8.89211	0.946027
915	9.03452	0.946421
916	9.17777	0.947062
917	9.3778	0.946361
918	9.42932	0.945512
919	9.44049	0.945354
920	9.54463	0.943834
921	9.65249	0.943304
922	9.68149	0.941669
923	9.86521	0.940427
924	10.1729	0.93907
925	10.489	0.938246
926	10.8364	0.938172
927	11.2971	0.937012
928	11.5669	0.935925
929	11.6205	0.935245
930	11.5946	0.933527
931	11.4923	0.933513
932	11.2645	0.933915
933	11.262	0.933562
934	11.3651	0.932681
935	11.5509	0.933931
936	11.9525	0.936368
937	12.4685	0.935842
938	12.9783	0.935626
939	13.3443	0.935919
940	13.6227	0.93563
941	13.766	0.937028
942	13.6682	0.936938
943	13.4351	0.936135
944	13.2595	0.935018
945	13.1108	0.935656
946	13.0103	0.933934
947	13.3352	0.944629
948	13.714	0.958301
949	14.0643	0.956021
950	14.6311	0.958369
951	15.1442	0.954735
952	15.5647	0.952881
953	15.9282	0.952532
954	16.1692	0.953434
955	16.1177	0.951917
956	15.8924	0.949986
957	15.6393	0.94816
958	15.3188	0.948586
959	15.0927	0.947689
960	15.1495	0.946611
961	15.5109	0.947278
962	16.0788	0.945152
963	16.9494	0.945031
964	17.864	0.944635
965	18.5388	0.944684
966	18.8854	0.944817
967	18.8485	0.945337
968	18.2722	0.945912
969	17.2978	0.946558
970	16.2871	0.948891
971	15.4843	0.953302
972	15.1001	0.954966
973	15.4859	0.958763
974	16.82	0.958846
975	18.7826	0.965846
976	20.9175	0.969119
977	22.8006	0.967311
978	23.659	0.967804
979	22.9939	0.966955
980	21.1259	0.966024
981	18.2385	0.964644
982	15.0565	0.964222
983	12.6381	0.963024
984	11.787	0.963875
985	12.8398	0.966662
986	15.7447	0.969988
987	20.0063	0.97199
988	24.1811	0.978122
989	26.8385	0.980887
990	27.2483	0.983469
991	24.8601	0.988532
992	20.0056	0.990544
993	14.2407	0.992956
994	9.25235	0.998293
995	6.24917	1.00159
996	6.51924	1.00858
997	10.3041	1.01059
998	16.9371	1.04663
999	23.6531	1.07844
1000	28.7434	1.09014
1001	30.8473	1.0995
1002	29.1643	1.10575
1003	24.3479	1.10788
1004	17.6672	1.11411
1005	11.1296	1.13666
1006	7.09085	1.13803
1007	6.51944	1.14066
1008	9.28482	1.14053
1009	14.4159	1.13917
1010	20.5105	1.13845
1011	25.902	1.13929
1012	29.0407	1.13571
1013	29.4639	1.13326
1014	27.383	1.12943
1015	23.6581	1.12225
1016	19.6871	1.11688
1017	16.7452	1.11261
1018	15.6041	1.10819
1019	16.3981	1.10454
1020	18.9003	1.1021
1021	22.3295	1.10053
1022	25.5829	1.09812
1023	27.9401	1.09768
1024	28.9163	1.09796
1025	28.4108	1.09767
1026	26.7945	1.09795
1027	24.6337	1.09815
1028	22.5542	1.09907
1029	20.8713	1.0988
1030	20.0979	1.09873
1031	20.0928	1.0981
1032	20.5531	1.09487
1033	21.3291	1.09475
1034	21.9444	1.09649
1035	22.1488	1.09696
1036	21.888	1.0985
1037	21.1278	1.09931
1038	19.9727	1.10115
1039	18.4357	1.0972
1040	16.9337	1.08992
1041	15.7193	1.0946
1042	14.7277	1.09728
1043	14.1553	1.09724
1044	13.8283	1.09853
1045	13.6558	1.09988
1046	13.5272	1.10277
1047	13.3685	1.10667
1048	13.0268	1.10914
1049	12.3878	1.11171
1050	11.5844	1.11496
1051	10.6137	1.11889
1052	9.49726	1.12145
1053	8.43273	1.12385
1054	7.5362	1.12625
1055	6.75614	1.12771
1056	6.19022	1.13054
1057	5.82844	1.13353
1058	5.64217	1.13718
1059	5.44622	1.14022
1060	5.21848	1.14433
1061	4.85283	1.14945
1062	4.24572	1.152
1063	3.54927	1.15758
1064	2.71359	1.16229
1065	1.71471	1.16464
1066	0.822152	1.16858
1067	0.056459	1.17349
1068	-0.56403	1.17797
1069	-1.09533	1.18238
1070	-1.45569	1.18798
1071	-1.73064	1.19259
1072	-2.12943	1.19687
1073	-2.61033	1.20305
1074	-3.20712	1.20848
1075	-3.97341	1.21351
1076	-4.83078	1.21878
1077	-5.69418	1.22324
1078	-6.58303	1.22762
1079	-7.50085	1.2318
1080	-8.24327	1.23648
1081	-8.88129	1.24045
1082	-9.64432	1.24347
1083	-10.3281	1.24801
1084	-10.9478	1.25358
1085	-11.6897	1.25876
1086	-12.4661	1.2643
1087	-13.2753	1.26952
1088	-14.1418	1.27388
1089	-15.157	1.27892
1090	-16.1445	1.28453
1091	-17.0933	1.28983
1092	-18.0845	1.29454
1093	-19.0459	1.30001
1094	-19.8975	1.30558
1095	-20.7811	1.31034
1096	-21.6682	1.31568
1097	-22.5832	1.3204
1098	-23.5748	1.32438
1099	-24.6462	1.32726
1100	-25.7261	1.33029
1101	-26.7665	1.33499
1102	-27.9189	1.33886
1103	-29.013	1.34322
1104	-30.0433	1.34661
1105	-31.0637	1.34966
1106	-32.0296	1.35374
1107	-32.9382	1.35776
1108	-33.9171	1.36178
1109	-34.8736	1.3649
1110	-35.815	1.36825
1111	-36.6858	1.37198
1112	-37.696	1.37426
1113	-38.7371	1.37629
1114	-39.9943	1.36267
1115	-41.1686	1.36289
1116	-42.1935	1.36508
1117	-43.2144	1.36898
1118	-44.1854	1.37272
1119	-45.1354	1.37536
1120	-45.9951	1.37891
1121	-46.8209	1.38145
1122	-47.6962	1.38282
1123	-48.5737	1.38506
1124	-49.4427	1.38672
1125	-50.3945	1.38827
1126	-51.3008	1.38989
1127	-52.1374	1.39132
1128	-52.956	1.39239
1129	-53.7697	1.39378
1130	-54.4535	1.3957
1131	-55.0611	1.39734
1132	-55.7142	1.39688
1133	-56.3486	1.39763
1134	-56.9052	1.39895
1135	-57.5052	1.40044
1136	-58.1748	1.40204
1137	-58.87	1.40326
1138	-59.4526	1.40394
1139	-60.1358	1.40467
1140	-60.8486	1.40577
1141	-61.472	1.4073
1142	-62.2118	1.40767
1143	-62.8949	1.40869
1144	-63.5012	1.40928
1145	-64.1268	1.40927
1146	-64.7227	1.40914
1147	-65.3383	1.40897
1148	-65.9583	1.40849
1149	-66.5774	1.40715
1150	-67.097	1.4073
1151	-67.5464	1.40792
1152	-68.0183	1.40787
1153	-68.4465	1.40796
1154	-68.7988	1.40781
1155	-69.1561	1.40715
1156	-69.5439	1.40677
1157	-69.9363	1.40679
1158	-70.3213	1.40663
1159	-70.7441	1.40554
1160	-71.1115	1.4053
1161	-71.4849	1.40531
1162	-71.9167	1.4049
1163	-72.2882	1.40471
1164	-72.6343	1.40539
1165	-72.9253	1.40419
1166	-73.1186	1.4031
1167	-73.2614	1.40307
1168	-73.3731	1.40255
1169	-73.549	1.40234
1170	-73.6718	1.40178
1171	-73.7306	1.40078
1172	-73.8695	1.39941
1173	-74.0182	1.39803
1174	-74.076	1.3966
1175	-74.1592	1.395
1176	-74.1975	1.39335
1177	-74.1421	1.39171
1178	-74.0412	1.38946
1179	-73.9645	1.3883
1180	-73.8447	1.38743
1181	-73.6957	1.38639
1182	-73.6071	1.38403
1183	-73.447	1.38255
1184	-73.253	1.38223
1185	-73.0431	1.38084
1186	-72.8296	1.37945
1187	-72.5791	1.37723
1188	-72.3013	1.37471
1189	-72.0857	1.3731
1190	-71.7858	1.37132
1191	-71.5016	1.36962
1192	-71.2407	1.36675
1193	-70.8571	1.36385
1194	-70.4138	1.36078
1195	-70.0464	1.35722
1196	-69.6012	1.35367
1197	-69.1566	1.35013
1198	-68.6358	1.34605
1199	-68.1555	1.34069
1200	-67.6233	1.33684
1201	-67.0147	1.3335
1202	-66.4147	1.33008
1203	-65.7973	1.32712
1204	-65.1402	1.32387
1205	-64.4711	1.32003
1206	-63.7854	1.31684
1207	-63.0777	1.31358
1208	-62.3544	1.3103
1209	-61.6611	1.30652
1210	-60.9002	1.30276
1211	-60.1284	1.29894
1212	-59.4387	1.29432
1213	-58.7131	1.29043
1214	-58.0272	1.28756
1215	-57.3788	1.28359
1216	-56.6562	1.27893
1217	-55.8497	1.27569
1218	-55.034	1.27189
1219	-54.1932	1.26853
1220	-53.3241	1.26501
1221	-52.4656	1.2606
1222	-51.6445	1.25629
1223	-50.808	1.2518
1224	-49.9681	1.248
1225	-49.2248	1.24384
1226	-48.4545	1.24009
1227	-47.6296	1.23678
1228	-46.8191	1.23297
1229	-46.0582	1.2286
1230	-45.2809	1.22451
1231	-44.5119	1.22102
1232	-43.7897	1.21619
1233	-43.0579	1.21223
1234	-42.3279	1.20893
1235	-41.5407	1.20503
1236	-40.8656	1.20111
1237	-40.1854	1.19657
1238	-39.4937	1.19229
1239	-38.8209	1.18753
1240	-38.0678	1.18305
1241	-37.395	1.17975
1242	-36.7709	1.17511
1243	-36.112	1.17071
1244	-35.4703	1.1676
1245	-34.8445	1.16418
1246	-34.2439	1.16092
1247	-33.6549	1.15839
1248	-33.1239	1.15581
1249	-32.5534	1.1522
1250	-32.0125	1.14983
1251	-31.4948	1.1474
1252	-31.0536	1.14412
1253	-30.5956	1.14162
1254	-30.0838	1.13917
1255	-29.6474	1.13631
1256	-29.2168	1.1342
1257	-28.74	1.13251
1258	-28.3064	1.13062
1259	-27.9099	1.12804
1260	-27.5324	1.12603
1261	-27.2041	1.12474
1262	-26.8784	1.12169
1263	-26.5531	1.11942
1264	-26.2035	1.11769
1265	-25.9297	1.11513
1266	-25.6225	1.11276
1267	-25.2831	1.1115
1268	-24.9466	1.11102
1269	-24.6065	1.11059
1270	-24.2728	1.11013
1271	-23.9894	1.11009
1272	-23.7173	1.10954
1273	-23.4204	1.10925
1274	-23.1483	1.1091
1275	-22.922	1.10824
1276	-22.6867	1.10763
1277	-22.5083	1.10759
1278	-22.2918	1.10733
1279	-22.0608	1.1064
1280	-21.8476	1.10527
1281	-21.6318	1.10429
1282	-21.4356	1.10205
1283	-21.2086	1.1001
1284	-21.023	1.09852
1285	-20.872	1.09566
1286	-20.6702	1.09395
1287	-20.4317	1.09166
1288	-20.1735	1.0889
1289	-19.9215	1.08652
1290	-19.6012	1.08437
1291	-19.3132	1.08256
1292	-19.0454	1.08024
1293	-18.7142	1.07788
1294	-18.381	1.0763
1295	-18.0764	1.07445
1296	-17.7821	1.07299
1297	-17.5225	1.07165
1298	-17.2973	1.07013
1299	-17.0902	1.06833
1300	-16.8315	1.06684
1301	-16.6132	1.06574
1302	-16.3937	1.06349
1303	-16.1342	1.06226
1304	-15.921	1.06081
1305	-15.7519	1.05912
1306	-15.6127	1.05819
1307	-15.4516	1.05668
1308	-15.3202	1.05524
1309	-15.1367	1.05381
1310	-14.9741	1.05225
1311	-14.8466	1.05097
1312	-14.7328	1.04942
1313	-14.5762	1.04753
1314	-14.3819	1.04616
1315	-14.3494	1.04435
1316	-14.2683	1.04214
1317	-14.2108	1.04054
1318	-14.2014	1.0394
1319	-14.1806	1.03782
1320	-14.1229	1.03701
1321	-14.0369	1.03611
1322	-13.9804	1.03587
1323	-13.8826	1.0355
1324	-13.8137	1.03576
1325	-13.7609	1.03563
1326	-13.6979	1.03497
1327	-13.6919	1.03471
1328	-13.6691	1.03443
1329	-13.6745	1.03377
1330	-13.6472	1.03341
1331	-13.6213	1.0333
1332	-13.6469	1.03252
1333	-13.6132	1.03185
1334	-13.5679	1.03224
1335	-13.5602	1.0325
1336	-13.4938	1.0325
1337	-13.3898	1.03189
1338	-13.2775	1.03142
1339	-13.1521	1.03114
1340	-13.0035	1.03063
1341	-12.866	1.03051
1342	-12.7276	1.03006
1343	-12.6125	1.02951
1344	-12.5072	1.02902
1345	-12.4117	1.02835
1346	-12.3365	1.02761
1347	-12.2656	1.02733
1348	-12.1654	1.02708
1349	-12.1424	1.02674
1350	-12.1182	1.02689
1351	-12.0945	1.02707
1352	-12.0819	1.02682
1353	-11.9865	1.02699
1354	-11.8607	1.02679
1355	-11.73	1.02629
1356	-11.655	1.02558
1357	-11.5092	1.02494
1358	-11.3624	1.02472
1359	-11.2654	1.02419
1360	-11.1949	1.024
1361	-11.1058	1.02372
1362	-11.0396	1.02378
1363	-10.9552	1.02363
1364	-10.9041	1.02336
1365	-10.8735	1.02336
1366	-10.8412	1.02287
1367	-10.7968	1.02317
1368	-10.7125	1.02352
1369	-10.5623	1.02336
1370	-10.4258	1.02332
1371	-10.2886	1.02271
1372	-10.1525	1.02224
1373	-10.0026	1.02217
1374	-9.8478	1.02182
1375	-9.73561	1.02157
1376	-9.65518	1.02163
1377	-9.5393	1.02136
1378	-9.45794	1.02145
1379	-9.3848	1.02124
1380	-9.32085	1.02058
1381	-9.26239	1.02038
1382	-9.18935	1.02005
1383	-9.10244	1.0197
1384	-9.04702	1.01911
1385	-8.96842	1.01864
1386	-8.88579	1.01819
1387	-8.80679	1.01737
1388	-8.78012	1.01666
1389	-8.68051	1.01556
1390	-8.48533	1.01408
1391	-8.37305	1.01325
1392	-8.24146	1.01255
1393	-8.06635	1.0121
1394	-7.89527	1.01218
1395	-7.76777	1.01249
1396	-7.62241	1.01297
1397	-7.44218	1.01338
1398	-7.3039	1.01384
1399	-7.16296	1.01438
1400	-6.9722	1.01488
1401	-6.80708	1.01537
1402	-6.64908	1.01598
1403	-6.48322	1.01621
1404	-6.29009	1.01637
1405	-6.10037	1.01632
1406	-5.95013	1.01672
1407	-5.77735	1.01683
1408	-5.61501	1.0173
1409	-5.43448	1.01784
1410	-5.21315	1.01881
1411	-5.00107	1.01948
1412	-4.79325	1.02025
1413	-4.56198	1.0205
1414	-4.38495	1.02056
1415	-4.22347	1.02019
1416	-4.08829	1.01986
1417	-3.93837	1.01936
1418	-3.80999	1.01911
1419	-3.67952	1.01858
1420	-3.53578	1.01766
1421	-3.41975	1.01723
1422	-3.26051	1.01668
1423	-3.10908	1.01578
1424	-3.01228	1.0149
1425	-2.92448	1.01455
1426	-2.84306	1.01383
1427	-2.76257	1.01315
1428	-2.657	1.01279
1429	-2.56395	1.01174
1430	-2.41354	1.01055
1431	-2.30125	1.00996
1432	-2.1996	1.00937
1433	-2.07018	1.00884
1434	-1.93573	1.00826
1435	-1.78699	1.00757
1436	-1.6686	1.00661
1437	-1.53721	1.00543
1438	-1.39956	1.00483
1439	-1.32155	1.00375
1440	-1.21018	1.00266
1441	-1.10084	1.00195
1442	-0.990763	1.00099
1443	-0.907293	1.00013
1444	-0.843948	0.999267
1445	-0.803849	0.998654
1446	-0.770719	0.997667
1447	-0.67518	0.996819
1448	-0.562065	0.995585
1449	-0.432895	0.994934
1450	-0.294206	0.993998
1451	-0.18035	0.993494
1452	-0.00995737	0.993029
1453	0.114482	0.992652
1454	0.198879	0.992737
1455	0.269463	0.992603
1456	0.37245	0.992433
1457	0.435695	0.992242
1458	0.554131	0.992228
1459	0.666583	0.992378
1460	0.750328	0.992098
1461	0.871529	0.992126
1462	0.958914	0.992354
1463	1.03731	0.992625
1464	1.18216	0.992396
1465	1.27341	0.992239
1466	1.35114	0.992126
1467	1.45731	0.991416
1468	1.5972	0.990778
1469	1.70819	0.990056
1470	1.86139	0.989468
1471	2.06263	0.989275
1472	2.21266	0.98918
1473	2.29261	0.989096
1474	2.38175	0.989396
1475	2.4696	0.990192
1476	2.50829	0.990957
1477	2.59224	0.991429
1478	2.72582	0.991948
1479	2.86917	0.99205
1480	3.01925	0.991854
1481	3.23321	0.991664
1482	3.37973	0.991853
1483	3.52538	0.991733
1484	3.68142	0.991149
1485	3.7817	0.990538
1486	3.83735	0.989985
1487	3.93215	0.989225
1488	4.0319	0.988418
1489	4.07385	0.988024
1490	4.10034	0.987373
1491	4.18259	0.98687
1492	4.1818	0.986465
1493	4.13231	0.985896
1494	4.14875	0.985649
1495	4.18972	0.985542
1496	4.18673	0.985166
1497	4.2066	0.985022
1498	4.26951	0.984279
1499	4.31886	0.983862
1500	4.41219	0.983528
1501	4.52781	0.983005
1502	4.6799	0.981837
1503	4.75182	0.980922
1504	4.88963	0.980416
1505	4.9971	0.979814
1506	5.06218	0.979461
1507	5.18954	0.979376
1508	5.23868	0.979557
1509	5.26784	0.980571
1510	5.24274	0.981645
1511	5.32452	0.98253
1512	5.37963	0.983279
1513	5.423	0.983848
1514	5.56279	0.984617
1515	5.67878	0.985153
1516	5.72017	0.985636
1517	5.75147	0.985924
1518	5.80904	0.986142
1519	5.83561	0.986746
1520	5.88441	0.98736
1521	5.99816	0.988138
1522	6.03003	0.988478
1523	6.07313	0.988915
1524	6.1404	0.989166
1525	6.1561	0.989629
1526	6.19702	0.990337
1527	6.27573	0.99106
1528	6.37464	0.991886
1529	6.47654	0.992135
1530	6.62795	0.992685
1531	6.84108	0.993612
1532	6.99886	0.993804
1533	7.10569	0.994037
1534	7.22852	0.993875
1535	7.30684	0.994176
1536	7.29267	0.995125
1537	7.26274	0.995708
1538	7.2493	0.996364
1539	7.21673	0.996188
1540	7.19359	0.996068
1541	7.14303	0.997014
1542	7.13799	0.998096
1543	7.14092	0.999644
1544	7.14294	1.00095
1545	7.1993	1.00184
1546	7.17521	1.00384
1547	7.2191	1.00586
1548	7.3048	1.00791
1549	7.36608	1.00974
1550	7.41043	1.01057
1551	7.4503	1.01174
1552	7.55397	1.01242
1553	7.61383	1.01322
1554	7.70713	1.01255
1555	7.74878	1.01216
1556	7.74377	1.01063
1557	7.65757	1.01379
1558	7.29551	1.04794
1559	7.41766	1.04286
1560	7.56369	1.03174
1561	7.58537	1.03103
1562	7.58996	1.02902
1563	7.54159	1.02816
1564	7.63554	1.01946
1565	7.53962	1.02934
1566	7.51433	1.03531
1567	7.60903	1.02466
1568	7.53168	1.03294
1569	7.52616	1.03451
1570	7.57047	1.02505
1571	7.51288	1.02509
1572	7.53969	1.02449
1573	7.43747	1.03216
1574	7.47026	1.02737
1575	7.586	1.02186
1576	7.64029	1.01959
1577	7.66364	1.01924
1578	7.70543	1.02087
1579	7.75828	1.01865
1580	7.81482	1.01644
1581	7.91367	1.01492
1582	7.9152	1.01487
1583	7.93028	1.01366
1584	7.97172	1.01231
1585	8.04655	1.01171
1586	8.09977	1.0124
1587	8.19586	1.01233
1588	8.34795	1.01015
1589	8.43844	1.01002
1590	8.50894	1.01048
1591	8.61007	1.0085
1592	8.6637	1.00938
1593	8.75645	1.01012
1594	8.84158	1.00969
1595	8.90926	1.01038
1596	8.93972	1.01057
1597	8.94715	1.01058
1598	8.98971	1.01112
1599	9.03948	1.01248
1600	9.06226	1.0134
1601	9.08428	1.01092
1602	9.09231	1.01442
1603	9.07342	1.01534
1604	9.03094	1.01737
1605	9.02721	1.03003
1606	9.09928	1.02487
1607	9.19716	1.02463
1608	9.38751	1.01801
1609	9.50906	1.018
1610	9.62533	1.01635
1611	9.71605	1.01558
1612	9.82282	1.01469
1613	9.87056	1.01377
1614	9.8638	1.01307
1615	9.95479	1.01137
1616	10.0061	1.01149
1617	9.99341	1.01034
1618	10.0743	1.00896
1619	10.1287	1.00794
1620	10.1764	1.0078
1621	10.2586	1.00669
1622	10.343	1.00815
1623	10.4131	1.00577
1624	10.4586	1.01018
1625	10.558	1.0119
1626	10.6041	1.01916
1627	10.5238	1.03493
1628	10.7077	1.01864
1629	10.754	1.01871
1630	10.7636	1.01848
1631	10.8068	1.01925
1632	10.8618	1.02136
1633	10.9033	1.02499
1634	10.9004	1.02523
1635	10.9741	1.02512
1636	11.0601	1.02297
1637	11.1063	1.02444
1638	11.1843	1.02645
1639	11.2491	1.02811
1640	11.2985	1.02875
1641	11.3691	1.02875
1642	11.4669	1.03212
1643	11.5418	1.03379
1644	11.5828	1.03379
1645	11.6464	1.03484
1646	11.6964	1.03533
1647	11.6585	1.03636
1648	11.7606	1.03615
1649	11.8818	1.03602
1650	11.9207	1.03704
1651	11.9281	1.03604
1652	11.9879	1.03736
1653	12.0129	1.03602
1654	12.0145	1.03537
1655	12.0468	1.03498
1656	12.074	1.0331
1657	12.0466	1.03222
1658	12.043	1.03194
1659	12.0752	1.03253
1660	12.1209	1.03247
1661	12.1758	1.03186
1662	12.2348	1.03085
1663	12.2289	1.03031
1664	12.1769	1.03187
1665	12.2078	1.03152
1666	12.1979	1.03138
1667	12.1127	1.03221
1668	12.1387	1.03171
1669	12.1589	1.03165
1670	12.132	1.03216
1671	12.1568	1.03232
1672	12.1677	1.03254
1673	12.1811	1.03323
1674	12.1967	1.03381
1675	12.2817	1.03203
1676	12.2852	1.03201
1677	12.2795	1.03235
1678	12.2852	1.03253
1679	12.2446	1.03345
1680	12.1435	1.03419
1681	12.1284	1.03561
1682	12.1995	1.03501
1683	12.1701	1.03521
1684	12.0662	1.03651
1685	12.0571	1.03592
1686	12.0191	1.03731
1687	12.019	1.03987
1688	12.1069	1.04055
1689	12.1596	1.0425
1690	12.2231	1.04414
1691	12.2963	1.04543
1692	12.3946	1.04614
1693	12.4232	1.04773
1694	12.4465	1.0493
1695	12.5198	1.04961
1696	12.5897	1.05003
1697	12.6496	1.05067
1698	12.7152	1.0502
1699	12.7834	1.04984
1700	12.8047	1.0499
1701	12.8252	1.05031
1702	12.9175	1.05018
1703	12.8785	1.0512
1704	12.8091	1.05172
1705	12.8706	1.051
1706	12.8814	1.05128
1707	12.8369	1.05109
1708	12.9945	1.05303
1709	13.1589	1.06014
1710	13.0234	1.05475
1711	12.9169	1.05285
1712	12.8629	1.05369
1713	12.8566	1.05395
1714	12.7545	1.05562
1715	12.8209	1.05558
1716	12.8175	1.05628
1717	12.7238	1.05705
1718	12.6682	1.05691
1719	12.5949	1.0575
1720	12.4722	1.05785
1721	12.3828	1.05807
1722	12.3372	1.05848
1723	12.2308	1.05916
1724	12.0261	1.05957
1725	11.9955	1.05941
1726	11.9172	1.0605
1727	11.7775	1.06019
1728	11.7187	1.06024
1729	11.5863	1.06088
1730	11.412	1.05992
1731	11.2228	1.06043
1732	11.1066	1.06105
1733	10.913	1.06129
1734	10.6192	1.06182
1735	10.4892	1.06247
1736	10.348	1.06317
1737	10.1643	1.06266
1738	10.0876	1.06146
1739	10.0203	1.06179
1740	9.91147	1.06067
1741	9.79554	1.05986
1742	9.77935	1.06052
1743	9.70815	1.0604
1744	9.64631	1.06022
1745	9.66359	1.06139
1746	9.62174	1.06233
1747	9.47989	1.06246
1748	9.35584	1.06302
1749	9.1977	1.06342
1750	9.00309	1.06219
1751	8.83706	1.0619
1752	8.69637	1.06208
1753	8.47754	1.06206
1754	8.26726	1.06161
1755	8.203	1.06108
1756	8.11076	1.06096
1757	8.03044	1.05909
1758	8.09329	1.0575
1759	8.05936	1.05739
1760	8.00008	1.05571
1761	7.90115	1.05538
1762	7.80191	1.05622
1763	7.70108	1.05615
1764	7.498	1.05727
1765	7.45115	1.05762
1766	7.36719	1.05792
1767	7.21371	1.05848
1768	7.19736	1.05897
1769	7.16091	1.06033
1770	7.08742	1.06079
1771	7.00699	1.06158
1772	6.93478	1.06375
1773	6.85175	1.06541
1774	6.71202	1.06791
1775	6.69683	1.06948
1776	6.64925	1.07164
1777	6.56598	1.07244
1778	6.62591	1.07347
1779	6.61903	1.07512
1780	6.56868	1.07425
1781	6.5404	1.07399
1782	6.59843	1.07359
1783	6.60573	1.07227
1784	6.67249	1.07127
1785	6.78441	1.07095
1786	6.91142	1.06941
1787	7.01618	1.06933
1788	7.12833	1.06955
1789	7.1821	1.07326
1790	6.96045	1.06325
1791	6.93239	1.06151
1792	6.98441	1.061
1793	6.95966	1.06042
1794	6.96512	1.05948
1795	7.06585	1.05919
1796	7.16897	1.058
1797	7.29681	1.05812
1798	7.38184	1.05851
1799	7.4728	1.05876
1800	7.52841	1.05977
1801	7.62197	1.06079
1802	7.60704	1.06201
1803	7.586	1.06349
1804	7.6632	1.06402
1805	7.65065	1.06465
1806	7.61861	1.06518
1807	7.61831	1.06604
1808	7.58967	1.06597
1809	7.57569	1.06626
1810	7.55126	1.06726
1811	7.51475	1.06745
1812	7.48757	1.06716
1813	7.5004	1.06675
1814	7.55024	1.06669
1815	7.50201	1.06589
1816	7.4462	1.06479
1817	7.43102	1.06416
1818	7.42651	1.06333
1819	7.45917	1.06288
1820	7.46319	1.06279
1821	7.45322	1.06229
1822	7.42632	1.06136
1823	7.42768	1.06161
1824	7.35665	1.06184
1825	7.27411	1.06124
1826	7.14834	1.06164
1827	7.09745	1.0618
1828	7.08678	1.06097
1829	7.08654	1.0596
1830	7.13855	1.05801
1831	7.14794	1.0563
1832	7.14027	1.05377
1833	7.17837	1.05218
1834	7.20358	1.05094
1835	7.21225	1.04966
1836	7.15359	1.04879
1837	7.13692	1.0486
1838	7.07587	1.0478
1839	6.95137	1.04813
1840	6.93011	1.04873
1841	6.86669	1.049
1842	6.81572	1.04894
1843	6.78456	1.04882
1844	6.78747	1.04915
1845	6.77279	1.04954
1846	6.75601	1.04908
1847	6.74558	1.04893
1848	6.74392	1.04926
1849	6.72225	1.04901
1850	6.68243	1.04944
1851	6.64713	1.04921
1852	6.60899	1.04949
1853	6.55313	1.04998
1854	6.50064	1.05068
1855	6.38444	1.05137
1856	6.29475	1.05219
1857	6.25287	1.05276
1858	6.16271	1.05287
1859	5.9864	1.05397
1860	5.86001	1.05495
1861	5.77139	1.0556
1862	5.66008	1.05608
1863	5.58906	1.05594
1864	5.54515	1.05595
1865	5.52304	1.05559
1866	5.526	1.05497
1867	5.5454	1.05462
1868	5.48773	1.05468
1869	5.39032	1.05431
1870	5.3498	1.05453
1871	5.28317	1.05443
1872	5.26351	1.05491
1873	5.25524	1.05544
1874	5.23555	1.05656
1875	5.159	1.05676
1876	5.10865	1.0573
1877	5.05099	1.05761
1878	4.94074	1.05708
1879	4.80335	1.05681
1880	4.68758	1.05672
1881	4.57891	1.05631
1882	4.50234	1.05589
1883	4.4798	1.05524
1884	4.47591	1.05505
1885	4.51604	1.05483
1886	4.53676	1.05519
1887	4.58649	1.05557
1888	4.6205	1.05567
1889	4.60603	1.05571
1890	4.57065	1.05577
1891	4.53636	1.05622
1892	4.49056	1.05603
1893	4.39034	1.05636
1894	4.33277	1.05587
1895	4.26531	1.05545
1896	4.16488	1.05457
1897	4.10353	1.0534
1898	4.02792	1.05173
1899	3.89205	1.05021
1900	3.78192	1.04932
1901	3.67859	1.04812
1902	3.61651	1.04729
1903	3.51414	1.04723
1904	3.37029	1.04699
1905	3.20862	1.04637
1906	3.08603	1.04661
1907	2.96454	1.04724
1908	2.84073	1.04686
1909	2.68686	1.04652
1910	2.55593	1.04762
1911	2.48001	1.04802
1912	2.40881	1.04854
1913	2.33395	1.04672
1914	2.29082	1.0456
1915	2.22962	1.04305
1916	2.2256	1.04177
1917	2.23099	1.04052
1918	2.21356	1.03974
1919	2.22231	1.0393
1920	2.25521	1.03943
1921	2.29717	1.03921
1922	2.34751	1.03796
1923	2.32552	1.03649
1924	2.38211	1.03576
1925	2.44247	1.03466
1926	2.46643	1.03339
1927	2.52454	1.03296
1928	2.55212	1.03284
1929	2.55402	1.03221
1930	2.61833	1.03193
1931	2.64244	1.03141
1932	2.64878	1.0302
1933	2.68546	1.02944
1934	2.6501	1.02874
1935	2.63403	1.02756
1936	2.67281	1.02663
1937	2.73449	1.02536
1938	2.75665	1.02507
1939	2.78293	1.02419
1940	2.9043	1.01825
1941	3.16803	1.0082
1942	3.23735	1.00798
1943	3.4547	1.0169
1944	3.65412	1.02125
1945	3.75944	1.01726
1946	3.75189	1.00777
1947	3.80566	1.00199
1948	3.91647	0.998668
1949	4.07939	0.995843
1950	4.33404	0.994687
1951	4.55447	0.993837
1952	4.74688	0.993862
1953	4.93205	0.992962
1954	5.09543	0.992539
1955	5.20234	0.991919
1956	5.31602	0.991645
1957	5.40913	0.991615
1958	5.48941	0.991469
1959	5.56514	0.990793
1960	5.66297	0.990558
1961	5.72807	0.990578
1962	5.81503	0.990684
1963	5.8579	0.99087
1964	6.03802	0.991499
1965	6.10808	0.994712
1966	6.09085	0.996248
1967	6.07498	0.995272
1968	6.03369	0.993905
1969	5.99642	0.995046
1970	5.96433	0.992585
1971	5.92258	0.988512
1972	5.86167	0.98624
1973	5.85086	0.985711
1974	5.82664	0.985021
1975	5.8079	0.984385
1976	5.73272	0.983787
1977	5.69139	0.98324
1978	5.68508	0.98337
1979	5.61376	0.983816
1980	5.56306	0.984679
1981	5.4985	0.984853
1982	5.45273	0.984734
1983	5.38072	0.984743
1984	5.33331	0.984993
1985	5.26221	0.984724
1986	5.20712	0.984532
1987	5.17361	0.984485
1988	5.1901	0.984549
1989	5.16737	0.984857
1990	5.15784	0.985987
1991	5.16159	0.986923
1992	5.09467	0.988144
1993	5.04628	0.989574
1994	4.96248	0.990781
1995	4.84519	0.991071
1996	4.73113	0.99109
1997	4.62123	0.990847
1998	4.53395	0.990184
1999	4.44963	0.989557
[truncated: 2 more rows]

## Sheet: c
preStim_rate (events/min)	postStim_rate (events/min)	diff
0.219553	0	-0.219553
0.439107	0.302809	-0.136298
0	0.302809	0.302809
0.219553	0.605619	0.386065
0	0.454214	0.454214
0	0.13967	0.13967
0	0.279339	0.279339
0	0.13967	0.13967
0.161378	0.13967	-0.0217083
0	0.279339	0.279339
0.322756	0.13967	-0.183086
0	0.175436	0.175436
0	0.350871	0.350871
0	0.175436	0.175436
0.39473	0.778035	0.383305
0.131577	0.259345	0.127768
0	0.129673	0.129673
0.251513	0	-0.251513
0	0.210523	0.210523
0.78946	0.736829	-0.0526307
0.39473	0.84209	0.447361
0.263153	0.526307	0.263153
0.132522	0.41119	0.278668
0.233914	0.438589	0.204675
0	0.78946	0.78946

## Sheet: d
preStim_rate (events/min)	postStim_rate (events/min)	diff
0	0.454214	0.454214
0	0.757023	0.757023
0	0.279339	0.279339
0	0.648363	0.648363
0	0.389018	0.389018
