# Supplementary material for: Augmenting hippocampal–prefrontal neuronal synchrony during sleep enhances memory consolidation in humans
Source: Nat Neurosci. 2023 Jun 1;26(6):1100–10. doi: 10.1038/s41593-023-01324-5 (PMC10244181; doi:10.1038/s41593-023-01324-5)
Supplement: Source Data Extended Data Fig. 1 — Statistical source data. [file 41593_2023_1324_MOESM7_ESM.xls]

## Sheet: c1
nrem_power_dB	desynch_power_dB	wake_power_dB	frequency
34.0227	24.5963	27.295	0
33.0819	23.7177	26.3888	1
30.3749	21.5903	24.1393	2
26.5569	19.4779	21.7603	3
23.0969	17.8229	19.7551	4
20.649	16.4007	17.9564	5
18.9351	15.5077	16.702	6
17.608	15.0327	15.8137	7
16.1438	14.434	14.781	8
14.5967	13.4828	13.5336	9
13.7262	12.3792	12.3501	10
13.6661	11.3395	11.4206	11
13.5991	10.3339	10.5941	12
12.903	9.32776	9.7461	13
11.5456	8.41127	8.95047	14
9.87053	7.67891	8.2692	15
8.3559	7.09432	7.65474	16
7.18223	6.58291	7.08692	17
6.27745	6.05673	6.50023	18
5.47288	5.45521	5.84783	19
4.76061	4.7728	5.1383	20
4.14362	4.06662	4.46128	21
3.68288	3.37969	3.84963	22
3.24191	2.75166	3.27637	23
2.71599	2.17751	2.72881	24
2.05767	1.63595	2.2193	25
1.43327	1.1129	1.71462	26
0.844678	0.642478	1.27693	27
0.306888	0.227831	0.91376	28
-0.264796	-0.17043	0.551605	29
-0.807829	-0.648001	0.0837168	30
-1.36077	-1.21097	-0.435047	31
-1.82727	-1.77003	-0.93221	32
-2.25875	-2.24997	-1.38093	33
-2.60329	-2.71299	-1.81173	34
-2.97827	-3.15819	-2.2008	35
-3.31895	-3.56151	-2.55961	36
-3.66396	-3.91329	-2.85124	37
-3.90649	-4.22878	-3.1108	38
-4.13751	-4.49229	-3.35324	39
-4.27985	-4.74276	-3.5921	40
-4.4467	-4.97308	-3.7957	41
-4.58669	-5.16657	-3.9989	42
-4.75033	-5.28886	-4.16054	43
-4.84116	-5.4262	-4.30742	44
-4.97408	-5.61434	-4.43764	45
-5.08326	-5.75965	-4.54325	46
-5.23476	-5.84425	-4.601	47
-5.37953	-6.0265	-4.73056	48
-5.59573	-6.18975	-4.88311	49
-5.80024	-6.18417	-4.92252	50
-6.06516	-6.22242	-4.97033	51
-6.28337	-6.47343	-5.20602	52
-6.53429	-6.44002	-5.28776	53
-6.75804	-5.96905	-5.05664	54
-7.01701	-5.96171	-5.05499	55
-7.18277	-5.64204	-4.88661	56
-7.45912	-3.34555	-3.37016	57
-8.25951	-1.72822	-2.23961	58
-10.1502	-1.969	-2.67176	59
-11.6948	-2.73294	-3.48611	60
-10.4497	-2.29042	-2.98609	61
-8.82503	-2.23605	-2.77177	62
-8.45818	-4.11948	-4.21285	63
-8.70637	-6.91904	-6.20392	64
-8.94763	-7.55414	-6.66688	65
-8.97273	-7.93812	-6.99358	66
-9.04633	-9.01758	-7.71629	67
-9.12321	-9.43883	-8.07401	68
-9.25675	-9.42103	-8.18966	69
-9.3418	-9.7653	-8.46088	70
-9.50046	-10.2029	-8.70201	71
-9.6619	-10.317	-8.73243	72
-9.90525	-10.384	-8.74544	73
-10.139	-10.7179	-8.96097	74
-10.4746	-10.9992	-9.20952	75
-10.8138	-11.0966	-9.42153	76
-11.2189	-11.2624	-9.62871	77
-11.558	-11.4985	-9.77763	78
-11.8846	-11.6109	-9.78376	79
-11.987	-11.7208	-9.80572	80
-11.9503	-11.8631	-9.90872	81
-11.6003	-12.0036	-10.0493	82
-10.9989	-12.0601	-10.1353	83
-10.1658	-12.0673	-10.2269	84
-9.33357	-12.0252	-10.3416	85
-8.46354	-11.9427	-10.514	86
-7.62019	-11.8214	-10.7148	87
-6.76004	-11.6654	-10.8852	88
-5.94598	-11.4456	-10.907	89
-5.1811	-11.2163	-10.8793	90
-4.49145	-10.9845	-10.924	91
-3.84606	-10.7678	-11.0789	92
-3.2731	-10.5481	-11.1992	93
-2.74668	-10.3253	-11.2936	94
-2.24859	-10.0683	-11.3528	95
-1.7765	-9.84939	-11.3769	96
-1.40898	-9.74752	-11.4281	97
-1.22094	-9.74543	-11.5623	98
-1.15099	-9.74426	-11.697	99
-1.04864	-9.71389	-11.8218	100
-0.977356	-9.69388	-11.9075	101
-1.09953	-9.76302	-12.0005	102
-1.40072	-9.88176	-12.0728	103
-1.70374	-9.99968	-12.1957	104
-1.96916	-10.1427	-12.3831	105
-2.27287	-10.3739	-12.6041	106
-2.66633	-10.7071	-12.7341	107
-3.13474	-11.1209	-12.7821	108
-3.68129	-11.5214	-12.7544	109
-4.30875	-11.8946	-12.7505	110
-5.03091	-12.2805	-12.8579	111
-5.77286	-12.743	-13.0563	112
-6.50604	-13.2011	-13.1435	113
-7.30968	-13.5718	-13.1178	114
-8.22868	-13.9904	-13.0911	115
-8.84803	-14.1847	-12.9681	116
-8.8755	-13.7924	-12.7272	117
-8.97878	-14.0681	-13.2767	118
-9.93264	-15.8263	-15.2256	119
-10.6421	-17.2925	-16.8099	120
-9.61487	-15.8322	-15.1776	121
-8.66792	-14.4224	-13.5546	122
-8.89926	-14.4468	-13.3071	123
-9.73457	-15.0488	-13.7079	124
-10.2974	-15.1464	-13.8446	125
-10.2839	-15.1218	-13.8271	126
-10.1453	-15.2768	-13.8891	127
-10.1442	-15.4323	-14.0581	128
-10.2505	-15.588	-14.298	129
-10.3623	-15.771	-14.5688	130
-10.5859	-15.9311	-14.7523	131
-10.9218	-16.1358	-14.8335	132
-11.3472	-16.353	-14.8025	133
-11.8164	-16.5889	-14.8017	134
-12.472	-16.8367	-14.8811	135
-13.3362	-17.1171	-14.9906	136
-14.3373	-17.371	-15.0453	137
-15.1912	-17.6019	-15.0978	138
-15.8947	-17.8007	-15.1641	139
-16.1944	-17.9271	-15.2861	140
-16.0668	-17.935	-15.4296	141
-15.5536	-17.9167	-15.637	142
-14.9086	-17.8638	-15.8257	143
-14.1236	-17.7744	-15.889	144
-13.3816	-17.6245	-15.7729	145
-12.7355	-17.4885	-15.6779	146
-12.2659	-17.3426	-15.7064	147
-11.8864	-17.2243	-15.8364	148
-11.6356	-17.1439	-15.9707	149
-11.5046	-17.129	-16.1102	150
-11.5383	-17.1799	-16.1326	151
-11.7042	-17.3081	-16.0981	152
-12.0622	-17.4656	-16.108	153
-12.549	-17.6993	-16.1708	154
-13.1596	-17.9707	-16.1502	155
-13.8974	-18.2548	-16.1867	156
-14.8342	-18.5134	-16.3394	157
-15.8255	-18.7637	-16.5124	158
-16.7736	-18.9799	-16.6052	159
-17.2848	-19.1487	-16.6259	160
-17.0889	-19.1358	-16.5827	161
-16.145	-19.0074	-16.6106	162
-15.0012	-18.7978	-16.6746	163
-13.8472	-18.5042	-16.7206	164
-12.7854	-18.1062	-16.7021	165
-11.8079	-17.7242	-16.7102	166
-11.0169	-17.4089	-16.6902	167
-10.4006	-17.123	-16.6087	168
-9.95619	-16.8139	-16.5073	169
-9.64368	-16.5797	-16.5166	170
-9.48948	-16.4633	-16.5572	171
-9.48726	-16.4867	-16.5892	172
-9.67265	-16.476	-16.4415	173
-10.0651	-16.3559	-16.1199	174
-10.6608	-16.3723	-15.8596	175
-11.3765	-16.0488	-15.3425	176
-12.3452	-14.4938	-13.8285	177
-13.7476	-12.8415	-12.0274	178
-15.0502	-11.636	-10.4784	179
-15.0946	-10.8768	-9.58332	180
-14.3187	-10.9578	-9.82449	181
-13.0033	-12.0772	-11.2387	182
-11.2151	-13.9668	-13.408	183
-9.30449	-15.1655	-15.2379	184
-7.51588	-14.6158	-15.8237	185
-5.90891	-13.773	-16.1008	186
-4.50518	-13.0455	-16.3806	187
-3.28753	-12.2354	-16.409	188
-2.22845	-11.3636	-16.2577	189
-1.29956	-10.517	-16.0928	190
-0.477722	-9.76282	-15.9047	191
0.254289	-9.13065	-15.7164	192
0.920434	-8.57581	-15.5278	193
1.5303	-8.06928	-15.3725	194
2.00752	-7.61699	-15.1807	195
2.3702	-7.24756	-14.9103	196
2.78149	-6.98787	-14.6186	197
3.21076	-6.84213	-14.4417	198
3.38737	-6.76232	-14.3892	199
3.28586	-6.67337	-14.4201	200
3.16314	-6.57205	-14.4794	201
3.0765	-6.56697	-14.5907	202
2.89603	-6.72838	-14.7407	203
2.6232	-6.98146	-14.9433	204
2.31959	-7.20773	-15.2217	205
1.97604	-7.44039	-15.5642	206
1.55758	-7.81794	-15.8702	207
1.05419	-8.39131	-16.1117	208
0.454613	-9.06136	-16.3136	209
-0.234238	-9.72937	-16.5918	210
-1.0161	-10.4328	-16.9852	211
-1.91627	-11.2706	-17.45	212
-2.97123	-12.27	-17.9198	213
-4.21296	-13.4174	-18.3805	214
-5.66623	-14.6997	-18.6695	215
-7.38024	-16.1317	-18.8595	216
-9.43673	-17.7022	-19.08	217
-11.9106	-19.3166	-19.3495	218
-14.8216	-20.6914	-19.5393	219
-17.2699	-21.4862	-19.6444	220
-17.133	-21.4434	-19.6586	221
-15.0526	-20.7506	-19.6775	222
-13.0038	-19.7891	-19.666	223
-11.3408	-18.9022	-19.6673	224
-10.0793	-18.1503	-19.6135	225
-9.176	-17.5177	-19.4758	226
-8.57771	-17.0325	-19.3027	227
-8.19508	-16.7369	-19.2813	228
-7.98088	-16.5556	-19.3377	229
-7.93585	-16.4636	-19.3841	230
-8.09242	-16.5307	-19.4097	231
-8.42757	-16.8125	-19.4234	232
-8.96379	-17.1918	-19.3034	233
-9.7176	-17.5958	-19.2072	234
-10.6528	-18.1741	-19.2941	235
-11.6848	-18.6236	-19.2269	236
-12.7812	-18.4627	-18.7739	237
-14.181	-18.8276	-19.0682	238
-16.3003	-20.5613	-20.7841	239
-17.8149	-22.1205	-22.3079	240
-16.6076	-20.8877	-20.8998	241
-14.9148	-19.4438	-19.3719	242
-13.8586	-19.2416	-19.1875	243
-12.9212	-19.3528	-19.5976	244
-11.8993	-18.9171	-19.6593	245
-10.929	-18.444	-19.6534	246
-10.1643	-18.1287	-19.8048	247
-9.61984	-17.8939	-19.9833	248
-9.27909	-17.7087	-20.0377	249
-9.11283	-17.567	-20.0322	250
-9.13948	-17.1496	-19.497	251
-9.35122	-15.741	-17.6217	252
-9.74802	-14.4918	-16.0522	253
-10.3553	-14.9746	-16.41	254
-11.2234	-17.2255	-18.5158	255
-12.359	-19.6233	-20.427	256
-13.7973	-20.8876	-20.8944	257
-15.5413	-21.8306	-21.0555	258
-17.5893	-22.5956	-21.1804	259
-19.2984	-23.0173	-21.247	260
-19.0513	-22.9651	-21.251	261
-16.8989	-22.4205	-21.2438	262
-14.5604	-21.4719	-21.1906	263
-12.5701	-20.3423	-21.1716	264
-10.9779	-19.188	-21.1443	265
-9.71091	-18.1643	-21.0723	266
-8.71012	-17.3721	-20.8708	267
-7.93135	-16.8464	-20.6182	268
-7.3732	-16.4666	-20.4112	269
-7.0087	-16.1409	-20.3814	270
-6.81251	-15.9315	-20.4854	271
-6.79296	-15.9589	-20.6175	272
-7.00053	-16.2044	-20.6725	273
-7.43717	-16.5895	-20.7539	274
-8.0866	-17.1088	-20.8657	275
-9.01906	-17.8871	-21.0759	276
-10.4136	-19.0131	-21.3353	277
-12.3995	-20.4499	-21.6039	278
-15.0027	-21.9886	-21.8067	279
-17.2627	-23.005	-21.8792	280
-16.1065	-22.4025	-21.7146	281
-12.6582	-20.4517	-21.4244	282
-9.54114	-18.2076	-21.0463	283
-7.01974	-16.1385	-20.5847	284
-4.94506	-14.269	-19.9763	285
-3.19603	-12.601	-19.3341	286
-1.7039	-11.1915	-18.6609	287
-0.426904	-10.0503	-17.9597	288
0.670655	-9.04984	-17.2656	289
1.62257	-8.06364	-16.6515	290
2.45753	-7.13012	-16.0794	291
3.17714	-6.385	-15.5483	292
3.80734	-5.85658	-15.0492	293
4.38258	-5.42115	-14.5876	294
4.85804	-4.9692	-14.1491	295
5.20257	-4.57166	-13.709	296
5.25088	-4.5575	-13.333	297
4.42952	-5.41188	-12.9466	298
2.25202	-7.04321	-12.0366	299
0.487514	-7.60945	-11.2727	300
2.44496	-6.14493	-11.5617	301
4.58407	-4.70014	-12.4474	302
5.41477	-4.13399	-13.0701	303
5.42976	-4.2258	-13.5025	304
5.17834	-4.57182	-13.9399	305
4.8578	-4.94538	-14.4013	306
4.45877	-5.32307	-14.8627	307
3.96149	-5.80207	-15.3272	308
3.3544	-6.42072	-15.815	309
2.6345	-7.09548	-16.3591	310
1.79694	-7.78956	-16.9742	311
0.843445	-8.62622	-17.6745	312
-0.224401	-9.72988	-18.443	313
-1.45305	-11.0959	-19.2898	314
-2.91865	-12.6445	-20.1146	315
-4.68139	-14.36	-20.8746	316
-6.79193	-16.311	-21.5753	317
-9.3306	-18.5803	-22.2927	318
-12.4985	-21.0962	-22.858	319
-16.015	-23.1736	-23.0123	320
-16.7066	-23.3469	-22.8286	321
-14.0244	-21.8447	-22.7025	322
-11.4028	-20.0352	-22.5776	323
-9.43869	-18.5071	-22.36	324
-8.02956	-17.309	-22.07	325
-7.03606	-16.3753	-21.814	326
-6.37443	-15.6686	-21.5657	327
-5.97	-15.24	-21.3925	328
-5.76457	-15.0935	-21.3515	329
-5.74884	-15.1484	-21.468	330
-5.9205	-15.3337	-21.6379	331
-6.26221	-15.6832	-21.8209	332
-6.80367	-16.2453	-21.9483	333
-7.57474	-17.0011	-22.2127	334
-8.61516	-17.9044	-22.6361	335
-9.96595	-19.025	-23.1177	336
-11.6727	-20.4421	-23.4795	337
-13.8594	-22.1381	-23.6504	338
-16.7453	-23.859	-23.6188	339
-19.6933	-25.0373	-23.6204	340
-19.6349	-24.9831	-23.6529	341
-16.9181	-23.8603	-23.6738	342
-14.33	-22.3343	-23.6076	343
-12.2738	-20.8707	-23.4702	344
-10.6959	-19.5962	-23.1776	345
-9.50691	-18.5494	-22.8892	346
-8.62605	-17.7359	-22.6894	347
-7.9901	-17.2053	-22.5847	348
-7.58499	-16.9339	-22.4586	349
-7.39377	-16.8132	-22.4059	350
-7.39116	-16.785	-22.4633	351
-7.5584	-16.9426	-22.6221	352
-7.94052	-17.3461	-22.786	353
-8.56769	-17.9412	-22.9822	354
-9.45677	-18.6598	-23.1967	355
-10.6573	-19.5441	-23.3892	356
-12.2915	-20.7405	-23.6253	357
-14.6512	-22.5959	-24.5337	358
-18.1867	-25.3787	-26.5076	359
-21.9072	-27.7143	-28.0192	360
-20.5507	-26.2444	-26.3203	361
-16.7669	-23.69	-24.4546	362
-13.7814	-21.7588	-23.6795	363
-11.5097	-20.1765	-23.4418	364
-9.7527	-18.788	-23.2105	365
-8.39067	-17.6303	-22.9594	366
-7.33684	-16.6928	-22.5851	367
-6.52969	-16.0127	-22.196	368
-5.94771	-15.5659	-21.9205	369
-5.56833	-15.2233	-21.839	370
-5.38451	-14.9143	-21.9079	371
-5.39487	-14.7817	-22.057	372
-5.61096	-15.0013	-22.1739	373
-6.05357	-15.5801	-22.3721	374
-6.75642	-16.3662	-22.6968	375
-7.76438	-17.3077	-23.1414	376
-9.12797	-18.5546	-23.636	377
-10.9633	-20.2843	-24.2186	378
-13.5645	-22.3931	-24.6858	379
-16.4808	-24.0485	-24.8878	380
-15.8561	-23.4401	-24.7	381
-12.1584	-20.8221	-24.1478	382
-8.81655	-17.9839	-23.22	383
-6.15575	-15.581	-22.0856	384
-4.01721	-13.5991	-20.8714	385
-2.25003	-11.8878	-19.7191	386
-0.751159	-10.3658	-18.6266	387
0.528419	-9.08958	-17.6087	388
1.6234	-8.08882	-16.6754	389
2.56488	-7.22748	-15.843	390
3.38493	-6.34487	-15.11	391
4.10666	-5.50408	-14.4841	392
4.71662	-4.89036	-13.9367	393
5.23264	-4.5273	-13.4498	394
5.71756	-4.23851	-13.0071	395
6.19781	-3.89161	-12.6182	396
6.61024	-3.56087	-12.3525	397
6.82007	-3.35881	-12.3391	398
6.81614	-3.26951	-12.5577	399
6.7773	-3.21316	-12.7043	400
6.75961	-3.17816	-12.5257	401
6.63816	-3.22355	-12.2734	402
6.39911	-3.38035	-12.2753	403
6.12688	-3.6325	-12.5335	404
5.83375	-3.96612	-12.8942	405
5.4914	-4.3419	-13.2981	406
5.08501	-4.69047	-13.7467	407
4.58333	-5.05872	-14.2489	408
3.95636	-5.61422	-14.8079	409
3.20927	-6.43078	-15.4559	410
2.36317	-7.39243	-16.2168	411
1.40949	-8.37498	-17.1149	412
0.31338	-9.44155	-18.1363	413
-0.949066	-10.7269	-19.2693	414
-2.41131	-12.2399	-20.491	415
-4.14753	-13.944	-21.8018	416
-6.30779	-15.9646	-23.1139	417
-9.16133	-18.3759	-23.7251	418
-13.0613	-20.1467	-22.4602	419
-17.2448	-20.5987	-21.3355	420
-17.2391	-21.2315	-21.9476	421
-14.1946	-21.5617	-23.6628	422
-11.5348	-20.3769	-24.4316	423
-9.55834	-18.7834	-24.0797	424
-8.1387	-17.4937	-23.5021	425
-7.13891	-16.5797	-23.0242	426
-6.46743	-15.9391	-22.6531	427
-6.06224	-15.5079	-22.4528	428
-5.88342	-15.3193	-22.3926	429
-5.90076	-15.4024	-22.4818	430
-6.10271	-15.6685	-22.663	431
-6.49052	-16.0398	-22.9774	432
-7.07286	-16.5841	-23.396	433
-7.88395	-17.4152	-23.9481	434
-8.98874	-18.5002	-24.6238	435
-10.398	-19.7692	-25.4267	436
-12.1236	-21.2921	-26.1574	437
-14.3028	-23.2289	-26.8046	438
-17.1686	-25.463	-27.233	439
-20.2565	-27.2562	-27.5342	440
-20.5406	-27.2536	-27.5723	441
-17.7277	-25.6251	-27.3273	442
-15.0075	-23.598	-26.7701	443
-12.9189	-21.8084	-26.1445	444
-11.3474	-20.386	-25.5206	445
-10.1606	-19.3593	-25.0017	446
-9.3038	-18.6341	-24.5383	447
-8.7154	-18.1124	-24.2305	448
-8.35025	-17.7811	-24.016	449
-8.1855	-17.6719	-23.9318	450
-8.20999	-17.7058	-23.9858	451
-8.42538	-17.8231	-24.234	452
-8.86954	-18.1319	-24.5945	453
-9.54998	-18.8017	-25.0538	454
-10.4718	-19.8303	-25.5369	455
-11.6711	-21.0978	-26.1482	456
-13.2681	-22.558	-26.8309	457
-15.445	-24.3397	-27.5183	458
-18.4077	-26.334	-27.9683	459
-21.3319	-27.7767	-28.2517	460
-20.5974	-27.3641	-28.189	461
-17.3111	-25.4115	-27.6838	462
-14.4625	-23.2259	-26.8405	463
-12.297	-21.3269	-26.0488	464
-10.6343	-19.7643	-25.2773	465
-9.33645	-18.5805	-24.5993	466
-8.34732	-17.6876	-23.9791	467
-7.61537	-16.9681	-23.4779	468
-7.09974	-16.4253	-23.0752	469
-6.77734	-16.14	-22.8507	470
-6.65172	-16.0679	-22.7845	471
-6.72074	-16.1035	-22.8942	472
-6.99682	-16.2833	-23.1453	473
-7.50259	-16.7886	-23.5675	474
-8.28175	-17.69	-24.1538	475
-9.39703	-18.9058	-24.9884	476
-10.9959	-20.4636	-26.0949	477
-13.4007	-22.7068	-27.7217	478
-16.8192	-25.7067	-29.7263	479
-18.7413	-27.1371	-30.6705	480
-15.6973	-24.4086	-28.9317	481
-11.9335	-21.0371	-26.5551	482
-8.93333	-18.2828	-24.4642	483
-6.57141	-15.9822	-22.6702	484
-4.6536	-14.0078	-21.0675	485
-3.03888	-12.3881	-19.6541	486
-1.65641	-11.0523	-18.3831	487
-0.476544	-9.83945	-17.2534	488
0.54073	-8.72367	-16.2499	489
1.42504	-7.82165	-15.3835	490
2.19007	-7.13908	-14.6473	491
2.86368	-6.52354	-14.0307	492
3.451	-5.91233	-13.5021	493
3.93537	-5.42515	-13.0399	494
4.33766	-5.10502	-12.6235	495
4.71039	-4.8101	-12.2527	496
5.0589	-4.47323	-11.939	497
5.31699	-4.24256	-11.7062	498
5.43398	-4.20806	-11.5595	499
5.45608	-4.23625	-11.5087	500

## Sheet: c4
average_power_dB	frequency	pt1	pt2	pt3	pt4	pt5	pt6	pt7	pt8	pt9	pt10	pt11	pt12	pt13	pt14	pt15	pt16	pt17	pt18	pt19
27.295	0	20.8404	18.6352	12.5287	10.8518	16.791	29.3359	31.2038	25.4637	27.6745	25.8084	22.1337	29.1025	20.0265	21.4233	16.9685	23.0149	22.3524	36.6133	23.0332
26.3888	1	19.8113	19.5167	12.889	11.5208	17.4506	28.4866	30.6793	24.4011	26.9054	24.7376	21.8051	28.6838	19.5481	20.5285	16.3597	22.1203	21.8471	35.3721	22.0888
24.1393	2	17.3191	20.4599	13.204	12.4134	18.33	26.3368	29.5473	21.673	24.7661	21.9202	20.626	27.3029	18.7926	18.2253	14.7066	19.8782	20.713	32.0236	19.5392
21.7603	3	15.4502	20.1904	12.9102	12.6191	18.2908	24.0278	28.248	18.8309	21.9489	18.8465	18.5858	24.9587	18.65	15.8715	12.5642	17.7743	19.7012	28.2072	16.4125
19.7551	4	15.3712	18.8777	12.1931	12.1448	17.1841	22.3084	26.2382	16.9711	19.6227	16.8637	16.4676	22.3579	18.2081	14.2865	10.5465	16.9615	18.9227	25.3789	13.9036
17.9564	5	15.3833	17.1234	11.5722	11.5255	15.4537	21.132	23.3876	15.666	18.3117	15.3642	15.0419	20.4469	16.3986	12.4791	9.06656	16.9053	17.9532	23.2361	11.983
16.702	6	14.1092	15.2685	11.217	11.099	13.967	20.7163	21.4165	14.7195	17.6644	13.774	14.2915	19.1525	13.3344	10.1657	8.49757	16.7954	16.5544	21.9961	10.3065
15.8137	7	11.479	13.1299	10.17	10.0159	13.589	20.4758	20.9937	14.1911	17.2002	12.1572	14.0208	18.2714	10.3236	7.89934	8.39531	15.764	14.6935	20.9043	8.8698
14.781	8	8.71831	10.7855	8.45581	8.22067	14.0988	19.5762	20.0717	14.0715	16.9256	10.3227	13.6788	17.9974	8.61512	6.37739	8.08704	13.467	12.5522	19.2435	7.71962
13.5336	9	6.91808	8.73606	8.03517	7.46682	14.274	18.0494	17.8026	14.0038	16.8484	7.79559	12.6639	17.9973	7.89662	6.10454	7.51055	10.801	10.56	16.8196	7.00806
12.3501	10	5.65291	7.19498	9.00203	8.04811	13.516	16.5053	14.9905	13.6753	16.4618	4.88929	10.8869	17.7774	7.56441	6.7692	7.30499	9.13172	9.12358	13.8789	6.91634
11.4206	11	4.4343	6.04445	9.80922	8.74027	12.2614	15.3696	13.1279	13.1415	15.6192	2.58841	8.86156	17.1183	7.31825	7.43096	7.75886	8.27156	8.28471	11.4712	7.30718
10.5941	12	3.25134	5.10991	9.77464	8.88128	11.331	14.3391	12.2302	12.5381	14.758	0.955515	7.29265	15.8255	6.92091	7.41678	8.25194	7.6374	7.86059	10.1567	7.56751
9.7461	13	2.46051	4.32293	8.91062	8.37838	10.9376	13.0757	11.656	11.8665	14.1909	-0.250394	6.26333	13.9054	6.33141	6.82535	8.43966	7.04284	7.65208	9.68257	7.0589
8.95047	14	2.09628	3.66492	7.84138	7.6847	10.866	11.7504	11.1021	11.0085	13.8362	-1.25218	5.53073	11.7499	5.78323	6.1036	8.43059	6.4844	7.54659	9.29343	5.68336
8.2692	15	1.85972	2.97331	7.01757	7.0744	10.8022	10.6213	10.4452	9.94746	13.5071	-2.06997	4.93574	9.77379	5.49937	5.45833	8.4854	5.99953	7.61752	8.59869	4.15484
7.65474	16	1.5901	2.22446	6.09238	6.22916	10.4768	9.63332	9.68933	8.8155	13.1259	-2.83237	4.36651	8.14829	5.53306	4.91231	8.7606	5.57594	7.7843	7.64134	3.29277
7.08692	17	1.33394	1.54077	4.81564	4.97353	9.88889	8.73151	8.89194	7.79184	12.701	-3.47576	3.75428	6.88484	5.76839	4.44673	8.95104	5.17745	7.82713	7.0905	3.00606
6.50023	18	1.13448	0.931069	3.42704	3.5654	9.20177	7.89716	8.07196	6.92942	12.2221	-4.09553	3.06806	5.86919	5.9238	3.9995	8.56954	4.75776	7.71276	6.63695	2.90152
5.84783	19	0.983855	0.312674	2.22512	2.32422	8.51766	7.0385	7.26416	6.21134	11.6533	-4.55037	2.30137	5.0005	5.61623	3.52275	7.46213	4.3409	7.5251	6.08111	2.82347
5.1383	20	0.822712	-0.31257	1.27776	1.33767	7.88151	6.21102	6.58758	5.56908	10.9792	-5.03151	1.52925	4.27875	4.62361	2.94601	5.85239	3.96897	7.23231	5.30996	2.70487
4.46128	21	0.60462	-0.921903	0.577304	0.595015	7.35305	5.60727	6.04718	4.97508	10.2373	-5.38494	0.855042	3.69249	3.0713	2.18973	4.01266	3.62518	6.79503	4.92483	2.50379
3.84963	22	0.332255	-1.49637	0.16276	0.141798	6.92635	5.20581	5.58712	4.42519	9.50344	-5.69476	0.304916	3.20072	1.34105	1.29928	2.02369	3.2325	6.21207	4.77502	2.21479
3.27637	23	0.0276158	-1.99148	0.12133	0.0886455	6.52852	4.90095	5.06924	3.90222	8.82561	-5.91559	-0.15371	2.73473	-0.149897	0.411252	-0.0583636	2.76465	5.48588	4.34202	1.85161
2.72881	24	-0.311911	-2.37111	0.38059	0.370815	6.1112	4.42216	4.48667	3.37901	8.16773	-6.18781	-0.565394	2.2988	-1.12336	-0.364458	-2.08564	2.27642	4.71743	3.73934	1.40707
2.2193	25	-0.677227	-2.6898	0.583762	0.61777	5.67593	3.70104	3.86975	2.89361	7.45227	-6.41457	-1.01969	1.89447	-1.43482	-0.94627	-3.91011	1.82254	4.00722	3.4766	0.921532
1.71462	26	-1.07687	-2.95374	0.394719	0.477631	5.26035	3.00979	3.30164	2.43331	6.68452	-6.73238	-1.56515	1.51378	-0.971045	-1.2487	-5.39345	1.35868	3.28743	3.02536	0.492711
1.27693	27	-1.50256	-3.18833	-0.301549	-0.165656	4.86952	2.50801	2.93689	1.99601	5.89964	-6.96576	-2.20393	1.12587	0.241547	-1.19006	-6.48751	0.883004	2.45953	2.84123	0.291059
0.91376	28	-1.96253	-3.4152	-1.46366	-1.27371	4.51554	2.12944	2.69079	1.57162	5.12953	-7.21178	-2.82745	0.744982	1.69403	-0.731891	-7.32116	0.44166	1.57902	2.65446	0.374344
0.551605	29	-2.44771	-3.63329	-2.93678	-2.71293	4.22185	1.83321	2.35197	1.17119	4.37695	-7.41474	-3.35485	0.34896	2.61217	-0.251167	-8.03949	0.0552895	0.75203	2.16206	0.377042
0.0837168	30	-2.96489	-3.83651	-4.46918	-4.25042	3.9926	1.59169	1.96036	0.732574	3.61817	-7.68501	-3.78632	-0.0771522	2.45629	-0.368789	-8.59283	-0.279783	0.0444518	1.4464	-0.0806107
-0.435047	31	-3.48637	-4.05464	-5.81804	-5.63664	3.79075	1.36867	1.61315	0.316512	2.87508	-7.85164	-4.18834	-0.569753	1.10578	-1.32249	-9.00155	-0.541515	-0.439392	1.33085	-0.636458
-0.93221	32	-3.94988	-4.31061	-6.87679	-6.74889	3.54977	1.13311	1.29186	-0.0220686	2.18621	-7.9798	-4.57106	-1.10854	-1.07592	-2.7806	-9.40133	-0.77983	-0.754608	1.22851	-0.591234
-1.38093	33	-4.36296	-4.60807	-7.67396	-7.59702	3.24513	0.908997	0.953376	-0.313155	1.54762	-7.97834	-4.94016	-1.65446	-3.21824	-4.13218	-9.85946	-1.04795	-1.24202	0.745153	-0.147511
-1.81173	34	-4.83724	-4.93489	-8.29647	-8.25673	2.93795	0.710109	0.608335	-0.640149	0.987938	-8.07177	-5.276	-2.20714	-4.64951	-5.04691	-10.3293	-1.35576	-2.01932	0.0253328	-0.0399577
-2.2008	35	-5.40139	-5.28934	-8.8001	-8.77131	2.67611	0.513706	0.272885	-0.971414	0.565024	-8.2323	-5.58502	-2.74091	-5.49557	-5.58764	-10.8244	-1.66259	-2.75902	-0.3445	-0.545706
-2.55961	36	-6.00327	-5.63295	-9.23598	-9.20117	2.45172	0.303987	-0.00794356	-1.31194	0.283754	-8.48164	-5.87202	-3.23374	-6.05377	-5.88169	-11.327	-1.96525	-3.24328	-0.62642	-1.49958
-2.85124	37	-6.52962	-5.96638	-9.61067	-9.56494	2.22824	0.102658	-0.316209	-1.59099	0.0433983	-8.65256	-6.15296	-3.72349	-6.47853	-6.10837	-11.7633	-2.26823	-3.44035	-0.420391	-2.69195
-3.1108	38	-6.94997	-6.27766	-9.91907	-9.85934	1.97804	-0.109432	-0.659834	-1.81866	-0.0984529	-8.75453	-6.41291	-4.17618	-6.84036	-6.3485	-12.0821	-2.56476	-3.3924	-0.295606	-3.94919
-3.35324	39	-7.32397	-6.56878	-10.1812	-10.103	1.72789	-0.29913	-0.936531	-2.03495	-0.0559883	-8.75492	-6.67591	-4.61778	-7.16062	-6.62233	-12.3762	-2.85182	-3.50509	-0.480691	-4.98779
-3.5921	40	-7.70279	-6.84738	-10.4244	-10.3389	1.52479	-0.474128	-1.21073	-2.26092	0.0401753	-8.85839	-6.92575	-5.02294	-7.48517	-6.91238	-12.6371	-3.1064	-4.09492	-0.755274	-5.70362
-3.7957	41	-8.04902	-7.12279	-10.668	-10.5818	1.35053	-0.671599	-1.44833	-2.47959	0.0805179	-8.89027	-7.16924	-5.37449	-7.81424	-7.19618	-12.856	-3.31649	-4.85666	-0.804997	-6.19393
-3.9989	42	-8.3518	-7.37249	-10.8787	-10.781	1.18402	-0.918532	-1.58797	-2.70842	0.160785	-8.8965	-7.41263	-5.65397	-8.12524	-7.45801	-12.9986	-3.55928	-5.26173	-1.21023	-6.57627
-4.16054	43	-8.62812	-7.61407	-11.0871	-10.965	1.02771	-1.15634	-1.78566	-2.88526	0.375853	-8.90705	-7.65232	-5.90597	-8.38098	-7.6821	-13.1354	-3.83285	-5.30494	-1.63583	-6.89973
-4.30742	44	-8.89489	-7.8696	-11.3387	-11.2066	0.903965	-1.35644	-1.90029	-3.0551	0.523544	-8.93768	-7.84736	-6.20043	-8.60112	-7.90724	-13.2537	-4.08358	-5.19106	-2.14715	-7.16961
-4.43764	45	-9.13516	-8.16227	-11.5623	-11.4348	0.824489	-1.49317	-1.92415	-3.25741	0.488905	-8.86785	-8.03843	-6.62351	-8.78782	-8.15123	-13.327	-4.2814	-5.19079	-2.39669	-7.37483
-4.54325	46	-9.36411	-8.46751	-11.7289	-11.6031	0.771784	-1.65062	-1.93074	-3.49553	0.615996	-8.89032	-8.238	-7.05853	-8.94847	-8.2895	-13.4378	-4.46553	-5.66226	-2.50867	-7.59446
-4.601	47	-9.57058	-8.77316	-11.8677	-11.7367	0.741799	-1.8156	-1.90075	-3.70123	0.823274	-8.98222	-8.46057	-7.41116	-9.12623	-8.36113	-13.6274	-4.67309	-6.38393	-2.3044	-7.82646
-4.73056	48	-9.77079	-9.09607	-12.0141	-11.8823	0.705674	-1.98512	-1.98418	-3.88048	0.674924	-9.11162	-8.68777	-7.65475	-9.3588	-8.48719	-13.8424	-4.88173	-6.697	-2.28745	-7.99779
-4.88311	49	-9.98032	-9.44416	-12.1686	-12.0331	0.616242	-2.19214	-2.23985	-4.01591	0.513103	-9.14134	-8.91178	-7.85663	-9.61892	-8.65817	-14.0867	-5.02871	-6.68065	-2.37458	-8.14339
-4.92252	50	-10.172	-9.75266	-12.3354	-12.1973	0.478297	-2.43371	-2.43829	-4.14221	0.858476	-9.13013	-9.09914	-7.98854	-9.87959	-8.84584	-14.2923	-5.15295	-6.72095	-2.26143	-8.31499
-4.97033	51	-10.3175	-10.0177	-12.5037	-12.3716	0.321641	-2.67292	-2.51057	-4.26045	1.00995	-9.05525	-9.27323	-8.15121	-10.1107	-9.0188	-14.4766	-5.28487	-6.83248	-2.02004	-8.47044
-5.20602	52	-10.4582	-10.2547	-12.6618	-12.535	0.152126	-2.86254	-2.56007	-4.39408	0.533399	-8.94585	-9.44545	-8.43729	-10.3107	-9.15287	-14.6438	-5.40577	-7.15219	-2.34069	-8.64867
-5.28776	53	-10.5991	-10.4693	-12.8288	-12.6868	-0.0417542	-2.9941	-2.66105	-4.52459	0.837482	-8.8245	-9.64578	-8.72849	-10.4753	-9.28248	-14.8014	-5.49978	-7.66819	-2.64497	-8.87768
-5.05664	54	-10.7456	-10.6209	-12.9871	-12.8289	-0.240537	-3.1179	-2.7297	-4.67191	2.20012	-8.80184	-9.84252	-8.79345	-10.6167	-9.43511	-14.913	-5.60806	-7.73186	-2.81161	-9.13878
-5.05499	55	-10.8827	-10.6921	-13.1105	-12.9526	-0.422909	-3.23335	-2.69319	-4.78693	2.37174	-8.71253	-10.01	-8.75057	-10.7237	-9.59789	-15.0125	-5.76487	-7.42255	-2.75324	-9.30207
-4.88661	56	-11.0167	-10.7036	-13.2483	-13.0843	-0.601391	-3.40213	-2.69301	-4.877	3.16483	-8.52973	-10.1627	-8.81333	-10.8103	-9.71524	-15.141	-5.96047	-7.58551	-2.90242	-9.4089
-3.37016	57	-11.3224	-10.881	-13.6057	-13.4157	-0.905008	-3.76604	-3.15696	-5.1951	6.95384	-8.34516	-10.564	-9.11138	-11.0765	-9.99466	-15.4766	-6.30722	-8.32528	-3.25085	-9.7546
-2.23961	58	-12.3645	-11.7532	-14.7367	-14.5249	-1.52606	-4.82574	-4.57307	-6.36204	9.21497	-8.77442	-11.7704	-10.0008	-12.1126	-11.0975	-16.5054	-7.38534	-9.63832	-4.45748	-10.8839
-2.67176	59	-14.4155	-13.7875	-17.2055	-16.9836	-2.24466	-7.12385	-7.28968	-8.84827	9.2147	-10.2628	-14.2966	-12.0358	-14.5208	-13.6269	-18.8133	-9.79175	-12.1034	-6.96972	-13.299
-3.48611	60	-15.4914	-15.3503	-19.4552	-19.259	-2.51141	-9.21339	-9.57928	-11.0673	8.53101	-11.2525	-16.3492	-13.9768	-16.8711	-15.9595	-20.9173	-12.0624	-13.7517	-9.57936	-15.5908
-2.98609	61	-13.8016	-13.8524	-17.5449	-17.3719	-2.37933	-7.58674	-7.55796	-9.25288	8.88391	-9.82013	-14.4338	-12.683	-15.182	-14.0457	-19.0351	-10.2517	-11.2078	-7.77839	-13.9166
-2.77177	62	-12.3569	-12.2098	-15.2712	-15.1031	-2.28352	-5.57308	-5.11438	-7.05478	8.72065	-8.6175	-12.3161	-10.8142	-13.0041	-11.743	-16.7786	-7.97699	-9.31794	-5.60302	-11.724
-4.21285	63	-12.0048	-11.6993	-14.3636	-14.1949	-2.4524	-4.84914	-4.00685	-6.10435	6.23569	-8.54185	-11.5076	-10.0871	-12.1437	-10.8199	-15.9124	-6.99505	-9.20815	-4.26165	-10.8333
-6.20392	64	-12.1916	-11.7937	-14.266	-14.0953	-2.83558	-4.91459	-3.80966	-5.95511	1.87853	-8.99558	-11.426	-10.0202	-12.0843	-10.716	-15.8805	-6.78039	-9.971	-3.64724	-10.738
-6.66688	65	-12.4116	-11.9857	-14.3905	-14.2129	-3.25913	-5.14096	-3.83907	-5.98511	0.769394	-9.37982	-11.5373	-10.1587	-12.229	-10.8275	-16.1182	-6.82702	-10.5722	-3.62126	-10.8424
-6.99358	66	-12.5769	-12.1483	-14.5394	-14.3465	-3.62517	-5.31337	-3.72933	-6.04601	0.130731	-9.65141	-11.6576	-10.3124	-12.3803	-10.9023	-16.2871	-7.01128	-10.2624	-4.29647	-10.9571
-7.71629	67	-12.7244	-12.3186	-14.6936	-14.4881	-3.93018	-5.45693	-3.9057	-6.19114	-2.50114	-9.80675	-11.8127	-10.4453	-12.5387	-11.0097	-16.3334	-7.25803	-9.20039	-4.82995	-11.0575
-8.07401	68	-12.8863	-12.4703	-14.8131	-14.6095	-4.20642	-5.60943	-4.35578	-6.32637	-3.6068	-9.96923	-11.9732	-10.6591	-12.7155	-11.2172	-16.356	-7.46794	-8.64974	-5.23013	-11.1461
-8.18966	69	-13.0231	-12.615	-14.8801	-14.6766	-4.48674	-5.76131	-4.49951	-6.38618	-3.23297	-10.165	-12.101	-10.9751	-12.8648	-11.3864	-16.4097	-7.61453	-9.25088	-5.55459	-11.2444
-8.46088	70	-13.1427	-12.7306	-14.9589	-14.7528	-4.75261	-5.93968	-4.35793	-6.44899	-4.163	-10.3192	-12.2067	-11.1874	-12.9676	-11.4245	-16.4803	-7.75617	-10.5658	-5.64403	-11.3907
-8.70201	71	-13.2524	-12.8128	-15.0399	-14.8378	-4.96745	-6.09041	-4.2931	-6.47565	-5.73408	-10.4005	-12.3472	-11.3256	-13.0744	-11.4263	-16.6034	-7.90369	-11.4957	-5.23282	-11.5339
-8.73243	72	-13.3529	-12.9073	-15.1035	-14.9105	-5.17108	-6.19212	-4.33994	-6.47322	-5.82539	-10.5021	-12.4657	-11.4782	-13.2014	-11.5076	-16.7913	-8.02267	-11.4427	-4.81352	-11.6548
-8.74544	73	-13.4378	-13.0437	-15.2185	-15.0222	-5.41663	-6.29818	-4.50601	-6.48296	-5.67729	-10.5424	-12.5736	-11.6689	-13.2884	-11.6217	-17.0221	-8.12425	-10.5243	-4.54369	-11.7206
-8.96097	74	-13.536	-13.1675	-15.3696	-15.1566	-5.6444	-6.49348	-4.83352	-6.5383	-6.76216	-10.641	-12.7031	-11.7714	-13.3554	-11.7246	-17.3003	-8.26057	-9.63442	-4.68469	-11.7491
-9.20952	75	-13.6459	-13.2719	-15.4475	-15.2288	-5.79535	-6.72091	-5.14598	-6.60584	-7.68738	-10.9221	-12.8428	-11.8539	-13.4432	-11.8534	-17.6544	-8.38157	-9.71988	-4.99565	-11.8233
-9.42153	76	-13.7711	-13.3615	-15.4768	-15.271	-5.89511	-6.88035	-5.35502	-6.70934	-7.46311	-11.2347	-12.9431	-12.0123	-13.5393	-11.9503	-18.0527	-8.50528	-10.8145	-5.56015	-11.9777
-9.62871	77	-13.8916	-13.4629	-15.5057	-15.3053	-6.02044	-6.9713	-5.58819	-6.86781	-7.77839	-11.3517	-13.061	-12.2666	-13.6286	-12.0444	-18.4747	-8.68255	-11.8509	-5.80874	-12.1251
-9.77763	78	-14.0054	-13.5676	-15.5578	-15.345	-6.20805	-7.08275	-5.71018	-7.0244	-8.53441	-11.4444	-13.2061	-12.436	-13.7206	-12.161	-18.8461	-8.88161	-11.9027	-5.68154	-12.2386
-9.78376	79	-14.0876	-13.6517	-15.6306	-15.4167	-6.41048	-7.18972	-5.66233	-7.07769	-8.65173	-11.5627	-13.3582	-12.5048	-13.8001	-12.2023	-19.1252	-9.04928	-11.3449	-5.33703	-12.3179
-9.80572	80	-14.1764	-13.7093	-15.7108	-15.5154	-6.5734	-7.35767	-5.6295	-7.16288	-8.64733	-11.6295	-13.4669	-12.6321	-13.8797	-12.1507	-19.2138	-9.16877	-10.7018	-5.24043	-12.3999
-9.90872	81	-14.2844	-13.7713	-15.7912	-15.6025	-6.70252	-7.57474	-5.63015	-7.23779	-9.0472	-11.6332	-13.5534	-12.8019	-13.9473	-12.1028	-19.1165	-9.27171	-10.6466	-5.34864	-12.5068
-10.0493	82	-14.4024	-13.8431	-15.8506	-15.6587	-6.83022	-7.76186	-5.62376	-7.29054	-9.74481	-11.7428	-13.6276	-12.7681	-14.0203	-12.0901	-18.7891	-9.3651	-11.4745	-5.41814	-12.6478
-10.1353	83	-14.5068	-13.9481	-15.9142	-15.7162	-6.96982	-7.88587	-5.69963	-7.39337	-9.95693	-11.8642	-13.6958	-12.7587	-14.0735	-12.1687	-18.2465	-9.44282	-12.1984	-5.29585	-12.7931
-10.2269	84	-14.5799	-14.0603	-16.0332	-15.8305	-7.12536	-7.9947	-5.8645	-7.45237	-9.97061	-12.0189	-13.7257	-13.0079	-14.1055	-12.2976	-17.5304	-9.54336	-11.9323	-5.38988	-12.9206
-10.3416	85	-14.6332	-14.1723	-16.1925	-15.976	-7.27547	-8.13791	-6.28982	-7.46052	-10.2861	-12.1272	-13.7438	-13.3827	-14.1669	-12.3516	-16.7411	-9.62701	-11.5875	-5.37076	-13.0357
-10.514	86	-14.7266	-14.2629	-16.3173	-16.0852	-7.40091	-8.34481	-6.88045	-7.58311	-10.5392	-12.1676	-13.7418	-13.6064	-14.2756	-12.3731	-15.8824	-9.73206	-11.5682	-5.51618	-13.1753
-10.7148	87	-14.8047	-14.3554	-16.4068	-16.1748	-7.54202	-8.51386	-7.27129	-7.81368	-10.7679	-12.1993	-13.7184	-13.6204	-14.3627	-12.4696	-14.996	-9.81651	-11.7834	-5.96753	-13.3255
-10.8852	88	-14.8872	-14.4718	-16.485	-16.2716	-7.7102	-8.66471	-7.34012	-8.11073	-10.9793	-12.3172	-13.6575	-13.5698	-14.4097	-12.5759	-14.1706	-9.82552	-12.435	-6.39452	-13.4518
-10.907	89	-14.9896	-14.614	-16.5208	-16.3387	-7.88386	-8.81017	-7.13926	-8.23008	-11.2019	-12.4828	-13.5884	-13.7586	-14.4327	-12.6413	-13.4299	-9.80967	-12.8258	-6.25703	-13.482
-10.8793	90	-15.059	-14.7228	-16.524	-16.3691	-8.0776	-8.96081	-6.97436	-8.0729	-11.5217	-12.691	-13.5036	-14.1268	-14.4431	-12.6936	-12.7336	-9.8083	-12.0954	-6.18813	-13.4769
-10.924	91	-15.0761	-14.8162	-16.5256	-16.3705	-8.28929	-9.08991	-7.20753	-7.92906	-11.6654	-12.7952	-13.4055	-14.3797	-14.4659	-12.6844	-12.0959	-9.82506	-11.4968	-6.3862	-13.5048
-11.0789	92	-15.1238	-14.9058	-16.5688	-16.4025	-8.49489	-9.2456	-7.6788	-8.02411	-11.7557	-12.8096	-13.2948	-14.5155	-14.5383	-12.6289	-11.5184	-9.9103	-11.8661	-6.71536	-13.5992
-11.1992	93	-15.1932	-14.9872	-16.6774	-16.498	-8.71025	-9.43143	-7.94572	-8.2081	-11.9324	-12.7744	-13.1755	-14.741	-14.6222	-12.6142	-10.9846	-10.0415	-12.8038	-6.69104	-13.7359
-11.2936	94	-15.2093	-15.091	-16.7473	-16.5496	-8.94865	-9.6429	-8.00162	-8.39376	-12.3482	-12.812	-12.9993	-14.7896	-14.6901	-12.6488	-10.5157	-10.1813	-13.66	-6.6484	-13.9018
-11.3528	95	-15.0609	-15.2069	-16.7584	-16.5397	-9.2049	-9.85813	-8.04638	-8.5663	-12.5777	-12.8946	-12.757	-14.675	-14.7279	-12.7228	-10.1397	-10.3009	-13.6949	-6.68564	-14.0433
-11.3769	96	-14.7786	-15.299	-16.8164	-16.5947	-9.46661	-10.0851	-8.06054	-8.70334	-12.5117	-13.0572	-12.4247	-14.7003	-14.7447	-12.7761	-9.86369	-10.4132	-12.5106	-6.89693	-14.1371
-11.4281	97	-14.5077	-15.4227	-16.9196	-16.726	-9.7423	-10.2693	-8.1591	-8.74517	-12.7773	-13.2406	-12.0528	-14.9393	-14.7782	-12.8011	-9.74361	-10.5553	-11.4908	-7.16062	-14.2193
-11.5623	98	-14.4293	-15.5435	-17.0106	-16.852	-10.0216	-10.4225	-8.4192	-8.7527	-13.1046	-13.4366	-11.724	-15.1561	-14.8436	-12.8347	-9.87315	-10.7189	-11.6949	-7.34176	-14.2784
-11.697	99	-14.5875	-15.6535	-17.081	-16.9232	-10.27	-10.5397	-8.63966	-8.80147	-13.046	-13.5785	-11.5007	-15.2463	-14.8863	-12.8851	-10.1863	-10.8658	-12.96	-7.23633	-14.2688
-11.8218	100	-14.8505	-15.7886	-17.1532	-16.9753	-10.4961	-10.6714	-8.61403	-8.85811	-12.977	-13.6988	-11.4202	-15.2446	-14.9092	-12.9298	-10.3226	-11.0243	-14.3487	-7.34831	-14.3122
-11.9075	101	-15.089	-15.9722	-17.2288	-17.0368	-10.7689	-10.845	-8.56801	-8.86969	-13.1961	-13.7647	-11.5281	-15.3845	-14.9256	-12.9481	-10.0488	-11.1959	-14.7376	-7.48812	-14.4419
-12.0005	102	-15.3292	-16.1203	-17.2836	-17.0975	-11.0767	-11.0064	-8.79086	-8.90562	-13.5591	-13.8003	-11.7889	-15.6616	-14.9529	-12.9712	-9.67092	-11.3366	-13.5193	-7.78947	-14.5784
-12.0728	103	-15.522	-16.1726	-17.283	-17.1184	-11.3467	-11.0647	-9.1558	-8.97433	-13.4413	-13.7987	-12.1643	-15.8314	-15.0114	-13.0331	-9.55093	-11.4397	-12.0568	-8.09655	-14.7072
-12.1957	104	-15.6415	-16.186	-17.2651	-17.1153	-11.5907	-11.1628	-9.47791	-9.04394	-13.3241	-13.899	-12.6183	-15.8629	-15.0914	-13.0657	-9.69767	-11.5526	-11.7864	-8.27296	-14.852
-12.3831	105	-15.7299	-16.2687	-17.2998	-17.143	-11.8594	-11.3134	-9.91465	-9.08659	-13.7487	-14.0175	-13.0821	-15.9325	-15.165	-13.0721	-9.96696	-11.6808	-12.9171	-8.04408	-14.9563
-12.6041	106	-15.7802	-16.4141	-17.3747	-17.2026	-12.0859	-11.48	-10.2987	-9.22498	-13.7211	-14.159	-13.4735	-16.0349	-15.2062	-13.0901	-10.3039	-11.8266	-14.6383	-8.06203	-15.0565
-12.7341	107	-15.7716	-16.5979	-17.4254	-17.2414	-12.2578	-11.607	-10.3476	-9.42178	-13.1916	-14.3499	-13.8028	-16.2243	-15.2053	-13.1148	-10.73	-11.9642	-15.3283	-8.09807	-15.1747
-12.7821	108	-15.7886	-16.7264	-17.4774	-17.2889	-12.4304	-11.7559	-10.1262	-9.60216	-13.189	-14.5284	-14.0802	-16.4363	-15.2012	-13.1396	-11.2599	-12.0787	-14.4142	-7.9569	-15.2764
-12.7544	109	-15.8464	-16.7421	-17.6183	-17.4248	-12.5997	-11.8826	-9.93784	-9.60803	-13.2577	-14.6204	-14.3543	-16.662	-15.2037	-13.1322	-11.8764	-12.1813	-12.9832	-7.6736	-15.3772
-12.7505	110	-15.9156	-16.7216	-17.7963	-17.5996	-12.7726	-12.0177	-9.96329	-9.46725	-12.7453	-14.7514	-14.6685	-16.7929	-15.2056	-13.0796	-12.5437	-12.2963	-12.3409	-7.55052	-15.4704
-12.8579	111	-15.9689	-16.7807	-17.8302	-17.6399	-12.9572	-12.1925	-10.151	-9.4544	-11.9324	-14.8231	-15.0309	-16.7892	-15.2225	-13.0368	-13.289	-12.4053	-13.0181	-7.65593	-15.5179
-13.0563	112	-16.0134	-16.8489	-17.7311	-17.5664	-13.1261	-12.3405	-10.3481	-9.6727	-11.348	-14.9208	-15.3983	-16.6924	-15.2516	-13.0401	-14.1544	-12.5012	-14.4448	-7.978	-15.5887
-13.1435	113	-16.0366	-16.9347	-17.7146	-17.5647	-13.2984	-12.3917	-10.4892	-9.86541	-10.5444	-15.0725	-15.7784	-16.713	-15.2658	-13.0696	-15.1484	-12.5744	-15.0923	-8.10247	-15.68
-13.1178	114	-16.0382	-17.0369	-17.8459	-17.6886	-13.4571	-12.3962	-10.5515	-9.85313	-9.46709	-15.1383	-16.1289	-16.9294	-15.2745	-13.1629	-16.256	-12.6374	-14.6805	-8.2507	-15.7986
-13.0911	115	-16.0592	-17.1203	-17.9738	-17.8102	-13.5919	-12.3882	-10.5169	-9.77339	-9.26219	-15.0746	-16.4158	-17.216	-15.2802	-13.3063	-17.4959	-12.7179	-13.985	-8.08195	-15.8984
-12.9681	116	-16.1753	-17.228	-18.0181	-17.8639	-13.7636	-12.4679	-10.5908	-9.82065	-8.37009	-15.1411	-16.6848	-17.3823	-15.314	-13.3828	-18.8598	-12.867	-13.4621	-7.7566	-15.9608
-12.7272	117	-16.6207	-17.5761	-18.2078	-18.0715	-14.1346	-12.8422	-11.0151	-10.1192	-5.93613	-15.4679	-17.2078	-17.6851	-15.5695	-13.5728	-20.3596	-13.2459	-13.7875	-7.85649	-16.2308
-13.2767	118	-18.01	-18.7297	-19.1729	-19.0478	-15.1842	-14.09	-12.1553	-11.203	-5.05301	-16.6425	-18.5243	-18.7309	-16.6336	-14.5671	-22.2467	-14.373	-15.5799	-8.96717	-17.3115
-15.2256	119	-20.5952	-21.1407	-21.4532	-21.3282	-17.2748	-16.6295	-14.6046	-13.5268	-6.25616	-19.14	-21.0667	-21.1395	-19.0691	-16.9804	-25.1539	-16.8015	-19.1096	-11.1835	-19.7078
-16.8099	120	-21.5641	-22.7101	-23.442	-23.3181	-18.7172	-18.5127	-16.6592	-15.2614	-7.43501	-21.2045	-22.7353	-23.4127	-21.2069	-19.1116	-27.6096	-19.0514	-21.3942	-13.0121	-21.9108
-15.1776	121	-19.1572	-20.6126	-21.6358	-21.5082	-17.1188	-16.318	-14.738	-13.3875	-6.27862	-19.1094	-20.6401	-21.919	-19.1512	-17.1056	-25.3902	-17.2176	-18.5035	-10.9959	-20.0944
-13.5546	122	-17.357	-18.5818	-19.4725	-19.3323	-15.3185	-14.1343	-12.7255	-11.4486	-5.40974	-16.9248	-18.5797	-19.6958	-16.8187	-14.8052	-22.6333	-14.9297	-16.0637	-9.0455	-17.8404
-13.3071	123	-16.7031	-17.79	-18.5785	-18.4147	-14.5978	-13.251	-12.0829	-10.7079	-6.47427	-15.9878	-17.7631	-18.7251	-15.8306	-13.8647	-20.9935	-13.9457	-15.2537	-8.36522	-16.8662
-13.7079	124	-16.5857	-17.6603	-18.4394	-18.2634	-14.5202	-13.0991	-12.0444	-10.5737	-8.67617	-15.8407	-17.5888	-18.5759	-15.6233	-13.6584	-19.9969	-13.7818	-15.4634	-8.50664	-16.672
-13.8446	125	-16.6225	-17.7371	-18.4864	-18.3219	-14.6314	-13.0825	-12.0987	-10.5214	-9.54283	-15.9489	-17.5651	-18.7532	-15.6335	-13.5772	-19.3331	-13.8429	-14.9495	-8.61066	-16.7139
-13.8271	126	-16.6888	-17.8542	-18.5355	-18.3954	-14.7672	-13.1375	-12.2562	-10.5024	-9.93429	-16.0917	-17.5349	-18.9477	-15.6573	-13.5604	-18.8643	-13.9237	-13.7451	-8.35459	-16.8134
-13.8891	127	-16.7235	-17.9052	-18.5798	-18.4616	-14.8973	-13.2778	-12.5017	-10.472	-11.0923	-16.1694	-17.5269	-19.0442	-15.6843	-13.6497	-18.5648	-14.0394	-13.4716	-7.84713	-16.9139
-14.0581	128	-16.777	-17.8728	-18.6359	-18.5218	-15.0758	-13.4064	-12.7123	-10.4908	-12.1573	-16.2209	-17.5413	-19.1096	-15.7298	-13.73	-18.4001	-14.1825	-14.3941	-7.71987	-16.9993
-14.298	129	-16.8246	-17.9077	-18.6824	-18.5575	-15.3032	-13.4386	-12.9609	-10.5861	-13.1061	-16.2013	-17.5893	-19.3471	-15.7605	-13.7712	-18.3545	-14.275	-15.8369	-7.93377	-17.0691
-14.5688	130	-16.8834	-18.0011	-18.6938	-18.5656	-15.4372	-13.4633	-13.2042	-10.6915	-14.0842	-16.2194	-17.6681	-19.513	-15.7604	-13.8207	-18.3958	-14.357	-16.6796	-8.47982	-17.1522
-14.7523	131	-16.9978	-18.0879	-18.7132	-18.5805	-15.4628	-13.4834	-13.3627	-10.8647	-14.8111	-16.2594	-17.7993	-19.5462	-15.7772	-13.8488	-18.5981	-14.4571	-15.7911	-9.02938	-17.2405
-14.8335	132	-17.1203	-18.1882	-18.7334	-18.5936	-15.518	-13.523	-13.4242	-11.1581	-15.406	-16.3657	-17.9459	-19.5361	-15.8229	-13.8245	-19.0056	-14.5678	-14.1023	-9.34181	-17.319
-14.8025	133	-17.1729	-18.3119	-18.7502	-18.6227	-15.6166	-13.5453	-13.3428	-11.2372	-15.9632	-16.4844	-18.1276	-19.558	-15.8564	-13.7735	-19.5347	-14.6678	-13.3994	-9.0951	-17.3736
-14.8017	134	-17.1725	-18.3882	-18.7983	-18.7002	-15.6586	-13.6462	-13.2774	-11.1192	-16.278	-16.643	-18.3006	-19.6338	-15.8936	-13.7425	-20.1019	-14.7586	-14.2309	-8.66246	-17.4463
-14.8811	135	-17.1572	-18.4478	-18.8252	-18.7411	-15.6877	-13.8248	-13.4569	-11.0136	-16.5043	-16.7076	-18.4271	-19.8774	-15.9351	-13.7655	-20.7511	-14.8568	-16.1817	-8.35913	-17.496
-14.9906	136	-17.1776	-18.5056	-18.8702	-18.7739	-15.7526	-13.991	-13.6917	-10.8584	-16.9504	-16.7077	-18.517	-20.1037	-15.9626	-13.7994	-21.4907	-15.0147	-17.7317	-8.36405	-17.5089
-15.0453	137	-17.2299	-18.54	-18.9989	-18.8775	-15.7872	-14.0573	-13.8544	-10.7987	-17.2155	-16.6518	-18.6438	-20.2858	-15.9559	-13.8154	-22.2975	-15.193	-17.1395	-8.4655	-17.519
-15.0978	138	-17.2621	-18.5528	-19.0885	-18.9574	-15.7245	-14.1045	-13.9467	-11.0459	-17.103	-16.6644	-18.7866	-20.3653	-15.9881	-13.8462	-23.0661	-15.3328	-15.2285	-8.74336	-17.5777
-15.1641	139	-17.2447	-18.5632	-19.0991	-18.964	-15.6423	-14.1702	-14.2003	-11.4341	-17.3556	-16.7368	-18.9453	-20.2926	-16.059	-13.9355	-23.5637	-15.4175	-13.9424	-8.93287	-17.6612
-15.2861	140	-17.2626	-18.5293	-19.1481	-18.9961	-15.7322	-14.1993	-14.4787	-11.6417	-17.7674	-16.8809	-19.0628	-20.1174	-16.0719	-14.0706	-23.6609	-15.4897	-14.1551	-9.03211	-17.7343
-15.4296	141	-17.3071	-18.5521	-19.2841	-19.1169	-16.0144	-14.2091	-14.554	-11.5775	-17.8273	-17.0093	-19.1218	-20.084	-16.0587	-14.1702	-23.4706	-15.5887	-15.7771	-9.08777	-17.7856
-15.637	142	-17.3232	-18.6586	-19.3935	-19.2381	-16.2791	-14.3331	-14.6002	-11.6417	-17.7478	-17.1002	-19.1296	-20.1813	-16.0921	-14.1886	-22.9864	-15.7415	-17.4593	-9.47379	-17.8639
-15.8257	143	-17.3483	-18.7638	-19.3424	-19.2193	-16.4325	-14.4703	-14.7208	-11.984	-17.9913	-17.1206	-19.1316	-20.3619	-16.1428	-14.1696	-22.3025	-15.8817	-17.3555	-9.97622	-17.9453
-15.889	144	-17.466	-18.8182	-19.2534	-19.1584	-16.5059	-14.5448	-14.8888	-12.2246	-18.1771	-17.1841	-19.1068	-20.4688	-16.1995	-14.1945	-21.5599	-15.9633	-16.031	-10.2718	-17.9954
-15.7729	145	-17.6011	-18.8726	-19.3025	-19.2166	-16.5257	-14.497	-15.1279	-12.2106	-18.0666	-17.2444	-19.0977	-20.4777	-16.2527	-14.2849	-20.904	-15.9786	-14.7931	-9.94592	-18.0293
-15.6779	146	-17.6676	-18.9346	-19.4076	-19.3197	-16.4739	-14.4396	-15.2963	-12.1733	-18.303	-17.3129	-19.0859	-20.4566	-16.2883	-14.3996	-20.3842	-16.0056	-14.5303	-9.48123	-18.0656
-15.7064	147	-17.6599	-19.0099	-19.4415	-19.3447	-16.4305	-14.4869	-15.4281	-12.1343	-18.6293	-17.3694	-19.0668	-20.5132	-16.314	-14.4796	-19.999	-16.0894	-15.4878	-9.24707	-18.0604
-15.8364	148	-17.6273	-19.1173	-19.5135	-19.4022	-16.4688	-14.6428	-15.511	-12.1073	-18.6114	-17.4397	-19.0375	-20.5547	-16.3248	-14.4679	-19.7246	-16.2234	-16.7101	-9.45388	-18.1069
-15.9707	149	-17.6436	-19.2408	-19.7021	-19.5689	-16.492	-14.7611	-15.5347	-12.1253	-18.5465	-17.4494	-19.0352	-20.7511	-16.3323	-14.4347	-19.542	-16.3222	-16.817	-9.91253	-18.2154
-16.1102	150	-17.7574	-19.2823	-19.8468	-19.7061	-16.4764	-14.8121	-15.4685	-12.2204	-18.5539	-17.4878	-19.0824	-21.0549	-16.3714	-14.4643	-19.4693	-16.3778	-16.2743	-10.5386	-18.3176
-16.1326	151	-17.8395	-19.255	-19.8587	-19.7346	-16.5389	-14.8403	-15.4626	-12.3714	-18.6891	-17.5082	-19.1774	-21.2173	-16.413	-14.5184	-19.5305	-16.4301	-15.774	-10.5418	-18.3655
-16.0981	152	-17.8539	-19.2406	-19.8291	-19.7349	-16.6498	-14.9461	-15.6238	-12.4535	-18.7588	-17.5651	-19.2544	-21.1441	-16.4263	-14.5441	-19.7144	-16.5222	-15.6657	-10.1508	-18.4016
-16.108	153	-17.9017	-19.2841	-19.8027	-19.7273	-16.6882	-15.0737	-15.806	-12.4052	-18.8256	-17.65	-19.3465	-21.0121	-16.4319	-14.544	-20.0326	-16.6665	-16.2685	-9.86853	-18.448
-16.1708	154	-17.9819	-19.345	-19.839	-19.7529	-16.6647	-15.1659	-15.9953	-12.524	-18.9177	-17.7814	-19.4731	-20.9151	-16.4588	-14.5227	-20.4993	-16.8685	-16.8261	-9.73941	-18.5163
-16.1502	155	-17.9997	-19.4331	-19.9229	-19.8168	-16.6454	-15.2058	-16.2459	-12.7432	-18.9358	-17.8821	-19.6287	-21.0584	-16.493	-14.5543	-21.1998	-17.0519	-16.2278	-9.4215	-18.5939
-16.1867	156	-18.0011	-19.5042	-20.0175	-19.8971	-16.6492	-15.223	-16.4419	-12.795	-19.0559	-17.9265	-19.7687	-21.3526	-16.5235	-14.6745	-22.0681	-17.1761	-15.6143	-9.4334	-18.6993
-16.3394	157	-18.0638	-19.5693	-20.1258	-19.9897	-16.6669	-15.1506	-16.5458	-12.7816	-19.241	-17.8738	-19.9395	-21.6192	-16.5745	-14.7969	-22.9488	-17.2467	-15.8953	-9.79784	-18.7874
-16.5124	158	-18.2051	-19.6417	-20.1513	-20.0151	-16.6502	-15.1145	-16.5409	-12.8679	-19.1115	-17.9222	-20.1295	-21.6505	-16.6386	-14.8313	-23.707	-17.3149	-16.6989	-10.2027	-18.8202
-16.6052	159	-18.3166	-19.6874	-20.1075	-19.9897	-16.5831	-15.1678	-16.6201	-13.0199	-19.0872	-17.9722	-20.2985	-21.6116	-16.6667	-14.8117	-24.2438	-17.3929	-17.4377	-10.2818	-18.8524
-16.6259	160	-18.3772	-19.6834	-20.1562	-20.0526	-16.4724	-15.3026	-16.7949	-13.1916	-19.2679	-17.9452	-20.3818	-21.5963	-16.6912	-14.8349	-24.4192	-17.4541	-17.4241	-10.1446	-18.9113
-16.5827	161	-18.4049	-19.7144	-20.3232	-20.2128	-16.3965	-15.4101	-17.0189	-13.2846	-18.9269	-17.8854	-20.4103	-21.6394	-16.7434	-14.9129	-24.0426	-17.4982	-16.1801	-10.0946	-18.9386
-16.6106	162	-18.4319	-19.8219	-20.4513	-20.3381	-16.3619	-15.4703	-17.1525	-13.2832	-18.8116	-17.9354	-20.3786	-21.6434	-16.795	-15.0153	-23.1467	-17.561	-15.1404	-10.4261	-18.9966
-16.6746	163	-18.4549	-19.9409	-20.4803	-20.3906	-16.2529	-15.4647	-17.2402	-13.3179	-19.2162	-17.9977	-20.3136	-21.769	-16.8498	-15.0562	-22.0818	-17.5459	-15.433	-10.548	-19.0997
-16.7206	164	-18.5011	-19.9803	-20.5189	-20.4543	-16.0705	-15.4276	-17.3239	-13.4236	-19.3406	-18.0786	-20.2251	-21.9456	-16.9157	-15.0036	-21.0366	-17.5061	-16.9651	-10.355	-19.2227
-16.7021	165	-18.5555	-20.007	-20.5597	-20.5003	-15.907	-15.3917	-17.3945	-13.4232	-18.9629	-18.0983	-20.1206	-22.0248	-16.9555	-14.9757	-20.1026	-17.4992	-18.6597	-10.1264	-19.3216
-16.7102	166	-18.613	-20.0598	-20.5141	-20.4508	-15.7744	-15.4511	-17.3826	-13.4567	-18.5213	-18.0713	-19.9627	-21.9659	-16.9783	-15.0109	-19.3056	-17.5374	-18.8173	-10.2843	-19.3769
-16.6902	167	-18.6532	-20.0773	-20.4575	-20.3882	-15.605	-15.6054	-17.4367	-13.6232	-18.6176	-17.9819	-19.7715	-22.006	-16.9988	-15.0368	-18.6559	-17.5973	-17.1086	-10.4896	-19.4259
-16.6087	168	-18.6372	-20.0614	-20.5291	-20.4497	-15.3808	-15.8039	-17.5532	-13.8831	-18.4192	-17.9398	-19.5685	-22.1007	-17.0391	-15.0327	-18.1543	-17.69	-15.4147	-10.5231	-19.5178
-16.5073	169	-18.5406	-20.1228	-20.6143	-20.5199	-15.0951	-15.8616	-17.6325	-14.1291	-17.6631	-17.8839	-19.4173	-22.2443	-17.083	-15.0749	-17.7897	-17.7799	-15.1176	-10.2637	-19.6061
-16.5166	170	-18.5152	-20.1835	-20.602	-20.4992	-14.745	-15.8552	-17.6987	-14.2465	-17.1863	-17.803	-19.3288	-22.3597	-17.064	-15.2058	-17.5457	-17.8715	-16.4793	-10.0833	-19.6538
-16.5572	171	-18.552	-20.1404	-20.6323	-20.5274	-14.316	-15.9191	-17.9296	-14.1774	-16.7877	-17.6051	-19.3383	-22.4447	-17.0006	-15.3446	-17.4628	-17.9659	-18.7476	-10.0507	-19.659
-16.5892	172	-18.5159	-20.0638	-20.7438	-20.6495	-13.7883	-16.062	-18.1418	-14.0316	-16.4457	-17.3537	-19.4313	-22.4609	-16.9673	-15.3614	-17.554	-18.0388	-19.7294	-10.3464	-19.6914
-16.4415	173	-18.3333	-20.0315	-20.7997	-20.7238	-13.1576	-16.1871	-18.2709	-13.9541	-15.0217	-17.017	-19.6016	-22.5025	-16.9223	-15.2623	-17.8107	-18.1058	-18.3027	-10.6135	-19.7515
-16.1199	174	-18.1027	-19.9337	-20.8239	-20.7553	-12.329	-16.3526	-18.3782	-14.0494	-12.9735	-16.5511	-19.7897	-22.5508	-16.8219	-15.192	-18.2534	-18.2064	-16.3505	-10.8019	-19.8322
-15.8596	175	-17.8067	-19.7759	-20.9075	-20.837	-11.1357	-16.4602	-18.5137	-14.2576	-12.3927	-15.8454	-19.9767	-22.6016	-16.6782	-15.2305	-18.9205	-18.324	-15.5068	-10.8788	-19.894
-15.3425	176	-17.4041	-19.4333	-21.0063	-20.9366	-9.40431	-16.4458	-18.6507	-14.521	-10.5981	-14.8415	-20.2117	-22.5957	-16.5547	-15.3347	-19.8294	-18.4835	-16.188	-11.0623	-19.9542
-13.8285	177	-16.4627	-19.0087	-21.2542	-21.1872	-6.95349	-16.524	-18.9937	-14.8941	-6.23207	-13.7844	-20.7527	-22.8755	-16.6794	-15.6241	-21.0992	-18.8017	-17.8496	-11.0597	-20.1785
-12.0274	178	-11.8288	-19.0974	-22.2464	-22.1778	-3.75733	-17.2175	-20.0303	-15.8263	-3.81537	-12.4387	-22.0102	-23.8797	-17.6384	-16.6828	-23.0608	-19.8584	-19.4878	-11.5726	-21.1697
-10.4784	179	-7.04736	-19.508	-24.4887	-24.4092	-0.834729	-18.2481	-22.1339	-17.4874	-3.6906	-9.952	-23.881	-26.0048	-19.9887	-19.122	-26.1509	-22.2302	-20.7217	-13.6471	-23.4816
-9.58332	180	-5.19203	-19.0764	-26.3756	-26.2994	0.552106	-17.9574	-23.4744	-18.2857	-4.199	-7.88877	-24.363	-27.727	-22.0378	-21.273	-28.0347	-24.343	-20.504	-16.5867	-25.5033
-9.82449	181	-6.40148	-18.2919	-24.6116	-24.5359	-0.0271586	-16.659	-21.8752	-16.9162	-3.75715	-7.57409	-22.8248	-26.1194	-19.9834	-19.2278	-24.8579	-22.3721	-18.7376	-14.8094	-23.5377
-11.2387	182	-10.3826	-18.2976	-22.4567	-22.3775	-2.37194	-16.0698	-19.9989	-15.5729	-4.03259	-9.00969	-21.2687	-23.9636	-17.7079	-16.8705	-21.441	-20.0857	-17.582	-12.4046	-21.2821
-13.408	183	-15.1735	-19.053	-21.5774	-21.4941	-5.63878	-16.2343	-19.1828	-15.1584	-6.63343	-11.4996	-20.3169	-23.018	-16.7986	-15.8513	-18.9047	-19.1361	-17.7223	-11.5246	-20.3496
-15.2379	184	-17.3809	-19.7774	-21.5183	-21.428	-8.5229	-16.5775	-19.0416	-15.2458	-10.5627	-13.9589	-19.644	-22.7719	-16.7104	-15.6361	-16.8542	-18.9777	-18.0187	-11.583	-20.1951
-15.8237	185	-18.1788	-20.0699	-21.6262	-21.5335	-10.4851	-16.817	-19.1358	-15.2027	-11.2128	-15.6431	-18.9775	-22.8192	-16.903	-15.6879	-15.1006	-18.9945	-17.6939	-11.7188	-20.243
-16.1008	186	-18.596	-20.2267	-21.646	-21.5563	-11.8214	-16.9867	-19.2046	-15.1392	-11.9423	-16.634	-18.2235	-22.9191	-17.1281	-15.7762	-13.5857	-19.0723	-17.4915	-11.8092	-20.3496
-16.3806	187	-18.849	-20.4578	-21.6275	-21.5417	-12.7839	-17.0418	-19.3056	-15.2229	-14.5422	-17.213	-17.3694	-23.0547	-17.2919	-15.8361	-12.262	-19.1938	-17.4831	-11.7648	-20.4425
-16.409	188	-19.035	-20.6911	-21.6382	-21.57	-13.5778	-17.0704	-19.3711	-15.3284	-15.605	-17.6683	-16.4586	-23.156	-17.445	-15.8551	-11.1052	-19.2656	-17.7208	-11.9491	-20.465
-16.2577	189	-19.1617	-20.8767	-21.7197	-21.6645	-14.285	-17.0976	-19.337	-15.3095	-15.2388	-18.0798	-15.5906	-23.2557	-17.6314	-15.8769	-10.0977	-19.266	-18.2868	-11.961	-20.4596
-16.0928	190	-19.1558	-20.926	-21.7768	-21.7103	-14.9107	-17.2001	-19.2197	-15.3243	-16.0192	-18.4364	-14.8263	-23.3022	-17.7836	-15.9098	-9.20682	-19.2532	-18.0799	-11.8525	-20.4945
-15.9047	191	-18.9691	-20.9337	-21.7328	-21.6451	-15.4218	-17.3421	-19.2302	-15.4756	-17.2857	-18.5822	-14.1881	-23.3506	-17.8584	-15.9087	-8.43099	-19.2698	-17.1244	-11.8561	-20.5283
-15.7164	192	-18.6946	-21.015	-21.7161	-21.62	-15.8412	-17.4556	-19.3441	-15.6286	-17.6123	-18.6343	-13.6356	-23.3358	-17.8865	-15.8776	-7.76916	-19.35	-16.9183	-12.0433	-20.5618
-15.5278	193	-18.3283	-21.1046	-21.8099	-21.7197	-16.1987	-17.4994	-19.4881	-15.5828	-17.3107	-18.7603	-13.097	-23.3968	-17.9036	-15.8972	-7.19831	-19.4365	-17.7203	-12.1764	-20.588
-15.3725	194	-17.8646	-21.1593	-21.9586	-21.8828	-16.5474	-17.5956	-19.615	-15.539	-17.8808	-18.9535	-12.4791	-23.4518	-17.9254	-15.9746	-6.70222	-19.5446	-18.9024	-12.3316	-20.6378
-15.1807	195	-17.2833	-21.2329	-22.0129	-21.9471	-16.8699	-17.712	-19.8233	-15.6554	-18.9979	-18.9811	-11.7391	-23.4688	-17.9578	-16.047	-6.2821	-19.6617	-19.6666	-12.2752	-20.6871
-14.9103	196	-16.7856	-21.3273	-21.9784	-21.9283	-17.1618	-17.7033	-19.9665	-15.8501	-19.0449	-18.978	-10.9228	-23.4702	-18.0225	-16.1016	-5.94021	-19.792	-18.8582	-12.0375	-20.6956
-14.6186	197	-16.4824	-21.4011	-21.9917	-21.9729	-17.4368	-17.5209	-20.0119	-16.1004	-18.835	-19.0505	-10.1434	-23.5309	-18.0623	-16.1402	-5.67169	-19.9101	-17.1932	-11.6756	-20.7102
-14.4417	198	-16.2611	-21.4398	-22.0209	-22.0384	-17.6577	-17.4132	-20.0616	-16.3284	-19.1279	-19.2223	-9.50521	-23.6147	-18.0727	-16.1874	-5.47129	-20.004	-16.541	-11.736	-20.8165
-14.3892	199	-16.2498	-21.4822	-21.8907	-22.0385	-17.8681	-17.479	-20.2031	-16.2443	-19.6521	-19.3497	-9.07551	-23.7753	-18.1178	-16.2384	-5.34302	-20.034	-17.347	-12.0561	-20.9083
-14.4201	200	-16.7851	-21.4822	-21.4162	-21.9855	-18.1218	-17.6705	-20.2785	-16.0848	-19.7435	-19.4121	-8.90518	-23.8618	-18.1805	-16.2668	-5.2895	-20.0246	-19.0788	-12.3129	-20.9634
-14.4794	201	-17.7333	-21.4916	-20.6988	-21.907	-18.3532	-17.8069	-20.3268	-16.0855	-19.5433	-19.4273	-9.00905	-23.916	-18.2119	-16.3179	-5.29883	-20.0228	-20.4434	-12.1738	-21.0149
-14.5907	202	-18.623	-21.5429	-20.3016	-21.8605	-18.5234	-17.8857	-20.3662	-16.2477	-20.0602	-19.5651	-9.36664	-23.9748	-18.2645	-16.4041	-5.37168	-20.0478	-19.83	-11.9689	-21.0561
-14.7407	203	-19.1963	-21.6146	-20.6441	-21.9153	-18.6194	-17.91	-20.4163	-16.3817	-20.7276	-19.7302	-9.93963	-24.0938	-18.3557	-16.4774	-5.51628	-20.0265	-17.8416	-11.8476	-21.0851
-14.9433	204	-19.4921	-21.6729	-21.4731	-22.0788	-18.6739	-17.9403	-20.4078	-16.4481	-20.408	-19.8288	-10.644	-24.1077	-18.4167	-16.4981	-5.7322	-20.0217	-16.6078	-12.0114	-21.1459
-15.2217	205	-19.6095	-21.701	-22.1519	-22.2816	-18.7776	-17.9283	-20.4908	-16.503	-20.0834	-19.7834	-11.3705	-24.058	-18.4326	-16.523	-6.01703	-20.0511	-17.0064	-12.2784	-21.2149
-15.5642	206	-19.6697	-21.7021	-22.4817	-22.4616	-18.9525	-17.9294	-20.5714	-16.5607	-20.7298	-19.7116	-12.0143	-23.9658	-18.4586	-16.5493	-6.37052	-20.1051	-18.8065	-12.5516	-21.2425
-15.8702	207	-19.708	-21.7345	-22.5485	-22.5047	-19.1512	-18.0322	-20.6099	-16.5807	-21.2952	-19.6898	-12.5327	-23.9625	-18.5122	-16.5652	-6.80579	-20.1472	-20.1797	-12.5947	-21.2259
-16.1117	208	-19.719	-21.8047	-22.5296	-22.4827	-19.3226	-18.247	-20.6017	-16.6381	-20.8204	-19.7534	-12.9815	-24.0109	-18.5657	-16.6107	-7.32987	-20.1673	-19.5862	-12.3953	-21.2334
-16.3136	209	-19.6976	-21.882	-22.6061	-22.5574	-19.4315	-18.3252	-20.6746	-16.6652	-20.7617	-19.8342	-13.4667	-24.0842	-18.6034	-16.6574	-7.94877	-20.169	-18.133	-11.961	-21.2767
-16.5918	210	-19.7433	-21.8858	-22.7167	-22.6789	-19.5232	-18.275	-20.7165	-16.6133	-21.3405	-19.9844	-14.0592	-24.1004	-18.6334	-16.6523	-8.68142	-20.2041	-16.906	-11.9585	-21.3459
-16.9852	211	-19.8102	-21.8849	-22.7651	-22.7304	-19.603	-18.2345	-20.7249	-16.6666	-21.3594	-20.0443	-14.7969	-24.1733	-18.6704	-16.6503	-9.53916	-20.2641	-16.9068	-12.2754	-21.3835
-17.45	212	-19.8227	-21.9262	-22.7358	-22.6863	-19.6378	-18.2903	-20.7643	-16.933	-20.885	-20.0089	-15.6708	-24.1988	-18.7269	-16.7171	-10.5209	-20.3584	-18.3961	-12.4704	-21.4492
-17.9198	213	-19.8536	-21.979	-22.6811	-22.6207	-19.6541	-18.32	-20.8389	-17.1719	-21.0582	-19.977	-16.6265	-24.2299	-18.7604	-16.7895	-11.6421	-20.4324	-20.1293	-12.6583	-21.5081
-18.3805	214	-19.9429	-22.0046	-22.7216	-22.6657	-19.7069	-18.2668	-20.9426	-17.2248	-21.7653	-20.0631	-17.5765	-24.3107	-18.7974	-16.7971	-12.9416	-20.464	-20.2972	-13.1764	-21.5226
-18.6695	215	-20.0212	-22.0323	-22.8146	-22.7544	-19.7856	-18.1744	-21.0722	-17.0865	-21.6856	-20.1344	-18.489	-24.4204	-18.8749	-16.8052	-14.4659	-20.4545	-19.499	-13.2634	-21.5359
-18.8595	216	-20.1624	-22.0679	-22.8179	-22.7634	-19.8076	-18.1932	-21.1514	-16.9848	-21.2485	-20.2495	-19.3856	-24.4037	-18.954	-16.8807	-16.2654	-20.4748	-18.5596	-13.1336	-21.5847
-19.08	217	-20.4068	-22.0991	-22.7741	-22.7443	-19.8679	-18.3523	-21.2066	-16.9824	-21.5638	-20.331	-20.3138	-24.3821	-18.989	-16.9851	-18.3832	-20.5264	-18.1689	-13.0899	-21.6174
-19.3495	218	-20.6551	-22.061	-22.8025	-22.7841	-19.9695	-18.5535	-21.2394	-17.0356	-21.9258	-20.346	-21.2577	-24.3573	-19.0183	-17.0542	-20.8226	-20.5814	-18.8127	-13.1927	-21.6235
-19.5393	219	-20.7712	-22.0271	-22.9921	-22.95	-19.9288	-18.6185	-21.3097	-17.1823	-21.5293	-20.3726	-22.116	-24.4012	-19.07	-17.1182	-23.3486	-20.6272	-19.6346	-13.2517	-21.6461
-19.6444	220	-20.8033	-22.0853	-23.2263	-23.1611	-19.7632	-18.6287	-21.2323	-17.4363	-21.1918	-20.4286	-22.6477	-24.449	-19.1298	-17.1926	-24.8156	-20.7346	-19.2949	-13.4671	-21.6908
-19.6586	221	-20.8468	-22.1514	-23.2723	-23.2065	-19.7724	-18.6925	-21.1912	-17.6874	-21.3976	-20.373	-22.6814	-24.5135	-19.1696	-17.2092	-23.8642	-20.8277	-18.804	-13.5389	-21.703
-19.6775	222	-20.8984	-22.1793	-23.1616	-23.0947	-20.0422	-18.8292	-21.3097	-17.8883	-21.7222	-20.3973	-22.3092	-24.5635	-19.2042	-17.1859	-21.8416	-20.8701	-18.9795	-13.6019	-21.7341
-19.666	223	-20.9139	-22.2457	-23.1008	-23.0185	-20.2701	-18.9326	-21.478	-17.9391	-21.4586	-20.4922	-21.8181	-24.6624	-19.2496	-17.2247	-20.0924	-20.9063	-19.4464	-13.6553	-21.8072
-19.6673	224	-20.9231	-22.3346	-23.1305	-23.0357	-20.3127	-19.0358	-21.5908	-17.9808	-21.3014	-20.5363	-21.3452	-24.696	-19.292	-17.3137	-18.7228	-20.9481	-20.0504	-13.8099	-21.8866
-19.6135	225	-20.9278	-22.4024	-23.1989	-23.1089	-20.327	-19.1339	-21.6845	-18.0835	-21.8289	-20.4687	-20.9536	-24.766	-19.3205	-17.4068	-17.6787	-20.9608	-20.0894	-13.7345	-21.9381
-19.4758	226	-20.9464	-22.4456	-23.291	-23.2156	-20.3669	-19.2516	-21.6181	-18.1607	-21.4881	-20.4305	-20.6183	-24.7986	-19.3714	-17.4593	-16.9357	-21.0033	-18.8621	-13.6806	-22.0294
-19.3027	227	-20.9576	-22.4984	-23.373	-23.3041	-20.405	-19.2945	-21.6359	-18.1169	-20.6001	-20.4673	-20.3285	-24.8467	-19.4187	-17.4422	-16.4187	-21.082	-17.9897	-13.498	-22.1197
-19.2813	228	-20.9879	-22.5207	-23.4299	-23.353	-20.4631	-19.3479	-21.7631	-18.1135	-20.4474	-20.6028	-20.0926	-24.8886	-19.4286	-17.4327	-16.0888	-21.1783	-18.5035	-13.3603	-22.1769
-19.3377	229	-21.0551	-22.515	-23.4747	-23.3689	-20.4888	-19.3816	-21.847	-18.1628	-20.0514	-20.6942	-19.9536	-24.9551	-19.4719	-17.4818	-15.9647	-21.2343	-20.0376	-13.2895	-22.2318
-19.3841	230	-21.1323	-22.4674	-23.4956	-23.3775	-20.5081	-19.4406	-21.8113	-18.2769	-18.8131	-20.7255	-19.9482	-24.9744	-19.574	-17.5522	-16.023	-21.2648	-21.4185	-13.3979	-22.31
-19.4097	231	-21.1501	-22.4858	-23.4691	-23.3754	-20.6199	-19.5601	-21.8621	-18.3638	-17.7646	-20.6231	-20.1089	-24.9807	-19.6211	-17.6369	-16.2488	-21.2578	-21.2708	-13.6144	-22.3775
-19.4234	232	-21.1428	-22.6019	-23.4337	-23.3697	-20.7073	-19.7076	-21.9586	-18.3097	-17.1276	-20.587	-20.4013	-24.9065	-19.5967	-17.7119	-16.6471	-21.2693	-19.4026	-14.0195	-22.3999
-19.3034	233	-21.1585	-22.734	-23.4407	-23.3853	-20.7163	-19.7735	-22.0518	-18.176	-16.0097	-20.687	-20.7723	-24.8911	-19.5968	-17.7282	-17.2236	-21.2695	-17.8432	-14.1145	-22.3648
-19.2072	234	-21.1452	-22.7958	-23.5109	-23.4418	-20.7365	-19.8025	-22.0702	-18.2113	-14.6317	-20.8091	-21.1598	-24.8837	-19.6501	-17.7081	-17.9888	-21.2701	-17.8742	-14.0815	-22.3876
-19.2941	235	-21.0642	-22.8153	-23.5763	-23.4941	-20.8232	-19.7512	-22.0642	-18.2859	-14.3345	-20.8241	-21.564	-24.934	-19.7103	-17.7685	-18.9579	-21.3204	-19.5915	-13.745	-22.4561
-19.2269	236	-21.1761	-22.8377	-23.6197	-23.5406	-20.9808	-19.6962	-22.0541	-18.3898	-13.1453	-20.9162	-22.0179	-25.0832	-19.7784	-17.8958	-20.1495	-21.4255	-21.9954	-13.5187	-22.4962
-18.7739	237	-21.9038	-23.1277	-23.8369	-23.7612	-21.3437	-19.903	-22.4199	-18.8601	-10.4684	-21.259	-22.7773	-25.4796	-20.0384	-18.1841	-21.6871	-21.6782	-23.1667	-13.7908	-22.6892
-19.0682	238	-23.7058	-24.1816	-24.7269	-24.6548	-22.3198	-20.9947	-23.6219	-20.1451	-9.51003	-22.4376	-24.3198	-26.5014	-21.0709	-19.2248	-23.91	-22.689	-23.5589	-15.0461	-23.6921
-20.7841	239	-25.9736	-26.2226	-26.7403	-26.6725	-23.9452	-23.3213	-25.839	-22.3816	-10.6622	-24.7901	-26.8635	-28.6725	-23.4404	-21.6208	-27.2836	-25.0407	-24.74	-17.5681	-26.0417
-22.3079	240	-25.4771	-27.2241	-28.4551	-28.395	-24.5052	-24.9283	-27.0297	-23.537	-12.0255	-26.2533	-28.1403	-30.2874	-25.5467	-23.7396	-29.8615	-27.0821	-26.1903	-20.2683	-28.1551
-20.8998	241	-23.2692	-25.4199	-26.9084	-26.8309	-23.0236	-22.9289	-25.3295	-21.4144	-11.1127	-24.1368	-26.1496	-28.5808	-23.6	-21.7447	-27.1974	-25.0734	-25.1536	-17.971	-26.2495
-19.3719	242	-22.0242	-23.722	-24.8831	-24.7935	-21.675	-20.9958	-23.5477	-19.6177	-10.2364	-22.1669	-24.1364	-26.4237	-21.2989	-19.425	-24.0628	-22.808	-23.34	-15.4002	-23.9653
-19.1875	243	-21.6494	-23.0244	-23.9957	-23.9098	-21.1795	-20.2098	-22.8003	-18.9897	-11.2667	-21.2893	-23.0754	-25.4878	-20.3157	-18.4431	-22.0067	-21.8601	-22.3832	-14.3158	-22.9322
-19.5976	244	-21.5493	-22.8968	-23.8419	-23.767	-21.1156	-20.101	-22.6178	-18.8906	-13.3487	-21.0975	-22.5518	-25.2853	-20.1166	-18.2231	-20.581	-21.7096	-21.4012	-14.3671	-22.6351
-19.6593	245	-21.4869	-22.9577	-23.8681	-23.8039	-21.1405	-20.0799	-22.6589	-18.7617	-14.1798	-21.1231	-22.2244	-25.346	-20.1102	-18.1883	-19.4819	-21.7499	-19.8609	-14.5273	-22.5537
-19.6534	246	-21.5245	-23.003	-23.8999	-23.8456	-21.1742	-20.0383	-22.6393	-18.7052	-14.825	-21.1867	-21.9124	-25.4159	-20.1135	-18.1578	-18.5895	-21.7814	-18.8959	-14.5252	-22.5459
-19.8048	247	-21.5956	-23.0315	-23.9546	-23.8914	-21.1968	-20.0487	-22.6458	-18.7941	-16.1229	-21.1966	-21.6067	-25.4772	-20.1577	-18.1392	-17.8975	-21.7808	-19.2626	-14.486	-22.5515
-19.9833	248	-21.6364	-23.0432	-23.9998	-23.923	-21.2124	-20.1817	-22.6571	-19.0209	-17.3461	-21.237	-21.3253	-25.4657	-20.2336	-18.1418	-17.4076	-21.7801	-20.5205	-14.4836	-22.59
-20.0377	249	-21.687	-23.1021	-24.0364	-23.9546	-21.2739	-20.2849	-22.6957	-19.3135	-18.3866	-21.221	-21.1083	-25.5428	-20.2837	-18.2019	-17.101	-21.7728	-21.1565	-14.1459	-22.6621
-20.0322	250	-21.7831	-23.1706	-24.0768	-23.9946	-21.3415	-20.373	-22.7581	-19.5669	-18.7527	-21.1948	-20.9996	-25.5505	-20.3074	-18.299	-16.978	-21.7932	-20.8653	-13.9343	-22.7275
-19.497	251	-21.832	-23.1795	-24.0882	-24.0072	-21.3699	-20.4765	-22.8747	-19.6036	-14.1705	-21.2612	-21.048	-25.4788	-20.3249	-18.3505	-17.0614	-21.8211	-20.4278	-13.8987	-22.7481
-17.6217	252	-21.8183	-23.1627	-24.1149	-24.0401	-21.3881	-20.5828	-22.8815	-19.45	-8.05386	-21.3824	-21.2215	-25.4062	-20.3755	-18.3918	-17.3345	-21.8711	-20.0613	-14.1146	-22.7544
-16.0522	253	-21.7502	-23.2248	-24.1722	-24.0951	-21.4296	-20.6387	-22.9038	-19.258	-5.16969	-21.3832	-21.475	-25.4478	-20.4429	-18.4787	-17.781	-21.9299	-20.2277	-14.3055	-22.745
-16.41	254	-21.7103	-23.302	-24.2195	-24.1324	-21.4698	-20.6843	-22.9785	-19.2459	-5.64745	-21.3751	-21.7219	-25.4806	-20.492	-18.5691	-18.463	-21.9888	-20.8	-14.4073	-22.7171
-18.5158	255	-21.7369	-23.2821	-24.2546	-24.1653	-21.5116	-20.6694	-23.0958	-19.3306	-9.56964	-21.361	-21.9808	-25.5489	-20.5316	-18.6087	-19.3802	-22.0144	-20.6314	-14.5728	-22.6907
-20.427	256	-21.7651	-23.2588	-24.2763	-24.1924	-21.5367	-20.6736	-23.1267	-19.4409	-16.9031	-21.4051	-22.3058	-25.6075	-20.5752	-18.5961	-20.478	-22.0458	-20.009	-14.9379	-22.712
-20.8944	257	-21.7691	-23.3116	-24.3128	-24.2343	-21.4255	-20.6337	-23.1642	-19.5173	-21.8282	-21.4516	-22.7314	-25.6728	-20.61	-18.5992	-21.8151	-22.1039	-20.0263	-14.9895	-22.7141
-21.0555	258	-21.8644	-23.3292	-24.3464	-24.2847	-20.8895	-20.6435	-23.2143	-19.592	-22.204	-21.4608	-23.236	-25.6592	-20.6374	-18.639	-23.3555	-22.1988	-20.6711	-15.1696	-22.7141
-21.1804	259	-21.9901	-23.2364	-24.3092	-24.2703	-20.128	-20.7146	-23.2855	-19.6572	-22.5279	-21.3926	-23.7636	-25.6384	-20.6568	-18.6898	-24.7392	-22.2771	-21.4718	-15.3803	-22.7694
-21.247	260	-22.0577	-22.9981	-24.2602	-24.2303	-19.988	-20.751	-23.2423	-19.8209	-22.7317	-21.3713	-24.1112	-25.6306	-20.7081	-18.7218	-25.3451	-22.3339	-21.8417	-15.4387	-22.8703
-21.251	261	-22.1381	-22.8646	-24.2939	-24.2507	-20.6373	-20.725	-23.2222	-20.0556	-22.8397	-21.4215	-24.1271	-25.7095	-20.7825	-18.7225	-24.6593	-22.3619	-20.8944	-15.4127	-22.9221
-21.2438	262	-22.2695	-22.9917	-24.3909	-24.3404	-21.3607	-20.804	-23.2734	-20.2854	-22.9515	-21.5607	-23.8007	-25.7673	-20.8141	-18.7583	-23.0199	-22.3727	-19.5439	-15.6399	-22.9437
-21.1906	263	-22.3107	-23.117	-24.4951	-24.4531	-21.6928	-20.9228	-23.3148	-20.3335	-23.3478	-21.6224	-23.3089	-25.8115	-20.8233	-18.8747	-21.2737	-22.3686	-19.2457	-15.5933	-23.0067
-21.1716	264	-22.2405	-23.1433	-24.5656	-24.5336	-21.8034	-20.9776	-23.3309	-20.3198	-23.414	-21.6443	-22.7336	-25.7878	-20.8829	-18.9701	-19.7396	-22.3943	-20.3488	-15.53	-23.0858
-21.1443	265	-22.1548	-23.3184	-24.5607	-24.5287	-21.8765	-20.9477	-23.469	-20.353	-23.3163	-21.6407	-22.1343	-25.7964	-20.9678	-19.0033	-18.4138	-22.4388	-22.3946	-15.473	-23.1036
-21.0723	266	-22.1726	-23.514	-24.5405	-24.4884	-21.9223	-20.9378	-23.5849	-20.4433	-23.6335	-21.6206	-21.5543	-25.7788	-21.0429	-19.0226	-17.2981	-22.5123	-23.6093	-15.4902	-23.1258
-20.8708	267	-22.1422	-23.569	-24.5383	-24.4677	-21.9012	-20.9044	-23.6542	-20.4994	-23.8453	-21.5704	-21.0013	-25.8286	-21.0892	-19.0437	-16.4087	-22.5626	-22.1048	-15.397	-23.2144
-20.6182	268	-22.0069	-23.5848	-24.5403	-24.477	-21.8778	-20.9119	-23.5632	-20.5322	-23.66	-21.6498	-20.4537	-25.8895	-21.1059	-19.0539	-15.739	-22.5967	-19.9342	-15.3259	-23.3656
-20.4112	269	-21.9213	-23.6242	-24.5785	-24.5302	-21.8849	-20.9667	-23.5291	-20.5037	-23.6752	-21.7194	-20.003	-25.9023	-21.102	-19.0887	-15.2624	-22.6217	-18.9954	-15.056	-23.4656
-20.3814	270	-21.9404	-23.6776	-24.6252	-24.5911	-21.8543	-21.1451	-23.5719	-20.5369	-23.7248	-21.7307	-19.7358	-25.8381	-21.1075	-19.1601	-14.965	-22.6661	-19.7144	-14.8828	-23.515
-20.4854	271	-21.9666	-23.7251	-24.6214	-24.5804	-21.7986	-21.3082	-23.6331	-20.5844	-23.6343	-21.7037	-19.6715	-25.9217	-21.1397	-19.207	-14.8602	-22.6917	-21.8402	-14.9257	-23.5489
-20.6175	272	-21.9616	-23.7387	-24.5874	-24.5315	-21.7508	-21.4411	-23.6735	-20.5588	-23.7445	-21.7322	-19.7692	-25.9921	-21.186	-19.1847	-14.9517	-22.7325	-23.9313	-15.1032	-23.5862
-20.6725	273	-21.9005	-23.7856	-24.5991	-24.5477	-21.7192	-21.4422	-23.8119	-20.3947	-23.9348	-21.763	-19.9868	-26.0113	-21.2388	-19.1929	-15.2321	-22.807	-23.338	-15.0933	-23.636
-20.7539	274	-21.9087	-23.8221	-24.6905	-24.6526	-21.6709	-21.3448	-23.9576	-20.2693	-23.9016	-21.7988	-20.2794	-26.0205	-21.3212	-19.3111	-15.6987	-22.9128	-21.0817	-15.375	-23.711
-20.8657	275	-22.0083	-23.8284	-24.7773	-24.7337	-21.5658	-21.2561	-24.0589	-20.3177	-23.8348	-21.7884	-20.6545	-26.0976	-21.4088	-19.4391	-16.417	-22.975	-19.6112	-15.6179	-23.7682
-21.0759	276	-22.1342	-23.8513	-24.8037	-24.7502	-21.4974	-21.3336	-24.0262	-20.5921	-23.8722	-21.8119	-21.1166	-26.1171	-21.4583	-19.4776	-17.5085	-23.0108	-19.6649	-15.6396	-23.8144
-21.3353	277	-22.1908	-23.8992	-24.8551	-24.8031	-21.4933	-21.4375	-24.051	-20.8123	-23.7211	-21.8618	-21.7307	-26.162	-21.4747	-19.4545	-19.0209	-23.0436	-21.0862	-15.4125	-23.8417
-21.6039	278	-22.2649	-23.9058	-25.0229	-24.9696	-21.4908	-21.523	-24.0783	-20.8804	-23.1414	-21.943	-22.5651	-26.2124	-21.4764	-19.4532	-20.9466	-23.1037	-22.751	-15.4061	-23.8678
-21.8067	279	-22.3536	-23.911	-25.2788	-25.2011	-21.449	-21.6373	-24.0768	-20.9486	-23.1758	-21.9681	-23.5305	-26.2892	-21.4784	-19.5099	-23.2304	-23.1232	-22.9571	-15.4564	-23.8901
-21.8792	280	-22.4127	-23.9662	-25.4362	-25.3345	-21.3611	-21.7228	-24.0404	-21.0349	-23.7992	-21.95	-24.1654	-26.2821	-21.5102	-19.5796	-24.591	-23.1339	-21.8273	-15.5151	-23.9098
-21.7146	281	-22.4007	-24.0233	-25.3245	-25.242	-21.2976	-21.727	-24.0784	-21.0463	-23.8414	-21.8057	-23.8765	-26.2669	-21.5561	-19.6264	-22.7526	-23.1462	-20.6189	-15.4482	-23.9118
-21.4244	282	-22.4417	-23.9953	-25.1102	-25.065	-21.2788	-21.8035	-24.1411	-21.115	-23.625	-21.7143	-22.7077	-26.2399	-21.5946	-19.6561	-19.5749	-23.164	-20.2676	-15.302	-23.9537
-21.0463	283	-22.4604	-24.0028	-25.026	-24.9983	-21.1772	-21.7981	-24.2449	-21.138	-23.8374	-21.7227	-21.2692	-26.237	-21.6187	-19.701	-16.7404	-23.1666	-20.922	-15.0423	-24.0283
-20.5847	284	-22.3837	-24.0997	-25.024	-25.003	-20.9895	-21.7385	-24.2582	-21.139	-24.1234	-21.7759	-19.9256	-26.2	-21.6534	-19.7465	-14.399	-23.1953	-21.7358	-14.9862	-24.0537
-19.9763	285	-22.2587	-24.1884	-24.9594	-24.9508	-20.8218	-21.7037	-24.3286	-21.1013	-24.2027	-21.7422	-18.6517	-26.2587	-21.6941	-19.7689	-12.4584	-23.2621	-21.8184	-14.8769	-23.9949
-19.3341	286	-22.2214	-24.1759	-24.8455	-24.8518	-20.6565	-21.7936	-24.4013	-21.0965	-24.3358	-21.7079	-17.3598	-26.3542	-21.7468	-19.7964	-10.8257	-23.3563	-21.6373	-14.9429	-23.957
-18.6609	287	-22.1265	-24.1507	-24.7867	-24.8036	-20.4143	-21.9058	-24.4505	-21.1083	-24.588	-21.7443	-16.0917	-26.4655	-21.8136	-19.8332	-9.42952	-23.4277	-21.5913	-15.0025	-23.945
-17.9597	288	-21.8975	-24.1508	-24.8104	-24.8389	-20.1361	-21.947	-24.4902	-21.1467	-24.2472	-21.8532	-14.882	-26.4788	-21.8646	-19.873	-8.22623	-23.4776	-21.7172	-14.9215	-23.9489
-17.2656	289	-21.4356	-24.1395	-24.9073	-24.9355	-19.8475	-21.9386	-24.5371	-21.1677	-23.6309	-21.8787	-13.7783	-26.4497	-21.8783	-19.8928	-7.18726	-23.4983	-22.0392	-14.7344	-23.9306
-16.6515	290	-20.8702	-24.101	-25.0048	-25.0364	-19.5488	-21.9972	-24.4647	-21.3022	-23.651	-21.873	-12.8445	-26.4064	-21.8942	-19.8654	-6.28743	-23.5229	-21.9574	-14.9222	-23.904
-16.0794	291	-20.0394	-24.0777	-25.0184	-25.0811	-19.1654	-22.0169	-24.5029	-21.5301	-23.7467	-21.8347	-12.1114	-26.4274	-21.9345	-19.8317	-5.50332	-23.5138	-21.1637	-15.1722	-23.8769
-15.5483	292	-18.8739	-24.0786	-24.9993	-25.1077	-18.6214	-22.0407	-24.5635	-21.6904	-23.2044	-21.7717	-11.5026	-26.4302	-21.9981	-19.8478	-4.82113	-23.5079	-20.7154	-15.4489	-23.8827
-15.0492	293	-17.8418	-24.115	-25.0156	-25.1559	-17.9405	-21.9925	-24.6098	-21.6352	-22.5017	-21.6444	-10.9021	-26.461	-22.0508	-19.9197	-4.2309	-23.5148	-21.3267	-15.368	-23.902
-14.5876	294	-17.2996	-24.1507	-25.0636	-25.2189	-17.1168	-21.9265	-24.6148	-21.5283	-21.5312	-21.4792	-10.2499	-26.4497	-22.0878	-20.0222	-3.72338	-23.518	-22.7348	-15.1302	-23.9072
-14.1491	295	-16.8336	-24.1457	-25.0838	-25.2411	-15.9536	-21.8684	-24.6739	-21.4532	-20.9064	-21.199	-9.50347	-26.4851	-22.1157	-20.1275	-3.29695	-23.5079	-23.8003	-15.0826	-23.8606
-13.709	296	-16.1861	-23.9204	-25.0735	-25.2326	-14.2878	-21.7489	-24.7258	-21.6284	-19.8393	-20.9052	-8.66477	-26.494	-22.1552	-20.23	-2.97406	-23.5752	-23.1463	-15.1502	-23.8387
-13.333	297	-14.7748	-23.6345	-25.2558	-25.4235	-11.975	-21.6533	-24.9857	-22.2002	-16.7562	-20.5559	-8.08453	-26.6327	-22.3899	-20.5174	-2.91348	-23.8577	-21.6015	-15.1375	-24.0973
-12.9466	298	-9.44497	-23.9248	-26.0695	-26.2644	-8.42219	-21.3477	-25.7219	-23.5207	-14.7048	-19.0727	-8.57156	-27.479	-23.4023	-21.5436	-3.4984	-24.8814	-21.2055	-16.1983	-25.1755
-12.0366	299	-4.62481	-24.7307	-27.7658	-28.0222	-4.87842	-19.5621	-26.6283	-25.5866	-14.5147	-16.1733	-10.7782	-29.6657	-25.761	-23.8873	-4.90378	-27.2103	-22.6945	-18.8958	-27.4872
-11.2727	300	-2.90618	-24.6424	-29.0277	-29.347	-3.15565	-17.7677	-26.4853	-26.606	-14.8711	-14.3551	-12.7231	-31.5327	-27.8397	-25.8792	-5.92971	-29.3358	-25.3527	-21.8241	-29.4161
-11.5617	301	-4.40748	-23.7215	-27.7558	-28.0378	-3.69459	-17.5529	-25.7178	-24.9009	-14.7347	-14.5993	-10.3707	-29.8065	-25.8226	-23.8008	-4.92857	-27.3357	-26.5324	-19.8517	-27.5345
-12.4474	302	-9.21327	-23.3335	-26.068	-26.3085	-6.21573	-18.7917	-25.1074	-23.2128	-15.2901	-16.5447	-8.22194	-27.695	-23.5512	-21.4838	-3.4778	-25.0305	-24.8451	-17.405	-25.2909
-13.0701	303	-16.1649	-23.6904	-25.3328	-25.5382	-9.75289	-20.4065	-24.8851	-22.3992	-17.4409	-18.9351	-7.73011	-26.8587	-22.6314	-20.5147	-2.80081	-24.0222	-22.2932	-16.0747	-24.2644
-13.5025	304	-19.3632	-24.1808	-25.252	-25.435	-12.8696	-21.5077	-24.8714	-22.2006	-19.8018	-20.5178	-8.26381	-26.7227	-22.4665	-20.3355	-2.76172	-23.7981	-20.5091	-15.6881	-24.0561
-13.9399	305	-20.1304	-24.3606	-25.3308	-25.5028	-14.9771	-21.9985	-24.9926	-22.2112	-20.5327	-21.2707	-9.10081	-26.8356	-22.4913	-20.4223	-3.0025	-23.8239	-20.2147	-15.8511	-24.0872
-14.4013	306	-20.498	-24.4503	-25.3819	-25.5322	-16.3817	-22.2271	-25.1165	-22.2436	-21.1615	-21.6561	-9.84675	-26.8588	-22.556	-20.5424	-3.36163	-23.8842	-21.485	-16.4475	-24.1021
-14.8627	307	-20.7262	-24.6264	-25.3899	-25.507	-17.3886	-22.3213	-25.2118	-22.1689	-22.2527	-21.839	-10.413	-26.8312	-22.6113	-20.6148	-3.80922	-23.9208	-23.5662	-16.7	-24.137
-15.3272	308	-20.7939	-24.777	-25.3579	-25.4533	-18.2107	-22.4051	-25.2137	-22.1942	-23.208	-22.0465	-10.8737	-26.7571	-22.6433	-20.676	-4.33964	-23.9898	-24.4268	-16.6783	-24.2376
-15.815	309	-20.7097	-24.8756	-25.3352	-25.4106	-18.9396	-22.4844	-25.2773	-22.3328	-23.3434	-22.2087	-11.3767	-26.7605	-22.6692	-20.7318	-4.95967	-24.0289	-23.2375	-16.5286	-24.3212
-16.3591	310	-20.6568	-24.8899	-25.354	-25.4087	-19.5526	-22.6425	-25.2506	-22.4339	-23.2921	-22.2506	-12.0222	-26.8231	-22.7016	-20.7623	-5.6848	-24.0373	-21.6296	-16.4389	-24.3699
-16.9742	311	-20.4545	-24.8682	-25.3972	-25.4318	-20.0391	-22.7774	-25.2	-22.4457	-23.9237	-22.2527	-12.8264	-26.9246	-22.7377	-20.7905	-6.52849	-24.0737	-20.8818	-16.2882	-24.4384
-17.6745	312	-20.2079	-24.875	-25.4621	-25.4798	-20.4767	-22.8264	-25.1874	-22.4972	-24.6153	-22.3281	-13.7763	-26.9716	-22.7758	-20.8086	-7.50572	-24.1891	-21.3762	-16.1509	-24.5404
-18.443	313	-20.2839	-24.9471	-25.5312	-25.54	-20.8759	-22.8465	-25.3029	-22.5348	-24.5528	-22.436	-14.8698	-27.0569	-22.8136	-20.8184	-8.64716	-24.2711	-22.6426	-15.9511	-24.6067
-19.2898	314	-20.7912	-25.07	-25.5839	-25.5818	-21.2341	-22.8958	-25.4187	-22.6123	-24.4226	-22.5809	-16.0318	-27.0919	-22.8531	-20.8526	-9.98091	-24.3509	-23.4804	-16.1338	-24.6965
-20.1146	315	-21.4037	-25.1629	-25.6159	-25.5922	-21.4998	-22.8374	-25.4855	-22.6195	-24.9149	-22.5677	-17.1945	-27.112	-22.8949	-20.8921	-11.5341	-24.422	-23.409	-16.2172	-24.7979
-20.8746	316	-21.9523	-25.1602	-25.6543	-25.6087	-21.7208	-22.8536	-25.4459	-22.5975	-25.2141	-22.5156	-18.3973	-27.0439	-22.941	-20.87	-13.3822	-24.4839	-22.8475	-16.2048	-24.8739
-21.5753	317	-22.3268	-25.1185	-25.6789	-25.6272	-21.959	-22.9696	-25.5419	-22.5951	-24.7972	-22.5292	-19.7706	-27.0554	-22.9556	-20.8263	-15.6302	-24.5383	-22.2745	-16.3189	-24.89
-22.2927	318	-22.6591	-25.1048	-25.6874	-25.6392	-22.1847	-23.171	-25.6339	-22.7088	-24.7755	-22.5914	-21.4495	-27.0981	-22.9645	-20.8341	-18.3663	-24.6026	-22.272	-16.835	-24.9028
-22.858	319	-22.9927	-25.1423	-25.7156	-25.6671	-22.3467	-23.3384	-25.6678	-22.771	-25.3951	-22.6272	-23.3754	-27.0947	-23.0039	-20.9291	-21.5186	-24.6211	-22.6756	-17.1255	-24.9528
-23.0123	320	-23.2645	-25.1486	-25.722	-25.6848	-22.4915	-23.3968	-25.6146	-22.7981	-25.3983	-22.653	-24.9353	-27.0564	-23.0663	-21.0909	-23.8095	-24.6131	-22.5618	-16.7597	-25.0224
-22.8286	321	-23.3673	-25.1577	-25.7187	-25.6914	-22.6636	-23.3147	-25.5926	-22.8632	-25.0552	-22.5847	-25.1277	-27.1178	-23.1177	-21.2049	-22.9571	-24.5649	-22.227	-16.1552	-25.0417
-22.7025	322	-23.4586	-25.2285	-25.7587	-25.7372	-22.862	-23.2735	-25.5954	-23.0653	-25.2633	-22.6164	-24.1275	-27.1375	-23.1565	-21.2272	-20.5282	-24.52	-22.5327	-16.222	-25.0715
-22.5776	323	-23.565	-25.3074	-25.8316	-25.8189	-23.0327	-23.258	-25.6696	-23.2537	-25.6366	-22.7568	-22.9577	-27.1821	-23.1821	-21.2447	-18.3335	-24.4934	-23.2578	-16.5985	-25.1123
-22.36	324	-23.612	-25.3299	-25.8917	-25.882	-23.1609	-23.3174	-25.7159	-23.3724	-25.4713	-22.8841	-22.0257	-27.2271	-23.2042	-21.3031	-16.6703	-24.5479	-23.7275	-16.8917	-25.1376
-22.07	325	-23.5044	-25.3723	-25.8791	-25.8657	-23.2795	-23.3372	-25.7725	-23.347	-25.2829	-22.8699	-21.3392	-27.252	-23.2456	-21.3888	-15.4621	-24.6319	-23.5836	-16.9596	-25.1328
-21.814	326	-23.3625	-25.2645	-25.8024	-25.7995	-23.3877	-23.2549	-25.6917	-23.3311	-25.6319	-22.8132	-20.7707	-27.2198	-23.3083	-21.4455	-14.5953	-24.727	-22.6177	-17.22	-25.1716
-21.5657	327	-23.2641	-24.7584	-25.7256	-25.7394	-23.3794	-22.8898	-25.6742	-23.3177	-25.9618	-22.7061	-20.27	-27.2301	-23.3319	-21.4304	-14.0104	-24.8057	-21.6413	-17.4287	-25.2112
-21.3925	328	-23.2479	-24.3496	-25.7505	-25.7572	-23.3477	-22.6307	-25.6654	-23.3896	-25.758	-22.6441	-19.8673	-27.2362	-23.3286	-21.3706	-13.6701	-24.8804	-21.6805	-17.3231	-25.191
-21.3515	329	-23.2023	-24.6569	-25.8663	-25.8545	-23.4573	-22.9335	-25.7691	-23.4686	-25.7754	-22.7164	-19.6364	-27.29	-23.3656	-21.3751	-13.5305	-24.9308	-22.9265	-16.8429	-25.1367
-21.468	330	-23.0543	-25.3008	-25.9806	-25.9645	-23.6551	-23.5223	-25.9299	-23.5334	-25.9135	-22.928	-19.5965	-27.2698	-23.4714	-21.4317	-13.5698	-25.0067	-24.6755	-16.77	-25.147
-21.6379	331	-22.8381	-25.6256	-26.0454	-26.0232	-23.7673	-23.6825	-26.1017	-23.5965	-25.7908	-23.0653	-19.7622	-27.2653	-23.5594	-21.5029	-13.7943	-25.0609	-25.2262	-17.0559	-25.1975
-21.8209	332	-22.7587	-25.6664	-26.0562	-26.0313	-23.7691	-23.6196	-26.1952	-23.7111	-25.6075	-23.1144	-20.1434	-27.2811	-23.5884	-21.6253	-14.21	-25.0953	-23.6773	-17.4478	-25.2251
-21.9483	333	-22.8335	-25.6684	-26.0316	-26.0044	-23.7965	-23.5962	-26.2664	-23.745	-25.7087	-23.0787	-20.6834	-27.3669	-23.6031	-21.7316	-14.8354	-25.1243	-21.8126	-17.2802	-25.2292
-22.2127	334	-22.9867	-25.6845	-26.0064	-25.9846	-23.9024	-23.6925	-26.2211	-23.7704	-25.8715	-23.164	-21.2814	-27.4225	-23.6367	-21.7675	-15.6985	-25.1258	-21.211	-17.3836	-25.2551
-22.6361	335	-23.1916	-25.7445	-25.982	-25.9729	-23.996	-23.7568	-26.2411	-23.7325	-25.7566	-23.305	-21.9076	-27.4913	-23.6836	-21.7627	-16.8071	-25.063	-22.2871	-17.7298	-25.2518
-23.1177	336	-23.4559	-25.7599	-25.9651	-25.9692	-24.0065	-23.807	-26.3231	-23.7262	-25.5081	-23.3972	-22.6217	-27.4821	-23.7309	-21.7523	-18.1711	-25.0448	-24.6584	-18.1257	-25.2267
-23.4795	337	-23.6594	-25.6373	-26.0187	-26.0309	-23.9425	-23.813	-26.443	-23.7282	-25.4916	-23.353	-23.5316	-27.5091	-23.7673	-21.7519	-19.8548	-25.1092	-26.3279	-18.1656	-25.2284
-23.6504	338	-23.7839	-25.4778	-26.2466	-26.2561	-23.8397	-23.8199	-26.4617	-23.7948	-25.6002	-23.3146	-24.6143	-27.562	-23.8067	-21.7557	-21.9565	-25.2485	-25.0063	-17.8028	-25.3066
-23.6188	339	-23.8551	-25.4882	-26.6077	-26.6063	-23.6818	-23.7975	-26.5429	-23.9068	-25.6466	-23.2918	-25.7127	-27.6402	-23.8407	-21.8226	-24.3804	-25.3535	-22.6915	-17.1779	-25.3528
-23.6204	340	-23.9635	-25.6257	-26.805	-26.7943	-23.4935	-23.7849	-26.6008	-23.9843	-25.381	-23.332	-26.448	-27.6174	-23.8804	-21.9226	-26.1036	-25.4228	-21.416	-17.1509	-25.353
-23.6529	341	-24.0343	-25.7382	-26.6573	-26.6328	-23.528	-23.7457	-26.6457	-23.871	-25.0859	-23.4082	-26.4629	-27.6219	-23.9197	-21.983	-25.3198	-25.4816	-21.7753	-17.2797	-25.3739
-23.6738	342	-23.9775	-25.8143	-26.3781	-26.3494	-23.8244	-23.8053	-26.6569	-23.8345	-25.0962	-23.5494	-25.7844	-27.6469	-23.9661	-22.001	-22.966	-25.5204	-23.5304	-17.3667	-25.4126
-23.6076	343	-23.8744	-25.9287	-26.222	-26.1999	-24.0567	-23.9512	-26.6962	-23.904	-25.2873	-23.6229	-24.8882	-27.7233	-24.0281	-22.0073	-20.7614	-25.4854	-25.1709	-17.5506	-25.4315
-23.4702	344	-23.855	-25.9979	-26.221	-26.1979	-24.1409	-24.1748	-26.6897	-24.0608	-25.272	-23.6501	-24.0598	-27.7599	-24.0824	-22.0471	-19.0503	-25.4593	-25.1153	-17.9445	-25.4755
-23.1776	345	-23.8482	-26.0259	-26.2671	-26.2255	-24.2315	-24.3188	-26.7546	-24.1741	-25.275	-23.6451	-23.3736	-27.7712	-24.1016	-22.1009	-17.7281	-25.4725	-23.9782	-17.8252	-25.5105
-22.8892	346	-23.8139	-26.058	-26.2536	-26.2016	-24.3423	-24.4607	-26.7724	-24.2375	-25.3682	-23.6952	-22.7827	-27.696	-24.1162	-22.1551	-16.7052	-25.5182	-22.9103	-17.709	-25.4976
-22.6894	347	-23.7776	-26.1242	-26.2115	-26.1679	-24.4196	-24.5016	-26.7165	-24.2084	-25.0191	-23.6835	-22.2399	-27.7156	-24.1421	-22.238	-15.9395	-25.5435	-22.7549	-17.8383	-25.489
-22.5847	348	-23.7955	-26.1537	-26.2355	-26.2042	-24.4693	-24.5033	-26.5913	-24.2552	-24.4488	-23.6176	-21.7457	-27.7878	-24.2021	-22.2696	-15.3953	-25.6213	-23.4593	-18.1195	-25.5557
-22.4586	349	-23.8019	-26.1426	-26.2901	-26.2643	-24.5066	-24.5038	-26.644	-24.3506	-24.2046	-23.495	-21.382	-27.8808	-24.2728	-22.268	-15.0601	-25.7104	-24.0207	-17.9046	-25.6043
-22.4059	350	-23.6915	-26.1538	-26.3148	-26.2915	-24.5326	-24.5895	-26.6766	-24.4613	-24.0597	-23.4666	-21.2005	-27.916	-24.3284	-22.3593	-14.9194	-25.7651	-24.079	-17.8428	-25.626
-22.4633	351	-23.4889	-26.2034	-26.3292	-26.3061	-24.5911	-24.6344	-26.7822	-24.4587	-23.9688	-23.5754	-21.2271	-27.9557	-24.361	-22.4777	-14.9779	-25.803	-24.1669	-18.0136	-25.663
-22.6221	352	-23.3928	-26.2572	-26.3545	-26.3322	-24.6954	-24.6609	-26.8937	-24.4184	-24.0005	-23.786	-21.4381	-27.9025	-24.3811	-22.5246	-15.2377	-25.8803	-24.2104	-18.3363	-25.785
-22.786	353	-23.4032	-26.3329	-26.3994	-26.3701	-24.7651	-24.62	-27.0221	-24.3389	-23.6677	-23.9076	-21.7913	-27.85	-24.3972	-22.5924	-15.6913	-25.9129	-24.1805	-18.416	-25.8974
-22.9822	354	-23.4698	-26.3914	-26.446	-26.4083	-24.782	-24.7034	-27.1037	-24.4176	-22.9594	-23.9966	-22.2212	-27.8429	-24.4194	-22.69	-16.3681	-25.9414	-24.2487	-18.4234	-25.9272
-23.1967	355	-23.5865	-26.4608	-26.4668	-26.4204	-24.7851	-24.8374	-27.209	-24.5709	-22.6775	-23.9977	-22.7009	-27.9422	-24.4698	-22.7582	-17.3058	-25.993	-23.8635	-18.2859	-25.934
-23.3892	356	-23.9849	-26.5582	-26.4667	-26.4207	-24.8232	-25.0625	-27.226	-24.8047	-21.6764	-24.0157	-23.253	-27.9634	-24.5529	-22.7623	-18.5322	-26.0895	-23.1887	-18.2306	-26.0029
-23.6253	357	-25.0658	-26.9344	-26.601	-26.5741	-25.1427	-25.4713	-27.6029	-25.2669	-19.7087	-24.3156	-24.1474	-28.1487	-24.8165	-22.9421	-20.1819	-26.3599	-23.4873	-18.1155	-26.2869
-24.5337	358	-27.0712	-28.0629	-27.328	-27.333	-26.0849	-26.551	-28.6496	-26.4655	-18.8374	-25.5002	-25.9035	-29.0228	-25.8525	-23.9469	-22.5927	-27.3888	-25.4548	-18.8549	-27.3485
-26.5076	359	-28.6584	-29.9602	-28.8586	-28.9076	-27.5297	-28.4653	-30.5642	-28.3594	-19.8863	-27.6576	-28.7704	-31.1974	-28.2195	-26.3346	-26.1174	-29.6896	-29.1368	-20.8301	-29.6709
-28.0192	360	-27.5101	-30.6081	-29.9217	-30.0136	-27.9733	-29.5819	-31.505	-29.135	-21.5828	-28.7603	-30.7939	-33.0763	-30.341	-28.4818	-28.5993	-31.7567	-31.4285	-22.7519	-31.676
-26.3203	361	-25.6794	-28.9764	-28.8825	-28.9462	-26.7489	-27.7323	-29.9714	-27.302	-20.693	-26.7522	-29.3068	-31.4133	-28.4186	-26.5489	-25.7383	-29.7841	-26.9488	-20.887	-29.7832
-24.4546	362	-24.7284	-27.4814	-27.4042	-27.4297	-25.5865	-25.934	-28.3015	-25.7469	-19.5436	-24.9471	-27.002	-29.2893	-26.1429	-24.2526	-22.3257	-27.5252	-23.5597	-19.0581	-27.5115
-23.6795	363	-24.4331	-26.8478	-26.6467	-26.6435	-25.1161	-25.1056	-27.6394	-25.1701	-20.288	-24.2683	-25.2928	-28.436	-25.1815	-23.2843	-19.8487	-26.6081	-22.4899	-18.2735	-26.5146
-23.4418	364	-24.3914	-26.6919	-26.4551	-26.4364	-25.0518	-24.9054	-27.4703	-25.0853	-21.8318	-24.2795	-24.0379	-28.2231	-24.9919	-23.0895	-17.9735	-26.476	-23.3233	-18.1076	-26.3437
-23.2105	365	-24.3595	-26.7077	-26.497	-26.4739	-25.09	-24.9326	-27.5108	-25.0308	-22.4455	-24.3322	-23.0353	-28.2117	-25.0158	-23.1154	-16.4849	-26.4709	-25.3942	-18.125	-26.3731
-22.9594	366	-24.2847	-26.7915	-26.5703	-26.5495	-25.0953	-25.1189	-27.5704	-25.1481	-23.0323	-24.3198	-22.1577	-28.2244	-25.0705	-23.1605	-15.2879	-26.4811	-27.1235	-18.3463	-26.411
-22.5851	367	-24.1399	-26.8728	-26.608	-26.5907	-25.1034	-25.278	-27.7453	-25.2147	-23.9932	-24.2747	-21.3568	-28.2987	-25.1136	-23.2253	-14.3312	-26.5314	-26.3378	-18.0469	-26.4395
-22.196	368	-23.9587	-26.8481	-26.6316	-26.6169	-25.1253	-25.4137	-27.8006	-25.1574	-24.8394	-24.2849	-20.6336	-28.3114	-25.1507	-23.2839	-13.6	-26.6499	-24.0679	-17.7927	-26.4512
-21.9205	369	-23.7403	-26.8171	-26.6559	-26.6486	-25.1381	-25.437	-27.8067	-25.0424	-25.4102	-24.3214	-20.0678	-28.3409	-25.1908	-23.3572	-13.0921	-26.7442	-22.6157	-17.8759	-26.4573
-21.839	370	-23.4646	-26.815	-26.6529	-26.6513	-25.1513	-25.4583	-27.8192	-25.0416	-25.7343	-24.3811	-19.7275	-28.3369	-25.2358	-23.4577	-12.792	-26.7878	-22.7617	-18.3301	-26.5314
-21.9079	371	-23.2094	-26.8394	-26.6084	-26.6051	-25.1624	-25.395	-27.9097	-25.1686	-26.1263	-24.3762	-19.6381	-28.3827	-25.2895	-23.5598	-12.6815	-26.7885	-24.3996	-18.8566	-26.5836
-22.057	372	-23.1219	-26.8517	-26.6089	-26.6073	-25.1952	-25.3861	-27.9056	-25.4301	-26.3899	-24.4054	-19.7524	-28.4296	-25.3359	-23.6592	-12.7594	-26.8267	-26.5475	-19.2187	-26.5767
-22.1739	373	-23.1914	-26.8536	-26.684	-26.6791	-25.2685	-25.437	-27.9684	-25.5267	-26.5125	-24.4275	-20.0028	-28.5203	-25.3579	-23.7219	-13.0326	-26.8483	-26.9829	-18.7343	-26.5769
-22.3721	374	-23.328	-26.8614	-26.736	-26.7185	-25.3257	-25.5308	-27.9852	-25.5941	-26.7146	-24.5614	-20.3315	-28.5465	-25.4143	-23.7064	-13.5277	-26.8965	-25.3228	-18.5232	-26.6496
-22.6968	375	-23.4487	-26.9203	-26.733	-26.719	-25.3568	-25.5121	-28.0726	-25.648	-26.8337	-24.6342	-20.7349	-28.6144	-25.4907	-23.6917	-14.2984	-26.9497	-23.704	-18.765	-26.7071
-23.1414	376	-23.6109	-27.0104	-26.7445	-26.7526	-25.3669	-25.5824	-28.0981	-25.6515	-27.0078	-24.5823	-21.2737	-28.6193	-25.5291	-23.764	-15.4105	-27.0055	-23.2978	-18.9355	-26.7146
-23.636	377	-23.8541	-27.0494	-26.783	-26.8081	-25.135	-25.5988	-28.215	-25.5624	-27.2773	-24.5352	-22.0951	-28.6151	-25.5587	-23.8393	-16.9455	-27.0252	-24.124	-18.5867	-26.7397
-24.2186	378	-24.1693	-26.9306	-26.7861	-26.8371	-24.2351	-25.5807	-28.2952	-25.6431	-27.3576	-24.6068	-23.3155	-28.594	-25.6316	-23.8184	-18.9876	-27.0919	-25.3401	-18.7431	-26.8376
-24.6858	379	-24.4549	-26.5744	-26.6788	-26.8049	-23.2136	-25.6317	-28.4039	-25.6879	-27.3592	-24.5592	-24.9181	-28.6318	-25.6956	-23.7738	-21.3992	-27.1529	-25.829	-19.1087	-26.9028
-24.8878	380	-24.6452	-26.0342	-26.5442	-26.7514	-23.1506	-25.7993	-28.433	-25.6358	-27.3347	-24.5116	-26.2751	-28.6032	-25.7501	-23.8262	-22.6875	-27.2227	-25.589	-19.2939	-26.9234
-24.7	381	-24.7041	-25.8634	-26.5595	-26.7269	-24.1178	-25.8096	-28.4373	-25.491	-27.3923	-24.5178	-26.027	-28.6078	-25.8151	-23.9494	-20.7801	-27.2637	-24.9833	-19.2057	-26.9466
-24.1478	382	-24.6682	-26.3315	-26.6579	-26.734	-25.1221	-25.8206	-28.3872	-25.4833	-27.4749	-24.5785	-24.1659	-28.5858	-25.8533	-24.0473	-17.6195	-27.3085	-24.5183	-19.4291	-27.0025
-23.22	383	-24.5605	-26.9794	-26.7162	-26.7681	-25.5179	-25.8711	-28.5123	-25.5901	-27.4638	-24.5941	-22.0485	-28.6144	-25.867	-24.1501	-14.7638	-27.3308	-24.5944	-19.5023	-27.0367
-22.0856	384	-24.413	-27.229	-26.7699	-26.8312	-25.6241	-26.099	-28.5778	-25.825	-27.4991	-24.5938	-20.2237	-28.6423	-25.9028	-24.2416	-12.3744	-27.3831	-24.7439	-19.5165	-27.0749
-20.8714	385	-24.172	-27.2267	-26.8079	-26.8706	-25.6698	-26.2858	-28.5684	-26.0003	-27.5225	-24.6144	-18.6764	-28.7258	-25.9537	-24.2941	-10.3942	-27.4231	-24.5382	-19.3385	-27.1058
-19.7191	386	-23.8241	-27.2492	-26.7933	-26.8669	-25.6784	-26.3984	-28.5527	-26.1328	-27.5268	-24.7779	-17.2593	-28.7705	-26.0306	-24.3425	-8.73991	-27.4568	-24.6298	-19.4098	-27.1237
-18.6266	387	-23.3015	-27.2787	-26.7801	-26.8875	-25.6518	-26.4375	-28.5939	-26.1469	-27.6566	-24.8883	-15.8827	-28.7824	-26.1139	-24.4002	-7.3329	-27.4806	-25.3045	-19.3855	-27.1045
-17.6087	388	-22.4194	-27.2245	-26.7703	-26.9362	-25.5925	-26.4807	-28.5656	-26.1523	-27.7146	-24.9418	-14.5775	-28.7517	-26.1669	-24.3868	-6.12259	-27.5696	-25.9985	-19.4322	-27.1144
-16.6754	389	-21.0506	-27.1582	-26.7229	-26.9481	-25.5608	-26.428	-28.6916	-26.0943	-27.5479	-24.9059	-13.4367	-28.8061	-26.1982	-24.3562	-5.07545	-27.6493	-26.22	-19.5008	-27.1406
-15.843	390	-19.5408	-27.0811	-26.6772	-26.9461	-25.6179	-26.4186	-28.7552	-26.1413	-27.2269	-24.8548	-12.4992	-28.8366	-26.2596	-24.4173	-4.16513	-27.7351	-25.6048	-19.7982	-27.1345
-15.11	391	-18.4331	-27.0139	-26.6417	-26.9348	-25.7354	-26.41	-28.8296	-26.2201	-27.2599	-24.8456	-11.7398	-28.9426	-26.348	-24.5413	-3.37729	-27.781	-24.4159	-19.7251	-27.097
-14.4841	392	-17.7927	-27.0128	-26.6085	-26.9165	-25.7803	-26.46	-28.7944	-26.35	-27.4582	-24.9655	-11.1015	-29.0233	-26.4328	-24.6326	-2.69532	-27.832	-23.8865	-19.829	-27.1054
-13.9367	393	-17.275	-27.0706	-26.61	-26.9458	-25.7352	-26.4726	-28.7986	-26.4033	-27.1554	-25.0658	-10.4993	-29.1429	-26.4792	-24.6591	-2.10907	-27.88	-24.6336	-19.7056	-27.1267
-13.4498	394	-16.772	-27.1255	-26.6207	-27.0025	-25.6487	-26.5719	-28.8373	-26.5283	-26.5151	-25.206	-9.81068	-29.2035	-26.4992	-24.6707	-1.61592	-27.9513	-26.4202	-19.4699	-27.139
-13.0071	395	-16.333	-27.1744	-26.5833	-27.0155	-25.5754	-26.656	-28.9493	-26.6038	-26.3761	-25.2904	-8.97718	-29.2596	-26.498	-24.7299	-1.20691	-27.9847	-28.0249	-19.2634	-27.0984
-12.6182	396	-15.6808	-27.1345	-26.5361	-27.0124	-25.5977	-26.8105	-28.8807	-26.6291	-26.1583	-25.3266	-8.08283	-29.2358	-26.5108	-24.8098	-0.891723	-28.0363	-27.4486	-19.596	-27.0659
-12.3525	397	-14.8621	-27.0989	-26.5741	-27.0712	-25.7278	-26.8214	-28.9157	-26.5673	-24.9639	-25.2865	-7.26879	-29.2549	-26.5773	-24.8642	-0.7488	-28.0779	-25.3249	-20.0316	-27.0744
-12.3391	398	-14.5445	-27.0981	-26.8837	-27.35	-25.8489	-26.84	-29.0062	-26.6476	-24.2165	-25.3047	-6.63009	-29.2966	-26.695	-24.9214	-0.898794	-28.1278	-23.8342	-20.7	-27.1136
-12.5577	399	-15.1462	-27.1496	-27.5067	-27.8675	-25.8649	-26.8523	-29.126	-26.7048	-24.6722	-25.3053	-6.201	-29.3535	-26.7912	-24.9916	-1.29504	-28.1346	-23.7927	-20.9576	-27.1499
-12.7043	400	-16.5369	-27.248	-27.8987	-28.1762	-25.7892	-26.8405	-29.1406	-26.7578	-25.2369	-25.3794	-6.01803	-29.349	-26.8577	-25.0385	-1.50368	-28.1375	-25.2855	-20.9953	-27.2188
-12.5257	401	-18.1318	-27.3523	-27.5835	-27.9198	-25.7445	-26.792	-29.1754	-26.8214	-24.6216	-25.4372	-6.12054	-29.3824	-26.9082	-25.0965	-1.17619	-28.1415	-27.7503	-20.5622	-27.2884
-12.2734	402	-19.3613	-27.4198	-27.0206	-27.4563	-25.7823	-26.8759	-29.2045	-26.9515	-24.0054	-25.4878	-6.50125	-29.3325	-26.9689	-25.1735	-0.706626	-28.2152	-28.8376	-20.3194	-27.3957
-12.2753	403	-20.0131	-27.482	-26.7104	-27.1837	-25.8607	-26.9131	-29.3957	-26.9373	-24.5442	-25.4912	-7.13919	-29.3577	-26.9962	-25.2448	-0.548656	-28.3105	-26.9506	-20.3298	-27.5182
-12.5335	404	-20.2578	-27.5694	-26.6743	-27.1277	-25.926	-27.0356	-29.4251	-27.0125	-25.8188	-25.5323	-7.96397	-29.3777	-27.0254	-25.3366	-0.699482	-28.4175	-24.9545	-20.7468	-27.6255
-12.8942	405	-20.3084	-27.6578	-26.7516	-27.1641	-25.9441	-27.1773	-29.431	-27.1977	-26.8242	-25.5619	-8.81062	-29.4581	-27.0797	-25.4633	-0.993076	-28.4781	-24.2947	-20.7429	-27.6539
-13.2981	406	-20.2947	-27.7013	-26.8351	-27.2147	-25.9227	-27.2977	-29.4502	-27.3965	-27.2897	-25.7195	-9.54218	-29.5277	-27.1396	-25.5436	-1.36411	-28.5651	-25.032	-20.7008	-27.6816
-13.7467	407	-20.2094	-27.7288	-26.846	-27.2002	-25.9113	-27.2998	-29.6031	-27.3174	-27.5477	-25.8127	-10.1411	-29.6368	-27.1842	-25.576	-1.81506	-28.599	-26.5402	-20.6408	-27.7628
-14.2489	408	-19.6952	-27.7373	-26.8404	-27.1663	-25.9018	-27.3113	-29.6014	-27.2094	-27.798	-25.8465	-10.6647	-29.6545	-27.2268	-25.5918	-2.35234	-28.6234	-27.5058	-20.9304	-27.8735
-14.8079	409	-18.9428	-27.7512	-26.8988	-27.195	-25.8137	-27.1897	-29.6811	-27.1339	-28.0973	-25.8937	-11.2034	-29.6675	-27.2553	-25.6068	-2.98192	-28.6483	-27.2165	-20.8151	-27.9085
-15.4559	410	-18.5332	-27.7559	-26.9853	-27.2543	-25.6628	-27.2311	-29.697	-27.2294	-28.2737	-25.9777	-11.8621	-29.68	-27.3049	-25.6474	-3.71584	-28.7234	-26.1863	-20.6372	-27.9604
-16.2168	411	-18.6824	-27.8005	-27.0507	-27.2789	-25.5334	-27.3926	-29.774	-27.2824	-28.4228	-25.9261	-12.7149	-29.7707	-27.3487	-25.7223	-4.56858	-28.796	-25.4523	-20.2826	-28.0819
-17.1149	412	-19.1901	-27.8385	-27.0577	-27.2459	-25.4231	-27.5583	-29.7949	-27.3745	-28.6488	-25.9305	-13.757	-29.7643	-27.339	-25.8126	-5.5554	-28.8637	-25.5597	-20.5771	-28.2253
-18.1363	413	-19.8251	-27.829	-27.0506	-27.1972	-25.242	-27.5967	-29.8363	-27.4416	-28.7356	-25.9156	-14.9259	-29.8115	-27.265	-25.8953	-6.70171	-28.8858	-26.0245	-21.0938	-28.2931
-19.2693	414	-20.7045	-27.8137	-27.0976	-27.2113	-24.9436	-27.7032	-29.845	-27.5192	-28.4618	-25.866	-16.1465	-29.868	-27.1879	-25.9477	-8.03697	-28.9492	-26.1674	-21.5332	-28.3851
-20.491	415	-21.7567	-27.8563	-27.1672	-27.2583	-24.5128	-27.7082	-29.9626	-27.5168	-28.0797	-25.8161	-17.3946	-29.9358	-27.1136	-26.0238	-9.6048	-28.9692	-26.2709	-21.4645	-28.4834
-21.8018	416	-22.6232	-27.7981	-27.2333	-27.2909	-23.8391	-27.7987	-29.9358	-27.6668	-27.6431	-25.9144	-18.7229	-29.9575	-27.0537	-26.1282	-11.4896	-29.0548	-26.6924	-21.4139	-28.5726
-23.1139	417	-22.7291	-27.7382	-27.3963	-27.4248	-22.4133	-27.9251	-30.2127	-27.973	-26.8641	-26.0508	-20.3485	-30.2241	-27.1851	-26.422	-13.8216	-29.3567	-27.2478	-21.2632	-28.846
-23.7251	418	-18.8876	-27.8367	-27.994	-28.0094	-18.6636	-27.7229	-30.8381	-28.7857	-25.1522	-25.8886	-22.7352	-31.0524	-28.093	-27.4897	-16.8626	-30.3857	-28.0717	-22.0503	-29.8799
-22.4602	419	-14.3408	-27.5719	-29.1798	-29.1905	-14.5561	-26.1571	-31.3267	-29.5779	-23.1423	-24.6283	-26.1803	-32.9087	-30.2734	-29.8803	-20.9994	-32.5425	-29.2976	-23.8802	-32.0766
-21.3355	420	-12.6043	-26.9291	-29.9921	-30.0239	-12.6514	-24.7196	-30.9786	-29.6263	-22.1215	-23.5267	-29.2431	-34.249	-32.0643	-31.9806	-24.6638	-34.4149	-29.2322	-26.1308	-33.9657
-21.9476	421	-13.9994	-26.7735	-29.2593	-29.3194	-13.3665	-24.7439	-30.583	-28.9574	-22.5431	-23.7293	-28.7911	-32.8595	-30.1599	-30.0705	-22.5038	-32.6492	-27.791	-24.5679	-32.2832
-23.6628	422	-18.441	-27.1079	-28.0836	-28.1569	-16.3682	-26.0442	-30.2871	-28.4311	-24.0441	-24.8318	-26.5005	-31.0057	-28.0075	-27.7717	-19.2044	-30.5263	-27.1881	-22.86	-30.1409
-24.4316	423	-23.6856	-27.5695	-27.4654	-27.5381	-20.1954	-27.3531	-30.2288	-28.088	-25.9955	-25.6558	-24.5551	-30.2773	-27.1449	-26.7999	-16.831	-29.5794	-27.7661	-21.8245	-29.1495
-24.0797	424	-24.9375	-27.9411	-27.324	-27.3837	-22.7146	-28.0702	-30.2265	-27.9747	-27.597	-26.074	-23.2354	-30.2046	-27.1043	-26.6	-15.1013	-29.4455	-28.5516	-21.21	-28.9387
-23.5021	425	-24.934	-28.1104	-27.3461	-27.382	-24.0076	-28.3374	-30.3567	-27.9645	-28.3798	-26.2617	-22.3437	-30.3374	-27.3077	-26.6033	-13.8415	-29.5154	-28.0381	-20.664	-28.9774
-23.0242	426	-24.8205	-28.2024	-27.364	-27.3878	-24.7389	-28.5052	-30.4491	-28.0896	-28.8294	-26.4243	-21.6728	-30.3672	-27.5484	-26.635	-12.9624	-29.6078	-26.4076	-20.6577	-29.0777
-22.6531	427	-24.5729	-28.3252	-27.334	-27.3571	-25.2108	-28.5147	-30.5599	-28.069	-29.1702	-26.5188	-21.1446	-30.4277	-27.7952	-26.7079	-12.373	-29.6608	-25.2056	-20.6596	-29.1203
-22.4528	428	-24.2429	-28.4165	-27.3411	-27.3521	-25.5096	-28.6125	-30.5634	-28.1248	-29.3975	-26.6052	-20.7399	-30.4014	-28.0309	-26.8196	-12.0245	-29.7344	-25.2325	-20.8823	-29.1287
-22.3926	429	-23.865	-28.5093	-27.3894	-27.3898	-25.7195	-28.6878	-30.6744	-28.2467	-29.6048	-26.6496	-20.4981	-30.3947	-28.2309	-26.925	-11.8905	-29.7838	-26.6239	-20.865	-29.1282
-22.4818	430	-23.5906	-28.5585	-27.4208	-27.427	-25.9319	-28.8267	-30.7216	-28.4591	-29.7013	-26.7268	-20.4769	-30.3756	-28.4259	-27.0016	-11.954	-29.9019	-28.7913	-20.9961	-29.1906
-22.663	431	-23.5117	-28.5966	-27.425	-27.4328	-26.1398	-28.8858	-30.8698	-28.4661	-29.8172	-26.6963	-20.7176	-30.387	-28.571	-27.0358	-12.2122	-29.9893	-29.7189	-20.8573	-29.2678
-22.9774	432	-23.6007	-28.5981	-27.4027	-27.4156	-26.3474	-29.0516	-30.8845	-28.5522	-29.9667	-26.7321	-21.1833	-30.3762	-28.6654	-27.0587	-12.6545	-30.0501	-28.1658	-21.1704	-29.356
-23.396	433	-23.8602	-28.5882	-27.3956	-27.4145	-26.5217	-29.1412	-30.9556	-28.6199	-30.0589	-26.7371	-21.8111	-30.4489	-28.7504	-27.1531	-13.2996	-30.052	-26.2761	-21.5199	-29.4109
-23.9481	434	-24.2751	-28.5918	-27.4113	-27.4315	-26.6057	-29.3064	-30.9821	-28.6815	-30.164	-26.7406	-22.5118	-30.4808	-28.8022	-27.2525	-14.1925	-30.0964	-25.5092	-21.8632	-29.4791
-24.6238	435	-24.644	-28.6463	-27.4428	-27.4559	-26.6903	-29.3562	-31.1514	-28.6407	-30.2177	-26.7574	-23.265	-30.5896	-28.8029	-27.3429	-15.3535	-30.1188	-26.0924	-22.0866	-29.5516
-25.4267	436	-24.9513	-28.727	-27.4684	-27.4781	-26.8016	-29.443	-31.1686	-28.6766	-30.28	-26.8414	-24.1501	-30.6328	-28.8111	-27.4359	-16.8009	-30.1968	-27.6172	-22.5987	-29.6287
-26.1574	437	-25.2292	-28.7837	-27.465	-27.478	-26.8641	-29.507	-31.2541	-28.7203	-30.3036	-26.8422	-25.2784	-30.6824	-28.8429	-27.4811	-18.6236	-30.2705	-28.9834	-22.2652	-29.6979
-26.8046	438	-25.449	-28.7685	-27.4613	-27.4753	-26.8568	-29.6469	-31.2589	-28.9367	-30.0535	-26.9311	-26.71	-30.6926	-28.9112	-27.4551	-20.9314	-30.3569	-28.9057	-22.002	-29.7727
-27.233	439	-25.6562	-28.7125	-27.4358	-27.451	-26.826	-29.6462	-31.4215	-29.0077	-29.9079	-27.0579	-28.4098	-30.7882	-28.9878	-27.4754	-23.5851	-30.3765	-27.6882	-21.7034	-29.786
-27.5342	440	-25.9306	-28.6406	-27.404	-27.4388	-26.8701	-29.7002	-31.477	-29.0432	-29.7448	-27.2851	-29.7869	-30.8011	-29.0662	-27.6051	-25.3261	-30.4445	-26.7002	-22.1495	-29.8338
-27.5723	441	-26.1102	-28.6566	-27.4056	-27.469	-27.0184	-29.7108	-31.5827	-29.0385	-29.8292	-27.4153	-29.8789	-30.8297	-29.1285	-27.7234	-24.306	-30.5362	-26.5381	-22.7138	-29.8879
-27.3273	442	-26.1279	-28.7601	-27.3995	-27.4755	-27.1735	-29.8039	-31.585	-29.1482	-30.2347	-27.4486	-28.7123	-30.8077	-29.2307	-27.7814	-21.8594	-30.6547	-26.9873	-23.2476	-29.9537
-26.7701	443	-26.0713	-28.8896	-27.3922	-27.4575	-27.2694	-29.8739	-31.685	-29.0793	-30.5043	-27.3855	-27.3075	-30.8629	-29.3608	-27.8896	-19.5964	-30.685	-27.433	-23.0425	-30.0234
-26.1445	444	-26.0464	-28.9579	-27.4281	-27.4657	-27.3262	-30.1223	-31.6571	-29.1315	-30.6463	-27.416	-26.1096	-30.899	-29.4917	-28.0112	-17.8131	-30.7041	-27.6851	-22.7027	-30.1306
-25.5206	445	-26.0218	-29.053	-27.48	-27.4943	-27.381	-30.1546	-31.7578	-29.1826	-30.7343	-27.3883	-25.197	-30.9759	-29.5558	-28.0839	-16.44	-30.7077	-28.0422	-22.1533	-30.1868
-25.0017	446	-25.8615	-29.1493	-27.4785	-27.4979	-27.4345	-30.263	-31.8397	-29.348	-30.7277	-27.4593	-24.4582	-30.9822	-29.5657	-28.1539	-15.3799	-30.7718	-28.3583	-22.0499	-30.1903
-24.5383	447	-25.5031	-29.2047	-27.4524	-27.4785	-27.5035	-30.3794	-31.9628	-29.4426	-30.7904	-27.5483	-23.8048	-31.0452	-29.5649	-28.2443	-14.5937	-30.7565	-28.3181	-21.7967	-30.1825
-24.2305	448	-25.1238	-29.2266	-27.4636	-27.4928	-27.5637	-30.4717	-32.0049	-29.5663	-30.8723	-27.6024	-23.2308	-31.0789	-29.6111	-28.2582	-14.0602	-30.7598	-27.8909	-22.1057	-30.2539
-24.016	449	-24.8417	-29.2451	-27.4877	-27.522	-27.6005	-30.3964	-32.0928	-29.526	-30.9167	-27.5901	-22.8258	-31.1746	-29.6812	-28.206	-13.7407	-30.8002	-27.1526	-22.3008	-30.305
-23.9318	450	-24.6887	-29.2888	-27.4937	-27.5279	-27.6343	-30.4763	-31.9851	-29.5201	-30.8814	-27.6222	-22.6527	-31.1992	-29.7494	-28.2223	-13.6109	-30.9381	-26.7387	-22.4705	-30.373
-23.9858	451	-24.6226	-29.3925	-27.4786	-27.5064	-27.7336	-30.5311	-32.1169	-29.4899	-30.8283	-27.5844	-22.7376	-31.2896	-29.8059	-28.3634	-13.679	-31.0647	-27.3033	-22.3174	-30.4402
-24.234	452	-24.7532	-29.4743	-27.4861	-27.512	-27.8381	-30.7891	-32.1736	-29.5873	-30.6564	-27.7047	-23.0416	-31.3475	-29.8613	-28.5229	-13.9681	-31.1722	-28.7972	-22.4492	-30.5191
-24.5945	453	-25.1132	-29.5501	-27.5279	-27.5587	-27.8444	-30.9466	-32.3434	-29.5836	-30.4053	-27.741	-23.4992	-31.3951	-29.916	-28.6416	-14.4773	-31.171	-30.0934	-22.4718	-30.5596
-25.0538	454	-25.4895	-29.624	-27.5634	-27.5915	-27.7809	-31.1684	-32.4217	-29.7112	-30.1337	-27.7207	-24.0403	-31.3245	-29.9863	-28.7178	-15.2026	-31.1756	-29.5742	-22.7922	-30.6088
-25.5369	455	-25.7684	-29.7381	-27.557	-27.5851	-27.767	-31.1964	-32.5242	-29.7993	-29.8101	-27.6845	-24.6503	-31.3175	-30.0511	-28.7668	-16.1926	-31.159	-27.8026	-22.7556	-30.6529
-26.1482	456	-26.0153	-29.8216	-27.5315	-27.5885	-27.7792	-31.301	-32.5073	-29.9275	-29.5213	-27.6348	-25.3764	-31.2734	-30.1392	-28.8031	-17.5188	-31.2268	-26.4731	-23.2309	-30.7165
-26.8309	457	-26.2318	-29.8469	-27.5993	-27.6916	-27.5899	-31.3136	-32.6851	-29.8901	-29.0651	-27.3431	-26.3676	-31.3653	-30.2467	-28.8798	-19.2431	-31.2408	-26.3597	-23.6169	-30.7784
-27.5183	458	-26.2573	-29.738	-27.9737	-28.077	-26.8608	-31.4691	-32.7377	-30.0727	-28.39	-26.7488	-27.6938	-31.5009	-30.4185	-29.0174	-21.4733	-31.3653	-27.5908	-23.7222	-30.9544
-27.9683	459	-25.8528	-29.6035	-28.6696	-28.7495	-25.7683	-31.426	-32.9153	-30.2695	-27.6878	-25.8215	-29.3129	-31.8258	-30.6184	-29.2176	-24.2636	-31.6287	-29.682	-23.3324	-31.1833
-28.2517	460	-25.6489	-29.5269	-29.0755	-29.126	-25.2123	-31.5781	-32.8994	-30.4906	-27.0237	-25.5318	-30.7027	-32.0017	-30.77	-29.3798	-26.3632	-31.8889	-30.8109	-23.7387	-31.3325
-28.189	461	-26.1693	-29.632	-28.6909	-28.7288	-25.771	-31.7408	-33.0604	-30.4308	-26.9171	-26.2956	-30.604	-31.9399	-30.7552	-29.3969	-24.675	-31.826	-29.5343	-23.8637	-31.2412
-27.6838	462	-26.8509	-29.8807	-28.0337	-28.0644	-27.0529	-32.0411	-33.1247	-30.3951	-27.4584	-27.4036	-28.9107	-31.7153	-30.6303	-29.294	-21.4284	-31.7004	-27.62	-23.7952	-31.1126
-26.8405	463	-27.0293	-30.1467	-27.6681	-27.6829	-28.024	-32.1566	-33.2998	-30.2447	-28.5041	-27.8674	-27.1673	-31.6562	-30.5672	-29.2704	-18.8089	-31.5997	-26.711	-23.1126	-31.0035
-26.0488	464	-27.0267	-30.3513	-27.5798	-27.5805	-28.3626	-32.3727	-33.2606	-30.2028	-29.2714	-28.0993	-25.8337	-31.6192	-30.6124	-29.3415	-16.8392	-31.6355	-27.1918	-22.87	-30.9394
-25.2773	465	-27.0185	-30.5056	-27.5369	-27.5389	-28.5114	-32.3595	-33.3942	-30.1219	-29.5575	-28.2379	-24.7609	-31.6775	-30.677	-29.4146	-15.3035	-31.6973	-28.5991	-22.5497	-30.9085
-24.5993	466	-26.8347	-30.5939	-27.5233	-27.5371	-28.6317	-32.5098	-33.4631	-30.1861	-30.0843	-28.3705	-23.8103	-31.7115	-30.7797	-29.4559	-14.0996	-31.8261	-29.8594	-22.6426	-30.9926
-23.9791	467	-26.3469	-30.6877	-27.5487	-27.5795	-28.7348	-32.501	-33.6317	-30.1593	-30.3895	-28.3027	-22.9496	-31.8062	-30.8412	-29.5056	-13.1656	-31.8903	-29.9099	-22.7797	-31.0776
-23.4779	468	-25.7388	-30.7362	-27.5542	-27.6117	-28.8073	-32.6534	-33.6356	-30.2927	-30.3936	-28.2092	-22.2015	-31.7832	-30.8532	-29.5743	-12.4605	-31.9367	-28.9169	-23.3802	-31.1004
-23.0752	469	-25.2296	-30.7728	-27.5508	-27.6207	-28.8814	-32.6567	-33.8517	-30.3197	-30.4863	-28.1567	-21.6397	-31.8195	-30.8684	-29.674	-11.969	-31.9124	-27.9084	-23.3134	-31.0542
-22.8507	470	-24.8206	-30.8273	-27.5584	-27.6301	-28.975	-32.9123	-33.8122	-30.3857	-30.7361	-28.2474	-21.3088	-31.7801	-30.9281	-29.7297	-11.681	-31.9547	-27.6497	-23.4361	-31.0993
-22.7845	471	-24.5786	-30.9456	-27.5649	-27.6449	-29.0518	-33.0465	-34.0161	-30.3363	-30.9032	-28.2493	-21.2292	-31.79	-30.9622	-29.7491	-11.5876	-31.9946	-27.9917	-23.4555	-31.1521
-22.8942	472	-24.7417	-31.0389	-27.5612	-27.6446	-29.0944	-33.3242	-34.0996	-30.4582	-30.6568	-28.3321	-21.3715	-31.7808	-31.0181	-29.7717	-11.693	-32.0649	-28.2966	-23.7018	-31.1887
-23.1453	473	-25.2388	-31.1694	-27.5543	-27.614	-29.1761	-33.4	-34.1991	-30.4954	-30.5534	-28.3207	-21.688	-31.8217	-31.0669	-29.8327	-12.0126	-32.0735	-28.6045	-23.344	-31.2123
-23.5675	474	-25.8219	-31.2971	-27.5504	-27.5764	-29.297	-33.6466	-34.1388	-30.6196	-30.5345	-28.3204	-22.1155	-31.8517	-31.0885	-29.9004	-12.5667	-32.1333	-29.2374	-23.0487	-31.2814
-24.1538	475	-26.3516	-31.4025	-27.5432	-27.5461	-29.407	-33.6566	-34.3846	-30.6237	-30.6392	-28.3886	-22.6257	-31.9856	-31.0913	-29.9544	-13.402	-32.1401	-29.6749	-22.7312	-31.3397
-24.9884	476	-26.9608	-31.5119	-27.5537	-27.5623	-29.5003	-33.952	-34.3909	-30.6507	-30.2932	-28.5781	-23.2563	-32.0386	-31.1342	-30.0264	-14.5919	-32.173	-29.4659	-23.338	-31.4443
-26.0949	477	-28.1002	-31.8945	-27.6749	-27.7087	-29.7944	-34.2446	-34.7096	-30.7248	-29.5998	-28.7604	-24.2868	-32.2604	-31.3382	-30.2811	-16.2744	-32.2857	-28.8823	-24.0668	-31.6626
-27.7217	478	-29.9525	-32.7479	-28.1431	-28.1903	-30.4817	-35.2023	-35.2259	-31.4875	-29.4707	-29.3932	-26.1842	-32.7846	-32.0676	-31.0231	-18.7331	-32.9927	-28.6197	-25.4665	-32.385
-29.7263	479	-31.1843	-33.9435	-29.0283	-29.0786	-31.3617	-36.1588	-36.2368	-32.5232	-30.3121	-30.3974	-29.0024	-33.8782	-33.4494	-32.4525	-22.1313	-34.3157	-29.415	-26.5333	-33.7151
-30.6705	480	-30.4808	-34.3457	-29.6008	-29.6821	-31.5907	-36.9707	-36.4808	-33.0906	-31.3461	-31.0598	-30.3694	-34.5091	-34.4344	-33.436	-23.6456	-35.3018	-31.2485	-27.1585	-34.6176
-28.9317	481	-29.173	-33.5574	-29.02	-29.1456	-31.0079	-36.0606	-36.1935	-32.3068	-31.1147	-30.2687	-28.2759	-33.8745	-33.5662	-32.5189	-20.2168	-34.4325	-32.5416	-25.4635	-33.7089
-26.5551	482	-28.1739	-32.6141	-28.0703	-28.2208	-30.3763	-35.3241	-35.4187	-31.5016	-30.1648	-29.2239	-25.4266	-32.7979	-32.2717	-31.1623	-16.5194	-33.2159	-31.9787	-24.2228	-32.441
-24.4642	483	-27.3735	-32.1898	-27.5891	-27.734	-30.0494	-34.8518	-35.1631	-30.8912	-30.2544	-28.6375	-23.0364	-32.3026	-31.6327	-30.4891	-13.5989	-32.5472	-30.3828	-23.5389	-31.7857
-22.6702	484	-26.687	-32.1364	-27.4849	-27.6169	-29.8976	-34.9565	-35.004	-30.8124	-31.164	-28.6116	-21.1545	-32.1326	-31.4942	-30.3033	-11.2497	-32.39	-28.49	-23.7177	-31.6687
-21.0675	485	-25.9596	-32.2441	-27.46	-27.5954	-29.8792	-34.8531	-35.1699	-30.8618	-31.3304	-28.6905	-19.5992	-32.1377	-31.4727	-30.2948	-9.32124	-32.3906	-27.1513	-23.9428	-31.6546
-19.6541	486	-24.7824	-32.3089	-27.4606	-27.6105	-29.9477	-35.0763	-35.065	-31.0583	-31.2087	-28.8212	-18.1767	-32.0689	-31.4665	-30.3611	-7.70746	-32.4492	-27.1075	-24.4137	-31.64
-18.3831	487	-23.1019	-32.3297	-27.4632	-27.6291	-30.0421	-34.973	-35.201	-31.0523	-31.5567	-28.9057	-16.8187	-32.0815	-31.4504	-30.453	-6.33221	-32.3953	-28.4331	-24.1056	-31.569
-17.2534	488	-21.3754	-32.298	-27.4283	-27.6278	-30.1151	-35.239	-35.1534	-31.0655	-31.7834	-28.9717	-15.5489	-32.0934	-31.5077	-30.4693	-5.14838	-32.4201	-30.411	-23.9571	-31.4544
-16.2499	489	-19.8905	-32.3338	-27.3914	-27.6428	-30.1906	-35.2416	-35.3511	-31.0075	-31.9124	-28.8574	-14.4303	-32.1977	-31.5738	-30.4664	-4.12319	-32.4225	-31.0711	-23.3932	-31.2681
-15.3835	490	-18.8145	-32.4059	-27.3551	-27.6732	-30.2445	-35.5097	-35.2765	-31.1076	-31.7841	-28.8245	-13.5095	-32.2229	-31.6106	-30.5007	-3.23464	-32.4728	-29.7031	-23.4366	-31.1047
-14.6473	491	-18.3227	-32.525	-27.3036	-27.6745	-30.296	-35.365	-35.4126	-31.0331	-31.8742	-28.792	-12.7877	-32.3721	-31.648	-30.5165	-2.4702	-32.4891	-28.0775	-23.3251	-31.0292
-14.0307	492	-18.3158	-32.5787	-27.23	-27.6396	-30.3311	-35.5831	-35.3771	-31.0749	-32.0613	-28.8936	-12.2036	-32.3718	-31.6911	-30.4639	-1.81755	-32.5633	-27.359	-23.5273	-31.1223
-13.5021	493	-18.6288	-32.6517	-27.1426	-27.5928	-30.3129	-35.5299	-35.6117	-30.9925	-31.9237	-28.9442	-11.6487	-32.3757	-31.6811	-30.4108	-1.25934	-32.546	-27.7614	-23.6533	-31.1871
-13.0399	494	-19.0936	-32.7213	-27.0865	-27.5885	-30.2871	-35.7179	-35.5123	-31.0954	-32.0203	-28.9949	-11.0036	-32.3295	-31.6697	-30.3791	-0.784316	-32.572	-28.8865	-24.0815	-31.1553
-12.6235	495	-18.9542	-32.7499	-27.0664	-27.6312	-30.3286	-35.5117	-35.6207	-31.0582	-32.0283	-29.0006	-10.2253	-32.3383	-31.6547	-30.3934	-0.390938	-32.5581	-29.8112	-24.0173	-31.0486
-12.2527	496	-18.0098	-32.6471	-27.0549	-27.6724	-30.3172	-35.7294	-35.4825	-31.0234	-31.9765	-29.0259	-9.37229	-32.272	-31.6682	-30.3838	-0.0738729	-32.5423	-29.7303	-24.4594	-30.9995
-11.939	497	-17.2937	-31.9816	-27.0294	-27.6843	-29.7042	-35.6593	-35.6229	-30.8787	-32.1583	-28.8565	-8.56221	-32.2776	-31.7034	-30.365	0.1726	-32.4718	-28.7047	-24.2456	-30.8651
-11.7062	498	-17.3031	-30.236	-26.9433	-27.6659	-27.2561	-35.796	-35.5088	-30.9333	-31.6965	-28.8705	-7.90576	-32.1721	-31.7558	-30.3892	0.346466	-32.5116	-27.7774	-24.0688	-30.5783
-11.5595	499	-17.6115	-28.6793	-26.7278	-27.5785	-24.4319	-35.6247	-35.6149	-30.8813	-31.1407	-28.9525	-7.48279	-32.0488	-31.7411	-30.4317	0.448417	-32.5324	-27.5345	-23.5132	-30.2423
-11.5087	500	-17.7364	-28.1282	-26.5846	-27.5143	-23.3197	-35.832	-35.475	-30.9384	-30.9873	-29.0505	-7.33776	-31.9266	-31.7251	-30.435	0.482188	-32.576	-27.6	-23.475	-30.1125

## Sheet: c2
average_power_dB	frequency	pt1	pt2	pt3	pt4	pt5	pt6	pt7	pt8	pt9	pt10	pt11	pt12	pt13	pt14	pt15	pt16	pt17	pt18	pt19
34.0227	0	28.4732	26.2785	19.0146	20.2362	21.3707	36.9213	34.0362	30.4989	32.3956	39.4767	29.0276	39.1947	33.1781	33.6749	27.5334	33.6733	31.1707	38.5195	34.0031
33.0819	1	27.8079	26.8502	18.8477	20.0152	22.2062	36.0453	33.6762	29.6877	31.6197	38.3719	28.1232	38.3589	31.9474	32.5891	26.5643	32.7751	30.4585	37.2433	32.8931
30.3749	2	25.7261	27.1442	17.9542	18.9619	22.9938	33.433	32.7586	27.3688	29.3126	34.9825	25.4679	35.77	28.3742	29.4645	23.6446	30.0736	28.3972	33.6369	29.4939
26.5569	3	22.355	26.0635	16.1141	16.8328	22.5026	29.5941	31.3348	24.1594	25.8899	29.3266	21.595	31.53	23.4556	25.2484	19.1497	25.9325	25.4914	28.9513	23.8636
23.0969	4	18.72	23.9569	13.9191	14.3066	21.0157	26.4273	29.0568	21.3404	22.7475	23.1657	18.2005	26.9559	19.662	22.0718	15.1463	21.9978	22.8118	25.3366	17.7729
20.649	5	15.8166	21.698	11.8441	12.1037	19.2267	24.7037	26.1918	19.3924	20.8913	19.923	16.1853	23.7602	16.8857	19.7672	13.313	19.3991	20.8129	23.144	14.3791
18.9351	6	13.3296	19.8236	9.95196	10.264	17.6597	23.29	24.4666	17.7585	19.8318	18.1651	14.5876	21.4611	14.1999	17.2053	12.5622	17.294	19.1832	21.893	12.8498
17.608	7	11.0373	18.1958	8.55753	8.91881	16.4271	21.8587	23.8233	16.0552	18.9172	16.7834	12.9899	19.5055	12.0919	14.6086	12.3857	15.372	17.4575	20.7389	12.3048
16.1438	8	9.12345	16.5091	8.19244	8.64567	15.4638	20.3293	22.3953	14.3506	17.9718	15.282	11.4555	17.8144	10.7378	12.5834	12.6058	13.7446	15.4052	18.8424	12.3176
14.5967	9	7.73002	14.7907	9.21213	9.99178	14.7801	18.8842	19.6799	12.9642	17.2484	13.1741	10.0075	16.3802	10.5591	11.806	12.8687	12.6582	13.6831	15.9203	12.7883
13.7262	10	6.98634	13.3027	10.7886	11.8673	14.414	18.2592	16.6841	12.0083	16.8718	10.9057	8.59809	15.1938	12.1298	12.3447	12.9373	12.4245	13.1639	12.8729	14.0207
13.6661	11	6.81081	12.0381	11.6892	12.8501	14.3455	18.4903	14.8866	11.4324	16.8016	9.38677	7.3415	13.9429	14.1845	13.2094	12.8376	13.0477	13.4072	11.3962	15.5083
13.5991	12	6.85762	10.8201	11.4125	12.4498	14.5798	18.3602	14.0841	11.1732	16.9625	8.56786	6.64839	12.5004	15.1828	13.4347	12.3648	13.7897	13.3719	11.3507	16.0183
12.903	13	6.53268	9.70328	10.0456	10.7175	14.9455	17.0811	13.5509	10.8259	17.0169	7.30231	6.39807	10.8314	14.6903	12.6873	11.1078	13.5416	12.2259	11.9012	14.7821
11.5456	14	5.52421	8.59065	8.12835	8.14072	14.8735	14.935	12.8514	9.8107	16.6809	5.40419	5.79631	9.32037	12.8821	11.0265	9.03321	11.7834	9.82782	11.6475	11.7308
9.87053	15	3.93292	7.0335	6.37224	5.63876	13.9632	12.9331	11.8571	8.04673	16.0021	2.89505	4.50028	7.89515	10.3164	8.66439	6.55496	8.77205	7.1666	10.2702	7.67325
8.3559	16	2.45417	5.11121	4.97037	3.85558	12.3977	11.6563	10.7989	6.33484	15.2584	0.714879	3.09126	6.74177	7.74189	6.08869	4.15867	5.99584	5.62434	8.2142	4.53625
7.18223	17	1.4067	3.47663	3.66842	2.60877	10.7892	10.61	9.85859	5.26502	14.6088	-1.40773	2.11686	5.54228	5.80645	4.03633	1.97945	4.44961	4.76594	6.59708	2.79606
6.27745	18	0.610416	2.33751	2.40403	1.57888	9.54488	9.54475	9.0453	4.54518	14.0288	-2.40601	1.46055	4.68296	4.4266	2.7456	0.0814437	3.52649	4.07321	5.45013	1.81281
5.47288	19	-0.148388	1.39405	1.29644	0.671444	8.57104	8.48233	8.29997	3.91818	13.4054	-3.54756	0.841174	3.77476	3.21645	1.82888	-1.51976	2.69429	3.40357	4.86566	1.05844
4.76061	20	-0.75349	0.547333	0.414407	-0.0572947	7.72519	7.75342	7.66682	3.3702	12.6812	-3.8146	0.287055	3.18216	2.0292	1.1144	-2.64521	2.04701	2.77226	4.38726	0.491574
4.14362	21	-1.32353	-0.221315	-0.250939	-0.616782	7.0035	7.68241	7.04175	2.83374	11.9057	-4.69292	-0.221955	2.40978	1.04975	0.526163	-3.42985	1.43318	2.10222	4.12635	-0.110645
3.68288	22	-1.79411	-0.903292	-0.664381	-1.0473	6.41505	8.20475	6.38906	2.3455	11.1629	-4.79341	-0.649969	1.96775	0.402372	0.0602927	-3.86037	0.967952	1.4919	3.60212	-0.591083
3.24191	23	-2.28063	-1.54741	-0.875539	-1.44838	5.93903	8.43252	5.72652	1.88491	10.4213	-5.6122	-1.09108	1.30541	0.200987	-0.29123	-4.12996	0.504249	0.902288	3.35612	-1.14602
2.71599	24	-2.71067	-2.11257	-1.01587	-1.91962	5.57426	7.79799	5.13536	1.45924	9.64591	-5.58432	-1.52031	0.937747	0.247617	-0.520005	-4.16204	0.186129	0.377308	3.105	-1.64605
2.05767	25	-3.19945	-2.64507	-1.29167	-2.56524	5.33133	6.32477	4.56578	1.04511	8.81621	-6.31302	-1.94082	0.295344	0.444111	-0.749017	-4.14841	-0.264812	-0.191492	2.98756	-2.36164
1.43327	26	-3.62995	-3.15083	-1.84634	-3.34598	5.15721	4.78287	4.00252	0.66294	7.97976	-6.27224	-2.30718	-0.0246995	0.625537	-0.981633	-4.13973	-0.746281	-0.697187	2.56155	-3.04687
0.844678	27	-4.11765	-3.64021	-2.70293	-4.19857	4.91862	3.67593	3.44366	0.226789	7.14836	-7.02813	-2.69011	-0.674708	0.738422	-1.28446	-4.37733	-1.37312	-1.2364	2.23978	-3.81952
0.306888	28	-4.53979	-4.09411	-3.76434	-5.05022	4.52268	2.97059	2.93806	-0.235311	6.34792	-6.97888	-3.05685	-0.979838	0.68371	-1.70124	-4.79538	-1.89877	-1.72237	1.82052	-4.38218
-0.264796	29	-5.00432	-4.56733	-4.95806	-5.90916	3.99278	2.37631	2.41919	-0.682611	5.57407	-7.73665	-3.44378	-1.62797	0.411615	-2.27479	-5.37961	-2.45997	-2.20327	1.5099	-5.02159
-0.807829	30	-5.40941	-4.97573	-6.16308	-6.75041	3.43781	1.97599	1.92142	-1.05971	4.87918	-7.64777	-3.80755	-1.92734	-0.21056	-2.89974	-5.98955	-2.86924	-2.59636	0.859061	-5.44735
-1.36077	31	-5.85427	-5.35641	-7.25548	-7.58295	2.95911	1.5769	1.3965	-1.44747	4.24547	-8.39047	-4.20522	-2.61057	-1.08127	-3.56119	-6.769	-3.35876	-3.03185	0.386953	-5.98652
-1.82727	32	-6.19585	-5.70618	-8.15111	-8.32517	2.55989	1.31224	0.912623	-1.82594	3.68177	-8.34805	-4.55738	-2.88976	-2.0847	-4.1868	-7.54741	-3.6967	-3.43384	-0.067206	-6.32244
-2.25875	33	-6.60987	-6.0875	-8.9015	-9.01214	2.19671	1.09893	0.405474	-2.21501	3.1673	-9.22853	-4.87624	-3.56357	-3.09385	-4.78397	-8.34017	-4.14027	-3.88617	0.00356748	-6.80991
-2.60329	34	-6.96351	-6.43972	-9.51999	-9.63188	1.86203	1.01985	-0.0475866	-2.53908	2.75733	-9.21099	-5.14973	-3.8062	-4.10907	-5.3191	-9.0177	-4.45198	-4.2435	-0.122016	-7.10481
-2.97827	35	-7.35903	-6.8005	-10.0744	-10.222	1.54748	0.770842	-0.48703	-2.85576	2.4354	-10.1344	-5.49206	-4.57183	-5.02691	-5.82504	-9.71265	-4.86342	-4.66229	-0.253396	-7.55292
-3.31895	36	-7.65972	-7.15775	-10.5498	-10.732	1.23826	0.397046	-0.929803	-3.14648	2.24496	-10.0714	-5.82952	-4.86054	-5.93227	-6.25872	-10.2028	-5.1581	-5.03637	-0.664052	-7.76246
-3.66396	37	-8.04292	-7.54607	-10.9864	-11.2146	0.957444	-0.104018	-1.43103	-3.45429	2.15819	-11.0471	-6.20445	-5.60957	-6.67912	-6.71576	-10.6219	-5.5752	-5.49048	-0.826647	-8.14305
-3.90649	38	-8.33906	-7.87678	-11.3713	-11.6133	0.713649	-0.508911	-1.85039	-3.7465	2.18718	-10.8349	-6.546	-5.75027	-7.38414	-7.15015	-10.8223	-5.8407	-5.85943	-1.06011	-8.30735
-4.13751	39	-8.70141	-8.16759	-11.7528	-12.0282	0.474465	-0.941805	-2.2423	-4.03759	2.2675	-11.7014	-6.86519	-6.44213	-7.90442	-7.59371	-11.0448	-6.24945	-6.25004	-1.03602	-8.63312
-4.27985	40	-8.96743	-8.41339	-12.085	-12.383	0.231605	-1.21883	-2.58928	-4.29554	2.38093	-11.4238	-7.11494	-6.48847	-8.34703	-7.94487	-11.1554	-6.52104	-6.54512	-1.04267	-8.75723
-4.4467	41	-9.3186	-8.73862	-12.4185	-12.749	-0.00558312	-1.5286	-2.95682	-4.5884	2.48933	-12.183	-7.39541	-7.11719	-8.59231	-8.21809	-11.3321	-6.9235	-6.90404	-0.949384	-9.07745
-4.58669	42	-9.58293	-9.05094	-12.7021	-13.0498	-0.228834	-1.7558	-3.25188	-4.81412	2.61879	-11.6737	-7.61417	-7.02761	-8.77512	-8.417	-11.3999	-7.17723	-7.17345	-1.35583	-9.20202
-4.75033	43	-9.92408	-9.35952	-12.9827	-13.3306	-0.449276	-2.04411	-3.56956	-5.03488	2.72022	-12.1772	-7.82812	-7.5488	-8.76562	-8.62284	-11.6196	-7.54855	-7.53473	-1.5817	-9.51914
-4.84116	44	-10.1643	-9.63735	-13.2132	-13.5334	-0.658331	-2.23448	-3.79886	-5.24029	2.76631	-11.5937	-8.00109	-7.36079	-8.73483	-8.73987	-11.7815	-7.71615	-7.83667	-1.65396	-9.6331
-4.97408	45	-10.4871	-9.94501	-13.4241	-13.7355	-0.841349	-2.48401	-4.05835	-5.45777	2.7132	-12.0497	-8.19227	-7.76635	-8.56451	-8.84686	-12.0356	-8.01041	-8.20608	-1.49497	-9.95711
-5.08326	46	-10.7078	-10.193	-13.5855	-13.8961	-1.01146	-2.64399	-4.28558	-5.63642	2.61908	-11.5198	-8.32329	-7.53637	-8.43051	-8.88918	-12.2031	-8.16586	-8.49817	-1.54741	-10.0769
-5.23476	47	-11.0322	-10.4648	-13.7769	-14.1161	-1.1765	-2.91423	-4.54007	-5.84001	2.48719	-11.8717	-8.47772	-7.93907	-8.26037	-8.9371	-12.4882	-8.52498	-8.88822	-1.41342	-10.4183
-5.37953	48	-11.2539	-10.7229	-13.9655	-14.322	-1.33882	-3.11705	-4.75162	-6.02466	2.30446	-11.4315	-8.60143	-7.76605	-8.1952	-8.95764	-12.727	-8.69675	-9.14743	-1.50024	-10.5599
-5.59573	49	-11.5697	-11.0542	-14.1932	-14.5648	-1.50574	-3.39503	-4.99439	-6.23267	2.02892	-11.8425	-8.74465	-8.18268	-8.11717	-9.0462	-13.1167	-9.01821	-9.48599	-1.52044	-10.9081
-5.80024	50	-11.7781	-11.396	-14.3618	-14.7268	-1.68103	-3.58594	-5.19941	-6.44241	1.69396	-11.5105	-8.85515	-8.05413	-8.18931	-9.1349	-13.4483	-9.20549	-9.71408	-1.65558	-11.0295
-6.06516	51	-12.0591	-11.7607	-14.5318	-14.8955	-1.87409	-3.86271	-5.47694	-6.69793	1.30689	-12.04	-9.01779	-8.57327	-8.32558	-9.28076	-13.9201	-9.54887	-10.0399	-1.66842	-11.3795
-6.28337	52	-12.2028	-12.0877	-14.6881	-15.0567	-2.07581	-4.03699	-5.72816	-6.90455	0.893523	-11.8944	-9.19795	-8.53362	-8.59715	-9.41893	-14.3158	-9.65195	-10.2952	-1.65962	-11.5136
-6.53429	53	-12.4467	-12.4321	-14.8967	-15.2857	-2.27392	-4.30226	-6.05435	-7.09057	0.416042	-12.5505	-9.46477	-9.1677	-8.93532	-9.61644	-14.876	-9.87942	-10.6551	-1.41022	-11.8432
-6.75804	54	-12.5375	-12.7041	-15.0956	-15.4698	-2.48102	-4.48472	-6.32447	-7.22657	-0.0978907	-12.4995	-9.76217	-9.19811	-9.44453	-9.86535	-15.3388	-9.96218	-10.888	-1.28462	-11.9453
-7.01701	55	-12.6746	-12.9995	-15.294	-15.6891	-2.71698	-4.76042	-6.67515	-7.36922	-0.649885	-13.3231	-10.1181	-9.93192	-9.99725	-10.2253	-15.9565	-10.3239	-11.2253	-1.00186	-12.286
-7.18277	56	-12.674	-13.2174	-15.446	-15.875	-2.97217	-4.93054	-7.04524	-7.5114	-1.21279	-13.2778	-10.4526	-10.01	-10.6952	-10.5813	-16.4515	-10.5754	-11.4174	-0.595731	-12.3651
-7.45912	57	-12.8618	-13.604	-15.7885	-16.2653	-3.38286	-5.36807	-7.61847	-7.89409	-1.96885	-14.1915	-11.009	-10.9617	-11.4984	-11.0731	-17.3435	-11.1625	-11.9026	-0.055813	-12.8545
-8.25951	58	-13.5556	-14.6461	-16.8417	-17.3284	-4.35293	-6.45238	-8.70596	-8.91074	-3.3857	-14.3432	-12.231	-11.5799	-13.0153	-12.1284	-18.5702	-12.1408	-12.9562	-0.182126	-13.7692
-10.1502	59	-15.3584	-16.9995	-19.2332	-19.7006	-5.99722	-8.93218	-10.8373	-10.8925	-6.11781	-15.8952	-14.7172	-14.0532	-15.5	-14.2996	-21.0283	-14.5184	-15.3772	-1.45446	-16.1334
-11.6948	60	-16.3598	-18.8846	-21.3431	-21.7266	-7.06655	-10.9555	-12.431	-12.298	-8.9693	-15.5967	-16.6918	-14.5768	-17.6105	-16.047	-22.8093	-16.3004	-17.4366	-2.78342	-17.7324
-10.4497	61	-15.1148	-17.0432	-19.6439	-20.0825	-6.31407	-9.55962	-11.2209	-11.071	-7.89159	-15.5668	-14.9751	-14.4645	-15.5316	-14.7332	-21.8359	-15.1424	-16.2857	-1.29506	-16.6482
-8.82503	62	-13.7543	-14.9122	-17.4309	-17.8898	-5.25277	-7.45306	-9.39529	-9.41029	-5.8697	-14.2453	-12.8372	-12.1777	-13.0082	-12.795	-19.6456	-12.9469	-14.1704	0.11549	-14.4931
-8.45818	63	-13.6501	-14.1552	-16.5331	-17.0051	-4.90913	-6.75247	-8.56754	-8.76014	-5.19853	-14.1949	-11.9451	-11.6781	-11.3687	-11.8387	-18.7353	-12.2408	-13.4727	0.0425454	-13.8199
-8.70637	64	-14.035	-14.108	-16.385	-16.8226	-5.09711	-6.70411	-8.18894	-8.6918	-5.32823	-13.3775	-11.6666	-10.8014	-10.3485	-11.3896	-18.0884	-12.0633	-13.4025	-0.942382	-13.5874
-8.94763	65	-14.4868	-14.2759	-16.4538	-16.856	-5.42173	-6.967	-8.00607	-8.75935	-5.71474	-13.1888	-11.5563	-10.7141	-9.44654	-11.0506	-17.6775	-12.3388	-13.7173	-1.53072	-13.8193
-8.97273	66	-14.7444	-14.3867	-16.4523	-16.8116	-5.73526	-7.11674	-7.79423	-8.85851	-6.07172	-12.3674	-11.3912	-10.0481	-8.69221	-10.6285	-17.1073	-12.4573	-13.8877	-1.67766	-13.8449
-9.04633	67	-15.1086	-14.551	-16.4339	-16.7491	-6.02949	-7.37242	-7.58938	-9.01733	-6.42938	-12.134	-11.2504	-9.94022	-8.01486	-10.2881	-16.7785	-12.7912	-14.1767	-1.82265	-14.1003
-9.12321	68	-15.3151	-14.7385	-16.4116	-16.6978	-6.31471	-7.51646	-7.36178	-9.05561	-6.72833	-11.5115	-11.1044	-9.40062	-7.46493	-10.0091	-16.373	-12.8961	-14.285	-2.26159	-14.0893
-9.25675	69	-15.6293	-15.0043	-16.4329	-16.7516	-6.5762	-7.75524	-7.25146	-9.08752	-7.05472	-11.3666	-11.0131	-9.38924	-7.03626	-9.77544	-16.1383	-13.1761	-14.5261	-2.67408	-14.315
-9.3418	70	-15.7848	-15.2045	-16.4578	-16.7719	-6.81473	-7.87581	-7.16163	-9.15829	-7.31902	-10.9793	-10.9562	-9.05465	-6.79198	-9.58663	-15.9397	-13.1955	-14.6266	-3.08148	-14.3168
-9.50046	71	-16.0503	-15.4222	-16.5634	-16.8489	-7.06097	-8.15242	-7.16732	-9.27245	-7.59605	-11.0947	-10.9956	-9.24498	-6.67451	-9.50252	-15.9809	-13.4399	-14.912	-3.37173	-14.5393
-9.6619	72	-16.1614	-15.5878	-16.6703	-16.9345	-7.31795	-8.29553	-7.23677	-9.41227	-7.83082	-11.0306	-11.1054	-9.20216	-6.73542	-9.44821	-16.0491	-13.4676	-15.0125	-3.77095	-14.5241
-9.90525	73	-16.4249	-15.824	-16.7768	-17.0352	-7.57268	-8.56358	-7.4836	-9.62722	-8.14776	-11.44	-11.3582	-9.6251	-6.98327	-9.4981	-16.349	-13.6854	-15.2652	-3.96187	-14.7353
-10.139	74	-16.5513	-16.0371	-16.8476	-17.1047	-7.80678	-8.7109	-7.82424	-9.78629	-8.46043	-11.6654	-11.6723	-9.815	-7.43907	-9.74808	-16.7412	-13.6796	-15.3748	-4.1327	-14.6757
-10.4746	75	-16.8305	-16.2894	-16.9478	-17.2593	-8.03893	-8.98135	-8.30249	-9.90775	-8.83624	-12.4225	-12.1144	-10.5795	-8.08758	-10.1995	-17.4667	-13.9729	-15.6557	-4.18841	-14.8911
-10.8138	76	-16.965	-16.4692	-17.0629	-17.4449	-8.26869	-9.12452	-8.83931	-10.0428	-9.1682	-12.9753	-12.6574	-11.0682	-9.04638	-10.7135	-18.2703	-14.0674	-15.73	-4.34569	-14.919
-11.2189	77	-17.2596	-16.6155	-17.2248	-17.6746	-8.4781	-9.42065	-9.58334	-10.3102	-9.55913	-14.2335	-13.3237	-12.2381	-10.2902	-11.243	-19.3936	-14.4176	-15.9922	-4.28907	-15.1701
-11.558	78	-17.4018	-16.6282	-17.3138	-17.8247	-8.66747	-9.56417	-10.373	-10.5531	-9.89468	-15.0338	-13.9777	-12.8479	-11.8671	-11.918	-20.4897	-14.5039	-16.0892	-4.30418	-15.1274
-11.8846	79	-17.7125	-16.6714	-17.3556	-17.9316	-8.85745	-9.83699	-11.0809	-10.7349	-10.285	-16.4368	-14.5885	-14.097	-13.5023	-12.9842	-21.6127	-14.7366	-16.3384	-4.16204	-15.2906
-11.987	80	-17.8347	-16.6763	-17.3844	-17.9556	-9.07694	-9.95501	-11.3388	-10.8175	-10.5595	-16.4593	-14.8767	-14.0176	-14.4414	-13.8257	-21.6848	-14.6792	-16.3376	-4.03217	-15.2573
-11.9503	81	-18.0776	-16.7152	-17.4505	-17.9616	-9.30051	-10.2262	-11.1286	-10.8614	-10.8007	-16.2503	-14.7396	-14.0705	-13.4141	-13.549	-20.9174	-14.8264	-16.4951	-3.88082	-15.4838
-11.6003	82	-18.1023	-16.6855	-17.4355	-17.8112	-9.49027	-10.3461	-10.2691	-10.7525	-10.8754	-14.3148	-14.0256	-12.5248	-11.1428	-12.1986	-19.094	-14.7243	-16.4728	-3.85609	-15.4487
-10.9989	83	-18.2404	-16.6664	-17.3367	-17.5615	-9.68145	-10.6255	-8.99655	-10.4992	-10.8701	-12.6198	-12.9294	-11.1968	-8.67549	-10.5831	-17.1988	-14.9335	-16.6217	-3.55571	-15.636
-10.1658	84	-18.1335	-16.5881	-17.134	-17.2287	-9.89846	-10.7513	-7.51828	-10.1072	-10.5967	-10.6241	-11.5906	-9.35846	-6.47937	-9.00085	-15.2855	-14.9524	-16.5724	-3.2695	-15.5838
-9.33357	85	-18.1066	-16.5472	-16.8879	-16.8844	-10.125	-11.034	-6.09069	-9.64969	-10.2162	-9.01487	-10.2331	-7.91348	-4.57471	-7.59633	-13.6346	-15.2065	-16.6784	-3.14458	-15.7354
-8.46354	86	-17.8462	-16.5167	-16.5831	-16.4616	-10.3396	-11.1384	-4.72945	-9.085	-9.66602	-7.44637	-8.9245	-6.42327	-2.95499	-6.30881	-12.1475	-15.2313	-16.6238	-3.28367	-15.6585
-7.62019	87	-17.653	-16.6262	-16.2719	-16.0182	-10.5418	-11.4157	-3.49407	-8.45741	-9.07394	-6.15777	-7.73249	-5.21426	-1.54581	-5.09814	-10.8609	-15.5183	-16.6763	-3.51113	-15.8108
-6.76004	88	-17.3343	-16.7629	-15.9183	-15.5166	-10.7423	-11.496	-2.38061	-7.77455	-8.39302	-4.95441	-6.64572	-4.04144	-0.314035	-3.9329	-9.71006	-15.515	-16.4461	-3.77676	-15.7552
-5.94598	89	-17.2497	-17.0074	-15.5538	-15.025	-10.9689	-11.7434	-1.42088	-7.12427	-7.74576	-3.958	-5.67783	-3.08684	0.758645	-2.85481	-8.71378	-15.6991	-16.3163	-3.75493	-15.9156
-5.1811	90	-17.0259	-17.2728	-15.1887	-14.5533	-11.2084	-11.8181	-0.562484	-6.51216	-7.0933	-3.03219	-4.81695	-2.19759	1.69198	-1.92648	-7.8318	-15.6568	-16.0144	-3.67178	-15.8812
-4.49145	91	-16.8072	-17.5807	-14.8504	-14.1133	-11.4399	-12.0587	0.207923	-5.93866	-6.50091	-2.23916	-4.06014	-1.45409	2.51064	-1.03044	-7.07698	-15.8411	-15.8625	-3.62722	-16.0572
-3.84606	92	-16.4459	-17.8095	-14.5379	-13.6889	-11.6809	-12.0792	0.89216	-5.39629	-5.93065	-1.52862	-3.3862	-0.764664	3.22407	-0.0565051	-6.40852	-15.7017	-15.5867	-3.75287	-16.0145
-3.2731	93	-16.1874	-18.0263	-14.2705	-13.3428	-11.914	-12.2838	1.47424	-4.90754	-5.42688	-0.940052	-2.79115	-0.198077	3.84126	0.835904	-5.82616	-15.7889	-15.4302	-3.76556	-16.1859
-2.74668	94	-15.808	-18.1742	-14.0067	-13.0633	-12.1224	-12.3119	1.97612	-4.45782	-4.97519	-0.412649	-2.27227	0.314808	4.36764	1.70632	-5.31795	-15.7251	-15.1815	-3.72966	-16.1183
-2.24859	95	-15.4156	-18.3755	-13.7837	-12.827	-12.3419	-12.524	2.40131	-4.07878	-4.59523	0.023309	-1.83503	0.722696	4.81655	2.71862	-4.89543	-15.9917	-15.0477	-3.50896	-16.2304
-1.7765	96	-14.967	-18.5267	-13.6328	-12.6284	-12.5791	-12.5278	2.75141	-3.77294	-4.25225	0.399418	-1.47348	1.07812	5.18941	3.79274	-4.54576	-16.033	-14.8383	-3.32229	-16.1324
-1.40898	97	-14.8211	-18.7479	-13.6736	-12.6429	-12.8113	-12.7097	3.03535	-3.53194	-3.9863	0.677541	-1.18531	1.33169	5.48475	4.59408	-4.32299	-16.1791	-14.7767	-3.21903	-16.2289
-1.22094	98	-14.8704	-18.8684	-14.1943	-13.2336	-13.0349	-12.6911	3.25832	-3.3478	-3.78791	0.876985	-0.964704	1.50237	5.69721	4.82092	-4.36754	-16.0902	-14.6577	-3.21641	-16.2046
-1.15099	99	-15.0562	-18.91	-15.3439	-14.6001	-13.2516	-12.8937	3.40829	-3.21571	-3.65984	0.986937	-0.818577	1.56907	5.83399	4.77669	-4.66367	-16.3425	-14.6112	-3.06099	-16.4282
-1.04864	100	-15.1444	-18.7928	-16.1365	-15.5753	-13.4699	-12.9024	3.48648	-3.1258	-3.57081	1.06581	-0.737086	1.62375	5.91759	5.0288	-4.82239	-16.3897	-14.5163	-3.02361	-16.4186
-0.977356	101	-15.2343	-18.6856	-15.3841	-14.6218	-13.6896	-13.0861	3.49882	-3.10042	-3.54553	1.10726	-0.712098	1.66489	5.96101	5.22842	-4.57414	-16.5982	-14.6021	-3.09676	-16.5741
-1.09953	102	-15.2966	-18.534	-14.2399	-13.2639	-13.907	-13.1076	3.44434	-3.12393	-3.5741	1.10655	-0.746141	1.67896	5.94415	4.6749	-4.20981	-16.4981	-14.6788	-3.28694	-16.5192
-1.40072	103	-15.4722	-18.4532	-13.7352	-12.691	-14.1347	-13.3703	3.31917	-3.2092	-3.67891	1.01493	-0.851571	1.58227	5.8442	3.41335	-4.10169	-16.6241	-14.8155	-3.3761	-16.6527
-1.70374	104	-15.533	-18.4325	-13.7319	-12.699	-14.3805	-13.4408	3.13375	-3.37252	-3.84429	0.843295	-1.03007	1.40584	5.66275	2.31538	-4.24487	-16.6319	-14.8405	-3.39016	-16.6035
-1.96916	105	-15.6716	-18.5238	-13.922	-12.9175	-14.6271	-13.6994	2.87316	-3.61028	-4.08977	0.578726	-1.28421	1.13	5.40889	1.88816	-4.51677	-16.957	-14.9621	-3.2691	-16.7554
-2.27287	106	-15.9843	-18.5779	-14.1811	-13.2145	-14.8423	-13.7989	2.53637	-3.91174	-4.39612	0.25162	-1.61557	0.795305	5.07932	1.60146	-4.85717	-17.0367	-15.1058	-3.18264	-16.7148
-2.66633	107	-16.5932	-18.6262	-14.4681	-13.5686	-15.045	-14.1436	2.12319	-4.2929	-4.78779	-0.163501	-2.02823	0.366306	4.66956	1.16331	-5.28518	-17.328	-15.4677	-3.15377	-16.8387
-3.13474	108	-17.1328	-18.501	-14.7761	-13.9322	-15.2402	-14.2579	1.62678	-4.75616	-5.25308	-0.658085	-2.51997	-0.128524	4.16896	0.661943	-5.80455	-17.3515	-15.8098	-3.2308	-16.7783
-3.68129	109	-17.6642	-18.3658	-15.148	-14.3343	-15.4208	-14.6076	1.03295	-5.28739	-5.81324	-1.25984	-3.10327	-0.73601	3.57322	0.101746	-6.41243	-17.6268	-16.2379	-3.19689	-16.9498
-4.30875	110	-18.0646	-18.2991	-15.5418	-14.7894	-15.5822	-14.734	0.336756	-5.86803	-6.44981	-1.94633	-3.78902	-1.4257	2.87291	-0.560881	-7.12589	-17.6184	-16.5689	-3.19373	-16.9472
-5.03091	111	-18.5426	-18.4335	-15.9693	-15.3107	-15.7445	-15.0963	-0.477672	-6.54501	-7.19677	-2.76443	-4.59201	-2.25741	2.05639	-1.34672	-7.96699	-17.8947	-17.0525	-3.08315	-17.0941
-5.77286	112	-18.9619	-18.7053	-16.4269	-15.8468	-15.9213	-15.2153	-1.42015	-7.3333	-8.03978	-3.69834	-5.5202	-3.18492	1.10767	-2.19177	-8.92905	-17.9788	-17.5128	-2.42497	-17.049
-6.50604	113	-19.5742	-19.1388	-16.8915	-16.3936	-16.1077	-15.6222	-2.51905	-8.23304	-9.00873	-4.81718	-6.60234	-4.31462	0.00745632	-2.98992	-10.0411	-18.3303	-18.1776	-1.412	-17.1749
-7.30968	114	-20.0777	-19.5265	-17.3241	-16.9451	-16.2982	-15.7404	-3.78626	-9.22509	-10.0737	-6.08614	-7.85529	-5.58119	-1.28947	-3.84037	-11.3328	-18.3964	-18.6586	-0.860079	-17.1266
-8.22868	115	-20.7037	-19.8638	-17.7256	-17.5062	-16.4571	-16.1097	-5.27949	-10.3141	-11.3153	-7.6227	-9.32151	-7.11501	-2.83017	-4.9869	-12.8764	-18.7071	-19.1797	-0.581824	-17.2854
-8.84803	116	-21.1457	-20.0831	-18.077	-18.0254	-16.6062	-16.1656	-7.04251	-11.4705	-12.6654	-9.36632	-11.0432	-8.82036	-4.67834	-6.52515	-14.6718	-18.6559	-19.4895	0.386075	-17.2872
-8.8755	117	-21.9136	-20.491	-18.579	-18.6801	-16.9936	-16.7222	-9.18879	-12.7783	-14.2503	-11.5705	-13.1362	-11.0454	-6.94289	-8.49419	-16.8718	-19.1428	-20.1286	1.94941	-17.6457
-8.97878	118	-23.1616	-21.5602	-19.7172	-19.8955	-18.1244	-17.5627	-11.9175	-14.5424	-16.2433	-14.1987	-15.8592	-13.5923	-9.91894	-11.0845	-19.5971	-20.03	-21.1885	2.75259	-18.5215
-9.93264	119	-25.712	-23.9075	-22.0196	-22.1896	-20.3435	-19.8197	-15.6109	-17.236	-19.3317	-17.8173	-19.6372	-17.3023	-13.9747	-14.8341	-23.1089	-22.3915	-23.6446	2.28091	-20.833
-10.6421	120	-26.6134	-25.6481	-23.9231	-24.0027	-21.9514	-20.9282	-18.4997	-19.1654	-21.6257	-19.9343	-22.6151	-19.2675	-17.6759	-18.8368	-25.2811	-23.6239	-25.2584	1.77452	-22.3949
-9.61487	121	-24.9131	-23.9536	-22.1772	-22.2496	-20.3797	-19.9534	-16.6345	-17.3857	-20.0003	-18.8038	-20.4806	-18.3234	-15.3426	-17.6578	-23.4647	-22.4657	-24.1665	2.74712	-20.9253
-8.66792	122	-22.952	-21.7543	-19.9666	-20.0054	-18.5674	-17.9534	-13.5592	-15.1026	-17.3759	-15.6901	-17.3431	-15.0907	-11.7489	-14.4222	-20.5763	-20.2129	-22.0718	3.44336	-18.6977
-8.89926	123	-22.2656	-20.6593	-18.9985	-18.9926	-17.8514	-17.3889	-11.428	-13.8746	-15.9206	-13.6509	-15.2408	-13.1437	-9.25249	-12.1408	-18.5333	-19.4985	-21.4107	2.7534	-17.9114
-9.73457	124	-21.9541	-20.1279	-18.7409	-18.7096	-17.7918	-17.0693	-9.89283	-13.2335	-14.9636	-12.0349	-13.772	-11.4856	-7.5616	-10.5744	-17.0477	-19.2572	-21.147	1.0166	-17.657
-10.2974	125	-21.9858	-19.8295	-18.6582	-18.6101	-17.912	-17.2909	-8.78463	-12.7512	-14.3037	-10.9527	-12.6951	-10.4552	-6.33702	-9.47751	-15.9995	-19.5278	-21.1859	-0.742684	-17.758
-10.2839	126	-21.7892	-19.5979	-18.6023	-18.502	-18.0477	-17.2041	-7.96802	-12.2748	-13.7096	-10.0655	-11.8858	-9.56241	-5.44958	-8.72195	-15.2016	-19.4056	-20.9488	-1.68549	-17.7401
-10.1453	127	-21.8473	-19.5679	-18.5838	-18.4776	-18.1791	-17.4478	-7.40983	-11.947	-13.3387	-9.53695	-11.3276	-9.0689	-4.83215	-8.25413	-14.68	-19.57	-20.9974	-2.14169	-17.9227
-10.1442	128	-21.8263	-19.6805	-18.5487	-18.4997	-18.2976	-17.3637	-7.06141	-11.8097	-13.0688	-9.15593	-10.9841	-8.66941	-4.45808	-7.95441	-14.3555	-19.5765	-20.8789	-2.84096	-17.9021
-10.2505	129	-21.9753	-19.9607	-18.5419	-18.5482	-18.427	-17.6515	-6.91821	-11.8493	-12.9774	-9.02633	-10.8409	-8.57384	-4.29039	-7.77033	-14.24	-19.9499	-21.0215	-3.55221	-18.0497
-10.3623	130	-21.964	-20.2188	-18.5614	-18.5795	-18.5728	-17.5981	-6.94609	-11.9327	-12.9811	-9.02147	-10.8719	-8.55529	-4.31978	-7.7178	-14.3003	-19.8751	-20.9995	-3.9812	-18.0101
-10.5859	131	-22.1647	-20.4324	-18.6392	-18.6383	-18.7039	-17.8595	-7.16953	-12.0637	-13.1855	-9.27368	-11.0935	-8.81617	-4.53325	-7.75255	-14.568	-20.0121	-21.2059	-4.30987	-18.1141
-10.9218	132	-22.243	-20.4886	-18.7418	-18.7149	-18.8091	-17.7692	-7.56547	-12.3183	-13.5017	-9.64112	-11.4846	-9.16939	-4.93898	-7.86735	-14.9803	-19.8683	-21.274	-4.72817	-18.0702
-11.3472	133	-22.5561	-20.5157	-18.8396	-18.8209	-18.9248	-18.0343	-8.17175	-12.7571	-14.031	-10.2665	-12.0732	-9.84225	-5.54719	-8.20715	-15.6074	-20.1758	-21.6278	-4.8085	-18.2118
-11.8164	134	-22.6697	-20.4739	-18.9176	-18.9315	-19.062	-17.9335	-8.97922	-13.2543	-14.6623	-11.0243	-12.8662	-10.597	-6.39781	-8.83808	-16.4471	-20.2627	-21.7208	-4.65542	-18.1574
-12.472	135	-22.9265	-20.5198	-19.0564	-19.1068	-19.1921	-18.2059	-10.0296	-13.7869	-15.5135	-12.1315	-13.9037	-11.7482	-7.50491	-9.76581	-17.5408	-20.6004	-22.0399	-4.67367	-18.2765
-13.3362	136	-22.9902	-20.6761	-19.2095	-19.265	-19.3002	-18.1091	-11.3225	-14.4012	-16.4238	-13.3884	-15.1904	-12.9919	-8.91186	-10.8054	-18.8739	-20.5152	-22.1708	-5.18179	-18.2852
-14.3373	137	-23.2987	-21.0108	-19.3694	-19.4436	-19.381	-18.3548	-12.944	-15.1696	-17.4826	-15.1213	-16.7834	-14.8553	-10.7052	-11.8379	-20.5787	-20.756	-22.5858	-5.72938	-18.4648
-15.1912	138	-23.3807	-21.3448	-19.4949	-19.5573	-19.3164	-18.2589	-14.8048	-15.9238	-18.4078	-16.9234	-18.5775	-16.6184	-12.9671	-13.1287	-22.3708	-20.6533	-22.6486	-5.99179	-18.4171
-15.8947	139	-23.6166	-21.6675	-19.509	-19.4956	-19.0744	-18.5347	-16.7761	-16.5251	-19.3149	-19.1392	-20.3556	-19.0303	-15.4319	-14.6982	-24.0774	-20.8609	-22.9231	-6.0852	-18.5199
-16.1944	140	-23.5805	-21.8617	-19.4653	-19.4485	-18.9527	-18.4092	-17.8065	-16.7697	-19.6732	-19.8781	-21.2139	-19.6177	-16.9387	-16.1813	-24.5957	-20.636	-22.8585	-6.14901	-18.4875
-16.0668	141	-23.7973	-22.0376	-19.5452	-19.6327	-19.2202	-18.6569	-17.142	-16.779	-19.6928	-19.4267	-20.5775	-19.361	-15.7951	-16.5142	-23.8074	-20.7587	-23.0974	-6.03183	-18.6255
-15.5536	142	-23.7968	-22.0255	-19.6343	-19.7868	-19.6763	-18.5592	-15.3575	-16.4985	-18.9778	-17.3475	-18.9159	-17.0207	-13.4114	-15.1983	-22.0862	-20.6786	-23.0821	-6.06012	-18.5675
-14.9086	143	-23.8982	-22.0455	-19.6447	-19.7588	-19.9932	-18.8263	-13.5557	-15.9601	-18.1184	-15.6079	-17.1723	-15.3107	-11.1936	-13.5856	-20.4105	-20.9729	-23.2274	-6.15042	-18.6901
-14.1236	144	-23.6501	-22.1178	-19.5748	-19.5769	-20.155	-18.713	-11.9571	-15.2686	-17.1087	-13.8848	-15.6221	-13.4907	-9.42929	-12.2374	-18.8974	-20.8962	-22.9814	-6.1936	-18.6843
-13.3816	145	-23.5491	-22.2708	-19.4921	-19.4353	-20.293	-18.9661	-10.6788	-14.6353	-16.2565	-12.6412	-14.3838	-12.2881	-8.03054	-11.1204	-17.7326	-21.138	-23.0524	-6.08369	-18.8304
-12.7355	146	-23.2879	-22.2152	-19.4454	-19.4239	-20.4246	-18.8522	-9.66455	-14.1277	-15.4475	-11.5623	-13.3976	-11.1883	-6.95211	-10.1606	-16.7859	-21.0255	-22.8242	-6.12193	-18.7716
-12.2659	147	-23.2748	-21.9731	-19.4611	-19.4578	-20.5398	-19.112	-8.91742	-13.7717	-14.8604	-10.8495	-12.6614	-10.4801	-6.13903	-9.38714	-16.0853	-21.2178	-22.8191	-6.28695	-18.8705
-11.8864	148	-23.1076	-21.566	-19.4453	-19.3893	-20.6353	-18.9824	-8.37893	-13.4225	-14.3985	-10.2897	-12.1294	-9.86397	-5.5658	-8.83208	-15.5649	-21.0845	-22.5962	-6.4401	-18.8413
-11.6356	149	-23.1582	-21.2244	-19.4233	-19.341	-20.7312	-19.1946	-8.04844	-13.1652	-14.1748	-9.96498	-11.7965	-9.56989	-5.19805	-8.48499	-15.2719	-21.2859	-22.6505	-6.41713	-18.9879
-11.5046	150	-23.0811	-20.9785	-19.455	-19.4063	-20.8355	-19.0486	-7.89262	-13.0829	-14.0543	-9.77289	-11.6439	-9.36636	-5.03629	-8.30935	-15.1547	-21.1368	-22.4758	-6.40014	-18.9871
-11.5383	151	-23.2153	-20.8977	-19.5533	-19.5521	-20.9247	-19.3066	-7.93428	-13.1571	-14.1172	-9.84588	-11.6877	-9.45202	-5.067	-8.24018	-15.2215	-21.3092	-22.5764	-6.39979	-19.1631
-11.7042	152	-23.1898	-20.9562	-19.6394	-19.5875	-20.9908	-19.1895	-8.15211	-13.3359	-14.2849	-10.0359	-11.9166	-9.63357	-5.29086	-8.23375	-15.4566	-21.1998	-22.4984	-6.57832	-19.1576
-12.0622	153	-23.3388	-21.2944	-19.7242	-19.5871	-21.0523	-19.4347	-8.59499	-13.6738	-14.6578	-10.4914	-12.3516	-10.1117	-5.72642	-8.5007	-15.9203	-21.5037	-22.7265	-6.77772	-19.281
-12.549	154	-23.339	-21.6584	-19.8081	-19.7064	-21.1203	-19.2962	-9.25518	-14.1316	-15.1553	-11.1058	-12.9931	-10.7175	-6.39747	-9.02826	-16.5833	-21.566	-22.8476	-6.9112	-19.2231
-13.1596	155	-23.5569	-21.9231	-19.9338	-19.9018	-21.2385	-19.5346	-10.1762	-14.7535	-15.8918	-12.0419	-13.8942	-11.7002	-7.32479	-9.62034	-17.5347	-21.9172	-23.282	-6.83532	-19.3483
-13.8974	156	-23.7012	-22.0819	-20.089	-20.027	-21.3655	-19.4061	-11.3822	-15.4745	-16.7751	-13.1669	-15.087	-12.837	-8.58456	-10.3811	-18.7336	-21.767	-23.4219	-6.86752	-19.3065
-14.8342	157	-24.0896	-22.3587	-20.2566	-20.174	-21.4464	-19.6674	-12.9647	-16.305	-17.9359	-14.7725	-16.6508	-14.5622	-10.244	-11.4342	-20.2995	-21.9672	-23.7074	-6.99351	-19.4439
-15.8255	158	-24.2303	-22.5653	-20.3784	-20.3211	-21.4816	-19.5479	-14.925	-17.2316	-19.1246	-16.5889	-18.579	-16.4192	-12.4095	-12.8475	-22.1285	-21.9031	-23.6366	-7.18296	-19.4372
-16.7736	159	-24.485	-22.7171	-20.4886	-20.4724	-21.512	-19.7925	-17.1696	-18.1187	-20.3328	-18.8494	-20.7209	-19.0486	-14.9787	-14.7861	-24.0738	-22.1363	-23.8212	-7.27964	-19.6091
-17.2848	160	-24.4094	-22.8183	-20.5859	-20.6034	-21.5622	-19.6276	-18.542	-18.5835	-20.8543	-19.8505	-21.976	-20.1885	-16.8066	-16.4117	-24.9418	-21.9031	-23.7576	-7.44734	-19.596
-17.0889	161	-24.4065	-23.0772	-20.6045	-20.6251	-21.6426	-19.8601	-17.6601	-18.4655	-20.6709	-19.2013	-21.1029	-19.6467	-15.6336	-16.0722	-23.7925	-22.0451	-23.9674	-7.43404	-19.6878
-16.145	162	-24.1667	-23.2448	-20.5006	-20.4932	-21.7216	-19.7187	-15.2931	-17.6648	-19.4749	-16.8056	-18.8201	-16.8212	-12.8571	-14.4663	-21.4349	-21.9526	-23.8	-7.23847	-19.6313
-15.0012	163	-24.0753	-23.3242	-20.4238	-20.3888	-21.7763	-19.9246	-12.9808	-16.6152	-18.0696	-14.6382	-16.5492	-14.5754	-10.2562	-12.7111	-19.35	-22.2377	-23.8532	-7.03454	-19.8002
-13.8472	164	-23.7536	-23.3206	-20.3773	-20.3023	-21.8247	-19.7398	-10.9952	-15.5133	-16.5899	-12.6675	-14.6225	-12.4625	-8.17117	-11.0407	-17.6042	-22.1266	-23.6455	-7.10528	-19.8049
-12.7854	165	-23.5543	-23.3411	-20.3287	-20.2167	-21.8784	-19.9382	-9.41845	-14.4808	-15.3791	-11.1631	-13.0702	-10.9272	-6.51888	-9.60221	-16.1985	-22.3551	-23.6539	-7.1271	-19.9564
-11.8079	166	-23.1548	-23.3029	-20.2295	-20.0525	-21.9307	-19.7713	-8.15528	-13.5403	-14.3129	-9.88354	-11.8211	-9.60738	-5.22697	-8.45809	-15.0378	-22.2886	-23.349	-6.98541	-19.9042
-11.0169	167	-22.9156	-23.3876	-20.1212	-19.8544	-21.9556	-19.9907	-7.16755	-12.7804	-13.4612	-8.92795	-10.8476	-8.65044	-4.2181	-7.5634	-14.122	-22.5333	-23.1145	-6.82623	-19.9913
-10.4006	168	-22.6275	-23.4585	-20.0384	-19.708	-21.9509	-19.8249	-6.41122	-12.1923	-12.7712	-8.16086	-10.0999	-7.86111	-3.44448	-6.87939	-13.4253	-22.2869	-22.5973	-6.88569	-19.9342
-9.95619	169	-22.4863	-23.4926	-19.9911	-19.6571	-21.9697	-19.9715	-5.87215	-11.7555	-12.2886	-7.61783	-9.56102	-7.33643	-2.88834	-6.38955	-12.9645	-22.3922	-22.4234	-6.91753	-20.0884
-9.64368	170	-22.2349	-23.3271	-19.9359	-19.6314	-21.9837	-19.783	-5.52752	-11.4441	-11.9415	-7.2393	-9.21177	-6.9636	-2.53195	-5.96541	-12.6787	-22.3036	-22.3021	-6.96153	-20.0686
-9.48948	171	-22.0296	-23.1339	-19.9335	-19.6883	-21.9198	-19.9604	-5.37475	-11.2902	-11.7883	-7.0797	-9.05259	-6.82034	-2.36026	-5.64624	-12.5656	-22.6415	-22.4691	-6.9821	-20.2146
-9.48726	172	-21.6599	-22.905	-20.0247	-19.8526	-21.7961	-19.8066	-5.40617	-11.2978	-11.8124	-7.08664	-9.08225	-6.83311	-2.37952	-5.49195	-12.6256	-22.5864	-22.46	-7.02481	-20.195
-9.67265	173	-21.3244	-22.7527	-20.1649	-20.0537	-21.656	-20.0396	-5.64982	-11.5005	-12.0522	-7.30273	-9.32664	-7.09727	-2.60147	-5.54417	-12.9094	-22.8451	-22.6911	-7.05444	-20.3072
-10.0651	174	-20.6917	-22.5867	-20.2855	-20.1562	-21.4137	-19.9276	-6.12188	-11.912	-12.4806	-7.68101	-9.7988	-7.54959	-3.06579	-5.89817	-13.4356	-22.7382	-22.841	-7.23592	-20.2547
-10.6608	175	-19.6357	-22.5454	-20.4644	-20.2734	-20.9599	-20.1757	-6.87495	-12.5739	-13.1937	-8.27901	-10.5356	-8.31569	-3.80846	-6.40918	-14.2527	-22.9713	-23.1745	-7.32429	-20.3867
-11.3765	176	-17.9371	-22.5877	-20.6743	-20.4841	-20.1916	-20.0914	-7.96428	-13.5065	-14.1857	-8.99341	-11.5936	-9.36465	-4.88892	-6.98671	-15.3738	-22.8135	-23.3047	-7.00905	-20.3639
-12.3452	177	-15.9645	-22.9398	-21.0361	-20.8915	-19.1816	-20.5446	-9.55328	-14.814	-15.6305	-9.87871	-13.1451	-10.9744	-6.43075	-8.12704	-16.9589	-23.2278	-23.8699	-6.60328	-20.7012
-13.7476	178	-12.2988	-23.8267	-22.0518	-21.9215	-17.7892	-21.2723	-11.9484	-16.7368	-17.7616	-10.7549	-15.4928	-13.262	-8.79425	-10.4033	-19.2834	-23.9663	-24.7203	-7.18167	-21.5755
-15.0502	179	-8.21176	-25.0629	-24.2078	-24.0433	-15.8183	-23.3774	-15.4781	-19.3558	-20.9383	-10.5929	-18.7815	-16.8732	-12.4431	-14.0827	-22.4989	-26.2987	-26.4529	-9.13698	-23.8808
-15.0946	180	-6.28927	-25.0191	-25.9753	-25.7072	-14.3867	-24.1191	-18.0509	-20.6326	-22.8921	-9.13138	-20.8713	-19.5341	-15.7543	-17.8494	-23.8395	-27.4865	-27.2206	-10.9849	-25.499
-14.3187	181	-6.99249	-23.989	-24.3488	-24.1301	-14.4116	-23.0872	-15.1142	-18.6215	-20.5001	-8.2759	-18.4002	-16.8868	-12.5617	-15.2184	-20.6592	-26.4616	-26.4425	-9.55977	-24.0452
-13.0033	182	-9.97027	-23.4326	-22.1433	-21.9388	-15.823	-21.1334	-11.0639	-15.7507	-16.9459	-8.20183	-14.6584	-12.5059	-8.1364	-10.7976	-16.9525	-24.2671	-24.6026	-7.89444	-21.7971
-11.2151	183	-14.0466	-23.624	-20.9523	-20.6628	-17.9344	-20.4448	-7.8502	-13.2769	-14.0759	-7.79985	-11.529	-9.2598	-4.80021	-7.58761	-14.0479	-23.5706	-23.5107	-7.34628	-21.0154
-9.30449	184	-17.383	-23.9729	-20.3053	-19.8778	-19.8532	-19.8371	-5.29716	-11.1223	-11.6943	-6.41165	-9.00569	-6.67536	-2.23707	-5.29603	-11.722	-23.0609	-22.4882	-7.47329	-20.7882
-7.51588	185	-19.194	-24.2307	-19.7329	-19.1424	-21.0923	-19.5517	-3.22231	-9.22885	-9.71564	-4.69733	-6.93985	-4.6138	-0.162864	-3.45354	-9.80068	-23.0973	-21.5328	-7.44407	-20.9194
-5.90891	186	-19.6219	-24.2622	-19.0981	-18.3188	-21.8228	-18.8665	-1.49151	-7.59395	-8.02685	-3.07842	-5.216	-2.87757	1.57022	-1.79535	-8.17378	-22.7899	-20.3855	-7.18467	-20.8923
-4.50518	187	-19.3764	-24.2616	-18.4431	-17.5038	-22.3185	-18.3702	-0.0241463	-6.19352	-6.58641	-1.65934	-3.75218	-1.4168	3.04157	-0.311723	-6.78462	-22.681	-19.4095	-6.85585	-21.004
-3.28753	188	-18.7745	-24.1811	-17.8071	-16.7563	-22.6912	-17.6538	1.23424	-4.96664	-5.341	-0.414984	-2.49066	-0.152399	4.30381	0.938852	-5.59022	-22.1978	-18.4723	-6.61674	-20.8914
-2.22845	189	-18.0792	-24.2017	-17.2157	-16.0774	-22.9834	-17.0654	2.32231	-3.88912	-4.2661	0.661324	-1.39982	0.934239	5.39833	2.00326	-4.55458	-22.0044	-17.6988	-6.3153	-20.9748
-1.29956	190	-17.3921	-24.23	-16.6297	-15.4224	-23.2109	-16.3179	3.26595	-2.95027	-3.32543	1.60458	-0.452694	1.88457	6.34937	2.93719	-3.64797	-21.5597	-16.9361	-5.96756	-20.9377
-0.477722	191	-16.8424	-24.3815	-16.0593	-14.8026	-23.3807	-15.7761	4.08536	-2.13567	-2.50672	2.42606	0.370479	2.70647	7.17499	3.83518	-2.85709	-21.3548	-16.252	-5.56607	-21.0669
0.254289	192	-16.2861	-24.5018	-15.5633	-14.27	-23.5281	-15.1815	4.79937	-1.42672	-1.79209	3.14095	1.08533	3.42111	7.89228	4.72027	-2.17018	-20.9583	-15.5973	-5.17656	-20.9993
0.920434	193	-15.7431	-24.5512	-15.1533	-13.8224	-23.6857	-14.7106	5.41428	-0.812734	-1.17749	3.75794	1.70147	4.03687	8.51261	5.69327	-1.57865	-20.822	-15.0431	-4.7677	-21.0859
1.5303	194	-15.2461	-24.3718	-14.7	-13.3357	-23.8121	-14.1935	5.93936	-0.285569	-0.653389	4.28817	2.22818	4.56902	9.04182	6.73286	-1.07342	-20.5335	-14.4936	-4.40076	-21.006
2.00752	195	-14.8145	-24.147	-14.2275	-12.8558	-23.8711	-13.8068	6.38265	0.158952	-0.211814	4.73276	2.67333	5.01544	9.48772	7.37209	-0.649232	-20.4057	-13.9786	-4.06561	-21.0583
2.3702	196	-14.404	-23.8967	-13.9379	-12.5644	-23.9124	-13.421	6.74787	0.525201	0.157063	5.09992	3.03964	5.38399	9.85613	7.72418	-0.300378	-20.1274	-13.501	-3.79812	-20.962
2.78149	197	-14.0432	-23.7641	-13.8342	-12.449	-24.0017	-13.1527	7.03822	0.814771	0.44988	5.39326	3.32918	5.67677	10.1504	8.64487	-0.0267662	-20.0877	-13.1902	-3.54026	-21.0673
3.21076	198	-13.6925	-23.6833	-13.7614	-12.3704	-24.1076	-12.8814	7.2575	1.03491	0.670504	5.61795	3.54829	5.90159	10.374	9.80759	0.175609	-19.9518	-13.0318	-3.35187	-20.9973
3.38737	199	-13.5695	-23.8384	-13.7237	-12.3262	-24.1875	-12.7402	7.40801	1.18769	0.821425	5.77288	3.69878	6.05553	10.5283	10.0644	0.309854	-19.9937	-12.961	-3.25182	-21.0688
3.28586	200	-13.7528	-24.1542	-13.7718	-12.3453	-24.2586	-12.6164	7.49016	1.27301	0.906297	5.8607	3.78044	6.14237	10.6134	9.33846	0.37848	-19.9257	-12.8714	-3.19559	-21.0202
3.16314	201	-14.0188	-24.5292	-13.8759	-12.4021	-24.3584	-12.6132	7.5045	1.29203	0.924083	5.87805	3.79453	6.16049	10.6305	8.65914	0.379046	-20.0377	-12.8156	-3.15644	-21.1646
3.0765	202	-14.2101	-24.7069	-14.0043	-12.5064	-24.4178	-12.63	7.45141	1.2435	0.873264	5.82932	3.7413	6.1119	10.58	8.42022	0.309936	-20.0027	-12.844	-3.26982	-21.1533
2.89603	203	-14.419	-24.8316	-14.1751	-12.6999	-24.4544	-12.7367	7.32911	1.12385	0.750956	5.71092	3.6198	5.99372	10.4617	7.95864	0.173646	-20.1362	-13.0395	-3.43004	-21.2934
2.6232	204	-14.6468	-24.8599	-14.3886	-12.9487	-24.5408	-12.8461	7.13702	0.933516	0.560106	5.52138	3.42768	5.80793	10.2726	7.24983	-0.0306176	-20.1813	-13.3303	-3.56351	-21.2667
2.31959	205	-14.9296	-24.9108	-14.6433	-13.2225	-24.6578	-13.0984	6.87292	0.671424	0.296061	5.2603	3.16138	5.54785	10.0101	6.7052	-0.310462	-20.4346	-13.6642	-3.7128	-21.4201
1.97604	206	-15.1953	-24.9452	-14.946	-13.5112	-24.7463	-13.3557	6.53338	0.334764	-0.0422966	4.92385	2.8191	5.21397	9.67207	6.31812	-0.667998	-20.5922	-13.9879	-3.94428	-21.4361
1.55758	207	-15.4776	-25.075	-15.312	-13.813	-24.8044	-13.6998	6.1133	-0.0834841	-0.461809	4.50528	2.39691	4.79684	9.25463	5.88743	-1.10444	-20.9319	-14.3589	-4.24507	-21.5938
1.05419	208	-15.8997	-25.1315	-15.7269	-14.0425	-24.8612	-14.0744	5.60836	-0.588364	-0.965538	4.00353	1.89006	4.29576	8.75145	5.37372	-1.62692	-21.1317	-14.7617	-4.69544	-21.5821
0.454613	209	-16.5486	-25.1521	-16.1321	-14.168	-24.9206	-14.6369	5.01	-1.18634	-1.56558	3.40658	1.28854	3.70103	8.15376	4.744	-2.24521	-21.6039	-15.2434	-5.17018	-21.743
-0.234238	210	-17.2424	-25.0479	-16.533	-14.5208	-24.9769	-15.2035	4.30764	-1.88383	-2.26845	2.70797	0.582206	3.00575	7.45236	4.07849	-2.96451	-21.8855	-15.7547	-5.5239	-21.7144
-1.0161	211	-17.9741	-25.0242	-17.073	-15.3744	-25.0216	-15.897	3.48875	-2.69557	-3.08493	1.88973	-0.238578	2.19095	6.63665	3.43702	-3.80643	-22.3497	-16.434	-5.80709	-21.8873
-1.91627	212	-18.7565	-24.9825	-17.7427	-16.4228	-25.0408	-16.5323	2.53747	-3.64094	-4.03032	0.942791	-1.19131	1.24757	5.6887	2.74784	-4.79095	-22.6766	-17.3144	-6.3314	-21.9181
-2.97123	213	-19.6622	-24.9956	-18.3921	-17.2785	-25.081	-17.3452	1.42986	-4.73917	-5.13166	-0.159729	-2.30018	0.144013	4.58669	1.88457	-5.93116	-23.341	-18.4055	-7.00526	-22.1166
-4.21296	214	-20.621	-25.0598	-18.9667	-17.9547	-25.1374	-18.1055	0.135251	-6.01699	-6.41463	-1.45051	-3.59769	-1.14178	3.2962	0.776532	-7.25654	-23.6785	-19.499	-7.70334	-22.1392
-5.66623	215	-21.7062	-25.311	-19.3835	-18.4411	-25.1823	-19.0135	-1.39894	-7.51699	-7.93528	-2.97994	-5.13334	-2.66714	1.76904	-0.51067	-8.82212	-24.2073	-20.6499	-8.31132	-22.3284
-7.38024	216	-22.778	-25.4685	-19.4534	-18.5693	-25.2165	-19.6648	-3.23726	-9.29307	-9.74551	-4.802	-6.97247	-4.48661	-0.0641402	-2.05776	-10.6905	-24.3078	-21.7756	-8.84	-22.3181
-9.43673	217	-24.0128	-25.4674	-19.4917	-18.6665	-25.1414	-20.4847	-5.49503	-11.4422	-11.9579	-7.0514	-9.22831	-6.73861	-2.31574	-3.94312	-12.974	-24.7061	-23.1672	-9.24504	-22.4815
-11.9106	218	-25.1106	-25.1877	-20.1291	-19.4072	-24.7145	-20.9423	-8.34586	-14.0522	-14.6807	-9.85413	-12.0581	-9.54124	-5.14918	-6.35029	-15.7964	-24.6669	-24.5	-9.49771	-22.45
-14.8216	219	-26.0452	-24.8222	-21.5487	-21.0449	-24.0826	-21.5542	-11.9978	-17.1266	-18.0072	-13.4106	-15.6127	-13.163	-8.74666	-9.71941	-19.2275	-24.9913	-25.79	-9.53049	-22.5764
-17.2699	220	-26.371	-24.5254	-22.9167	-22.6853	-23.8221	-21.6501	-15.7053	-19.6775	-20.9189	-16.7718	-19.0332	-16.6316	-12.3996	-13.2943	-21.9554	-24.9123	-26.2927	-9.74807	-22.4844
-17.133	221	-26.4372	-24.5128	-23.2678	-23.0539	-24.2427	-21.817	-15.2956	-19.2912	-20.5635	-16.339	-18.5074	-16.3154	-11.9978	-13.4279	-20.7589	-25.1314	-26.3659	-9.86096	-22.6098
-15.0526	222	-25.9941	-24.5689	-22.9777	-22.6309	-24.9623	-21.4639	-12.031	-16.9545	-17.872	-13.2485	-15.4159	-13.0772	-8.78772	-11.0676	-17.8538	-24.8885	-25.7356	-9.82552	-22.5837
-13.0038	223	-25.5267	-24.7973	-22.6822	-22.28	-25.3996	-21.4045	-9.32753	-14.7951	-15.4921	-10.6788	-12.8218	-10.4579	-6.09583	-8.95284	-15.5329	-25.0532	-25.2112	-9.76349	-22.7345
-11.3408	224	-24.826	-25.1781	-22.4725	-22.0374	-25.5231	-21.0214	-7.36506	-13.1063	-13.6694	-8.76485	-10.9306	-8.50898	-4.15639	-7.23647	-13.8359	-24.8549	-24.4288	-9.58977	-22.6741
-10.0793	225	-24.284	-25.5745	-22.3044	-21.8088	-25.5942	-20.9171	-5.96879	-11.8448	-12.3542	-7.41041	-9.57079	-7.13869	-2.76698	-5.90617	-12.6159	-25.0125	-23.8613	-9.16092	-22.7927
-9.176	226	-23.8029	-25.7014	-22.1321	-21.5606	-25.659	-20.5708	-4.97665	-10.9282	-11.4029	-6.4266	-8.60076	-6.13364	-1.77717	-5.07171	-11.7306	-24.7722	-23.2601	-8.88085	-22.7207
-8.57771	227	-23.5947	-25.7078	-21.9868	-21.3793	-25.6612	-20.5422	-4.29691	-10.2904	-10.753	-5.75701	-7.93558	-5.45978	-1.09604	-4.63847	-11.1321	-24.9283	-22.9514	-8.77897	-22.8349
-8.19508	228	-23.4223	-25.6292	-21.898	-21.2965	-25.6549	-20.3539	-3.87193	-9.89017	-10.337	-5.33443	-7.52075	-5.02243	-0.674115	-4.32022	-10.7809	-24.6925	-22.6625	-8.76881	-22.7802
-7.98088	229	-23.4271	-25.61	-21.9104	-21.2932	-25.6894	-20.4577	-3.67071	-9.71378	-10.1493	-5.14	-7.33133	-4.82343	-0.472707	-3.93312	-10.638	-24.7455	-22.5594	-8.63586	-22.9087
-7.93585	230	-23.4239	-25.5842	-21.9661	-21.3286	-25.7788	-20.3755	-3.67151	-9.72566	-10.1442	-5.13494	-7.34351	-4.80926	-0.472935	-3.60832	-10.6816	-24.5069	-22.4327	-8.63695	-22.8542
-8.09242	231	-23.6115	-25.6954	-22.0648	-21.4546	-25.8917	-20.6171	-3.868	-9.91789	-10.3425	-5.33792	-7.54957	-5.00724	-0.670026	-3.54304	-10.9277	-24.7331	-22.5849	-8.74546	-23.0181
-8.42757	232	-23.8137	-25.8337	-22.1929	-21.632	-25.9614	-20.667	-4.25865	-10.2927	-10.7332	-5.72379	-7.94714	-5.38613	-1.06395	-3.7599	-11.3661	-24.7496	-22.8256	-8.61326	-22.9659
-8.96379	233	-24.1554	-26.0448	-22.3663	-21.8725	-25.9903	-20.9893	-4.86293	-10.8846	-11.3371	-6.33406	-8.55555	-5.98959	-1.66404	-4.33602	-12.0087	-25.1141	-23.3261	-8.18706	-23.0781
-9.7176	234	-24.4534	-26.1116	-22.5745	-22.166	-25.9884	-21.0505	-5.69488	-11.7008	-12.1473	-7.16798	-9.4016	-6.80264	-2.50293	-5.22733	-12.8828	-25.0143	-23.7537	-7.9543	-23.0339
-10.6528	235	-24.9395	-26.0462	-22.8394	-22.5159	-25.9825	-21.4043	-6.80206	-12.7516	-13.2358	-8.27419	-10.5202	-7.91096	-3.61632	-6.21687	-14.0331	-25.2427	-24.3322	-7.56607	-23.2093
-11.6848	236	-25.4095	-25.8702	-23.1374	-22.8561	-26.0175	-21.5329	-8.24752	-14.0852	-14.6332	-9.69015	-11.9723	-9.3244	-5.06431	-7.44374	-15.4907	-25.1792	-24.77	-6.53641	-23.1727
-12.7812	237	-26.3541	-26.0144	-23.6051	-23.3387	-26.3217	-22.1427	-10.1763	-15.8573	-16.4755	-11.5955	-13.9091	-11.2466	-6.98012	-9.17754	-17.392	-25.7179	-25.5855	-5.22352	-23.5293
-14.181	238	-27.9323	-26.9564	-24.6462	-24.3975	-27.2632	-23.0216	-12.8665	-18.2912	-18.9752	-14.2236	-16.6316	-13.8587	-9.6976	-11.7545	-20.0008	-26.4158	-26.8306	-4.73434	-24.391
-16.3003	239	-30.3774	-29.1913	-26.6459	-26.3732	-28.8748	-25.2871	-16.7189	-21.6395	-22.5954	-18.0676	-20.514	-17.7857	-13.6968	-15.7464	-23.6089	-28.6319	-29.3452	-5.5069	-26.6899
-17.8149	240	-30.5295	-30.6953	-28.1881	-27.8853	-29.6314	-26.2681	-20.4768	-24.2908	-25.8036	-21.4907	-24.0946	-21.4723	-17.9725	-20.0363	-26.0365	-29.728	-30.9864	-6.18413	-28.2377
-16.6076	241	-28.7248	-29.0318	-26.827	-26.6756	-28.3305	-25.1709	-18.6505	-22.7027	-24.1391	-19.8978	-22.096	-20.0621	-15.9262	-18.3716	-23.6595	-28.8061	-29.9152	-5.14712	-26.8698
-14.9148	242	-27.0614	-26.9092	-24.9158	-24.8106	-26.9062	-23.0955	-14.8354	-19.692	-20.5992	-16.1024	-18.2939	-15.9923	-11.7859	-14.6661	-20.3343	-26.5753	-27.5612	-4.42035	-24.6383
-13.8586	243	-26.3415	-25.8438	-23.9791	-23.8128	-26.3024	-22.3969	-11.9456	-17.2952	-17.9976	-13.2835	-15.4369	-13.0866	-8.76518	-11.8946	-17.8758	-25.9229	-26.4765	-5.02487	-23.8567
-12.9212	244	-25.7818	-25.3816	-23.6331	-23.3606	-26.2373	-21.9262	-9.81642	-15.4484	-16.0253	-11.1746	-13.358	-10.8985	-6.60925	-9.84462	-16.0654	-25.5401	-25.6973	-6.41624	-23.5493
-11.8993	245	-25.4466	-25.2458	-23.4329	-23.0785	-26.3094	-21.9399	-8.24184	-14.042	-14.5513	-9.63139	-11.8123	-9.33156	-5.01153	-8.33628	-14.6907	-25.6964	-25.2745	-7.42089	-23.638
-10.929	246	-25.0265	-25.2015	-23.2384	-22.8056	-26.3585	-21.6747	-7.05476	-12.9602	-13.4079	-8.44336	-10.6416	-8.11844	-3.81825	-7.18981	-13.6331	-25.4254	-24.6918	-7.64658	-23.5663
-10.1643	247	-24.7911	-25.3397	-23.088	-22.5788	-26.3769	-21.6948	-6.17722	-12.145	-12.5715	-7.57193	-9.76975	-7.23668	-2.93629	-6.20702	-12.8673	-25.5063	-24.3625	-7.78735	-23.7149
-9.61984	248	-24.5399	-25.6144	-22.9656	-22.4189	-26.4062	-21.4609	-5.55487	-11.5496	-11.9729	-6.93608	-9.15432	-6.58714	-2.31236	-5.42017	-12.3226	-25.2792	-23.9801	-8.29529	-23.6663
-9.27909	249	-24.4455	-26.0165	-22.8921	-22.3385	-26.4775	-21.5114	-5.16493	-11.1707	-11.6014	-6.54062	-8.76967	-6.19066	-1.91492	-4.94059	-11.968	-25.4301	-23.7806	-8.76151	-23.8212
-9.11283	250	-24.3314	-26.3163	-22.8587	-22.2871	-26.5347	-21.3586	-4.98046	-10.9927	-11.4142	-6.34312	-8.58291	-5.98222	-1.72352	-4.74225	-11.7933	-25.2015	-23.5837	-9.00013	-23.7854
-9.13948	251	-24.3776	-26.5307	-22.9014	-22.2927	-26.5581	-21.5151	-4.99164	-11.0187	-11.4232	-6.35692	-8.59439	-5.99067	-1.72689	-4.81366	-11.8379	-25.3788	-23.6833	-9.13001	-23.9365
-9.35122	252	-24.4327	-26.5187	-22.9918	-22.3746	-26.5695	-21.4559	-5.2014	-11.2364	-11.6274	-6.56427	-8.80957	-6.18658	-1.93262	-5.06449	-12.1076	-25.2784	-23.7911	-9.34351	-23.8507
-9.74802	253	-24.7172	-26.4421	-23.1351	-22.5992	-26.5948	-21.6953	-5.63482	-11.6494	-12.0509	-6.99422	-9.23771	-6.60942	-2.3535	-5.40679	-12.6017	-25.5613	-24.1245	-9.5042	-23.9627
-10.3553	254	-24.9899	-26.3277	-23.3285	-22.905	-26.6254	-21.7036	-6.30334	-12.2719	-12.6815	-7.63877	-9.89157	-7.24317	-3.00858	-5.99772	-13.3197	-25.5064	-24.3967	-9.70313	-23.9011
-11.2234	255	-25.4176	-26.394	-23.5784	-23.2566	-26.6619	-22.0122	-7.24322	-13.1578	-13.5861	-8.56723	-10.8166	-8.1804	-3.94052	-6.88102	-14.3036	-25.7888	-24.9094	-9.97945	-24.0562
-12.359	256	-25.8105	-26.5533	-23.8269	-23.6085	-26.6714	-22.0516	-8.51369	-14.3583	-14.7937	-9.81373	-12.0795	-9.42377	-5.21955	-7.96273	-15.5899	-25.6977	-25.3836	-10.3086	-23.9684
-13.7973	257	-26.3747	-26.6872	-24.0912	-23.9396	-26.409	-22.3776	-10.2271	-15.941	-16.4325	-11.524	-13.7836	-11.1465	-6.9405	-9.14368	-17.2613	-25.9833	-26.0737	-10.5463	-24.0964
-15.5413	258	-26.8146	-26.5865	-24.2965	-24.1409	-25.1725	-22.363	-12.5284	-17.9258	-18.5263	-13.7736	-16.0696	-13.4107	-9.27123	-10.4436	-19.4079	-25.9486	-26.5231	-10.8222	-24.0875
-17.5893	259	-27.2923	-26.4896	-24.3987	-24.2393	-23.3233	-22.63	-15.5695	-20.305	-21.1262	-16.7505	-19.0436	-16.5174	-12.3619	-12.3963	-21.8747	-26.3064	-27.1274	-11.0484	-24.2708
-19.2984	260	-27.3613	-26.3771	-24.4	-24.2679	-22.4375	-22.5445	-18.466	-22.2025	-23.166	-19.3756	-21.7486	-19.308	-15.3721	-15.2827	-23.2165	-26.1603	-27.32	-11.3089	-24.1905
-19.0513	261	-27.3566	-26.4501	-24.3815	-24.2698	-23.1828	-22.704	-17.5016	-21.5978	-22.5356	-18.536	-20.7827	-18.5157	-14.3609	-16.1073	-21.8086	-26.3388	-27.4804	-11.3978	-24.3317
-16.8989	262	-26.9891	-26.3555	-24.2907	-24.1097	-25.023	-22.494	-14.0034	-19.083	-19.7714	-15.1608	-17.4455	-14.9303	-10.7959	-13.3693	-19.1335	-26.0752	-27.0228	-11.2877	-24.2576
-14.5604	263	-26.6435	-25.8163	-24.1069	-23.7889	-26.4112	-22.5128	-10.9998	-16.5892	-17.1351	-12.2476	-14.5081	-11.9527	-7.74125	-10.6211	-16.7209	-26.2157	-26.5292	-10.9613	-24.3748
-12.5701	264	-26.0496	-25.4212	-23.8537	-23.4223	-26.7345	-22.12	-8.69057	-14.5206	-14.9757	-9.96057	-12.2395	-9.604	-5.42411	-8.41558	-14.7466	-25.9781	-25.6732	-10.7952	-24.2792
-10.9779	265	-25.5175	-25.8942	-23.6058	-23.0966	-26.7511	-22.0156	-6.92097	-12.8722	-13.2946	-8.21449	-10.4938	-7.83891	-3.64532	-6.70853	-13.1886	-26.1211	-24.9985	-10.7018	-24.4119
-9.71091	266	-24.8687	-26.524	-23.3316	-22.7313	-26.7724	-21.6769	-5.55164	-11.5676	-11.9596	-6.84162	-9.13107	-6.44742	-2.26259	-5.44923	-11.9657	-25.8716	-24.2529	-10.648	-24.3539
-8.71012	267	-24.3309	-26.6498	-23.0484	-22.3775	-26.8174	-21.5608	-4.50057	-10.552	-10.929	-5.79098	-8.07362	-5.38351	-1.19172	-4.43916	-11.0132	-25.9161	-23.7094	-10.4794	-24.5145
-7.93135	268	-23.7753	-26.4564	-22.8136	-22.0843	-26.8392	-21.1893	-3.70448	-9.77493	-10.1378	-4.97986	-7.27102	-4.56683	-0.382828	-3.62524	-10.2844	-25.5911	-23.1421	-10.2526	-24.4258
-7.3732	269	-23.4008	-26.3585	-22.6657	-21.8804	-26.8322	-21.0908	-3.12083	-9.21562	-9.57049	-4.39422	-6.69495	-3.98374	0.201608	-3.08653	-9.77225	-25.6755	-22.811	-10.0129	-24.538
-7.0087	270	-23.1253	-26.346	-22.5626	-21.7403	-26.8716	-20.8356	-2.74046	-8.8479	-9.19693	-4.00824	-6.32127	-3.59013	0.585162	-2.74845	-9.4519	-25.4649	-22.497	-9.91472	-24.4655
-6.81251	271	-23.0679	-26.4942	-22.5335	-21.703	-26.9078	-20.8658	-2.56303	-8.66647	-9.02073	-3.82682	-6.14233	-3.4046	0.773027	-2.42716	-9.32337	-25.5452	-22.3802	-9.85135	-24.6238
-6.79296	272	-23.0683	-26.6513	-22.6047	-21.7674	-26.8841	-20.7694	-2.58224	-8.67992	-9.03334	-3.84251	-6.15993	-3.41526	0.757773	-2.19344	-9.38629	-25.3911	-22.2946	-9.90407	-24.5689
-7.00053	273	-23.2519	-26.8661	-22.7849	-21.9596	-26.8409	-20.9235	-2.81191	-8.91045	-9.25763	-4.06728	-6.38588	-3.64148	0.534729	-2.32433	-9.66104	-25.7004	-22.4067	-9.96801	-24.7171
-7.43717	274	-23.501	-27.0086	-23.0149	-22.26	-26.7909	-20.9457	-3.27167	-9.36915	-9.7087	-4.51173	-6.8401	-4.08579	0.0800623	-2.74062	-10.1826	-25.6728	-22.6505	-10.0966	-24.6615
-8.0866	275	-23.9145	-27.1377	-23.2977	-22.6314	-26.7661	-21.2742	-4.01116	-10.0914	-10.4396	-5.24336	-7.56316	-4.81421	-0.64816	-3.07773	-10.9813	-25.9223	-23.2436	-10.3409	-24.8158
-9.01906	276	-24.4201	-27.1348	-23.6274	-23.0364	-26.7752	-21.4791	-5.09933	-11.1386	-11.4938	-6.32171	-8.62046	-5.87819	-1.7149	-3.51757	-12.1072	-25.9057	-23.9526	-10.8956	-24.7332
-10.4136	277	-25.1614	-27.1853	-24.0529	-23.564	-26.7963	-21.9591	-6.64087	-12.6127	-12.9882	-7.8584	-10.1266	-7.41151	-3.23362	-4.65016	-13.6927	-26.3197	-24.9347	-11.4077	-24.8941
-12.3995	278	-25.937	-27.1842	-24.5968	-24.2358	-26.7874	-22.2402	-8.81627	-14.6495	-15.0476	-10.0057	-12.2569	-9.55303	-5.38987	-6.67332	-15.8988	-26.3629	-25.8991	-11.6398	-24.8435
-15.0027	279	-26.8343	-27.2718	-25.1555	-24.9168	-26.7264	-22.7648	-11.8637	-17.3569	-17.824	-12.9694	-15.1794	-12.5528	-8.37319	-9.48803	-18.7503	-26.6987	-27.029	-11.6818	-24.9915
-17.2627	280	-27.2795	-27.3657	-25.3392	-25.1447	-26.6644	-22.7857	-14.8408	-19.729	-20.338	-15.6552	-17.9438	-15.3667	-11.2965	-12.2225	-20.5955	-26.5628	-27.4675	-11.8948	-24.9
-16.1065	281	-27.1589	-27.4764	-24.9456	-24.6555	-26.6274	-22.8119	-13.1209	-18.3877	-18.9723	-14.0021	-16.4262	-13.7146	-9.68475	-11.3037	-18.0531	-26.7754	-27.2449	-12.0358	-25.0217
-12.6582	282	-26.2047	-27.4148	-24.1364	-23.643	-26.5788	-22.2524	-8.97399	-14.7484	-15.2091	-10.0068	-12.4672	-9.60735	-5.58737	-7.75774	-14.2206	-26.4909	-25.9598	-11.9537	-24.9148
-9.54114	283	-24.9073	-27.3792	-23.2354	-22.5162	-26.5272	-21.6573	-5.53756	-11.5089	-11.9182	-6.65321	-9.09311	-6.21672	-2.15832	-4.84656	-11.1554	-26.4154	-24.381	-11.3691	-25.0587
-7.01974	284	-23.3725	-27.3112	-22.2961	-21.3878	-26.4789	-20.5726	-2.85518	-8.92422	-9.28394	-4.00519	-6.44034	-3.54587	0.5158	-2.57229	-8.75385	-25.8199	-22.6082	-10.521	-24.9833
-4.94506	285	-21.8912	-27.3071	-21.3336	-20.2824	-26.4018	-19.5203	-0.713505	-6.82954	-7.16085	-1.87471	-4.30463	-1.40492	2.66159	-0.590377	-6.78557	-25.4209	-20.9565	-9.52252	-25.0619
-3.19603	286	-20.4513	-27.3264	-20.3805	-19.2091	-26.2874	-18.3281	1.04769	-5.07903	-5.40132	-0.104539	-2.53577	0.370409	4.43529	1.19331	-5.12604	-24.6594	-19.3096	-8.53754	-24.8476
-1.7039	287	-19.1928	-27.409	-19.4648	-18.2095	-26.1127	-17.3102	2.5328	-3.59585	-3.91735	1.3851	-1.04916	1.86682	5.93299	2.77571	-3.7097	-24.1233	-17.8718	-7.54118	-24.8247
-0.426904	288	-18.0972	-27.3901	-18.5946	-17.2713	-25.8866	-16.3151	3.80743	-2.3292	-2.6465	2.65642	0.214864	3.14964	7.21264	4.11651	-2.49068	-23.3841	-16.6746	-6.62039	-24.5983
0.670655	289	-17.144	-27.3951	-17.7926	-16.4102	-25.6368	-15.4483	4.91021	-1.2399	-1.54776	3.75988	1.30959	4.25475	8.31599	5.23028	-1.43866	-22.8712	-15.7455	-5.75858	-24.5695
1.62257	290	-16.2722	-27.3411	-17.068	-15.6524	-25.3761	-14.5617	5.86653	-0.293594	-0.589986	4.72367	2.26472	5.21426	9.27293	6.17894	-0.524302	-22.252	-14.9059	-4.96485	-24.337
2.45753	291	-15.4773	-27.3259	-16.4405	-15.005	-25.0425	-13.7895	6.69434	0.535054	0.239648	5.55626	3.09115	6.04669	10.1029	7.06058	0.271243	-21.7947	-14.0766	-4.22516	-24.267
3.17714	292	-14.7344	-27.2084	-15.8914	-14.4408	-24.6035	-13.0734	7.40608	1.25703	0.954473	6.27199	3.80341	6.76875	10.8205	7.80943	0.958326	-21.2409	-13.2872	-3.57452	-24.0184
3.80734	293	-14.0722	-27.1501	-15.4087	-13.9513	-24.022	-12.4629	8.01512	1.87079	1.56775	6.88394	4.41478	7.39179	11.4398	8.52814	1.55015	-20.8348	-12.678	-3.01523	-23.9604
4.38258	294	-13.4323	-27.1436	-14.9914	-13.5296	-23.2513	-11.8869	8.53051	2.37907	2.09045	7.40981	4.93345	7.92531	11.9692	9.37376	2.05844	-20.3793	-12.261	-2.56836	-23.7483
4.85804	295	-12.7636	-27.2275	-14.6375	-13.1699	-22.2127	-11.4329	8.95556	2.79665	2.52515	7.85843	5.37036	8.37402	12.4144	10.0265	2.48388	-20.0841	-11.9689	-2.17244	-23.7013
5.20257	296	-12.2293	-27.2523	-14.3583	-12.8835	-20.8458	-11.1111	9.25664	3.10105	2.83957	8.21012	5.69702	8.72822	12.7678	10.3976	2.82902	-19.787	-11.7273	-1.83612	-23.541
5.25088	297	-11.9087	-27.5339	-14.2228	-12.7396	-19.1113	-11.1544	9.19384	3.04808	2.79716	8.23383	5.65717	8.77703	12.8221	10.5824	2.94497	-19.842	-11.7613	-1.79675	-23.7535
4.42952	298	-9.88748	-28.442	-14.3652	-12.8638	-15.9972	-12.0595	8.24489	2.10079	1.86522	7.34161	4.69607	7.93805	11.9813	9.94023	2.36956	-20.6615	-12.6275	-2.62773	-24.5606
2.25202	299	-6.41812	-30.2542	-14.7741	-13.2376	-12.389	-14.2834	6.11692	-0.0202245	-0.28432	5.05635	2.50992	5.67083	9.67643	7.7393	0.820566	-22.9191	-14.7743	-4.72657	-26.8408
0.487514	300	-4.77447	-30.9294	-15.0117	-13.4532	-10.4752	-15.8127	4.78052	-1.25046	-1.6813	3.32366	1.20775	3.70455	7.64004	5.4279	-0.350501	-24.7173	-16.392	-6.36579	-28.4713
2.44496	301	-5.71333	-29.3125	-14.7277	-13.1913	-10.778	-13.6961	6.76597	0.772413	0.336216	5.53424	3.30509	5.8536	9.84691	6.99708	0.889678	-22.867	-14.3162	-4.42739	-26.8584
4.58407	302	-8.59549	-27.7757	-14.3042	-12.8004	-12.9716	-11.5116	8.76521	2.70837	2.36323	7.73925	5.29648	8.18777	12.2129	9.10306	2.49432	-20.5823	-12.0781	-2.32049	-24.5884
5.41477	303	-11.1929	-27.2962	-14.1742	-12.685	-16.1661	-10.6484	9.56323	3.44652	3.165	8.56746	6.05316	9.10108	13.121	9.90121	3.13412	-19.7393	-11.1947	-1.51138	-23.7744
5.42976	304	-12.2264	-27.3152	-14.3332	-12.846	-19.1706	-10.5858	9.6034	3.45686	3.20502	8.58678	6.06166	9.14926	13.1552	9.84765	3.08945	-19.6327	-11.1739	-1.52653	-23.5886
5.17834	305	-12.8136	-27.428	-14.6191	-13.1375	-21.3159	-10.8509	9.36384	3.21372	2.96644	8.3421	5.81051	8.90363	12.9025	9.58297	2.81019	-19.8703	-11.4204	-1.77465	-23.7703
4.8578	306	-13.3027	-27.4022	-14.9636	-13.4928	-22.7472	-11.1973	9.02613	2.87745	2.62861	8.00447	5.47074	8.56774	12.5616	9.36864	2.45044	-20.1284	-11.6635	-2.04924	-23.851
4.45877	307	-13.7265	-27.4804	-15.3795	-13.9205	-23.7651	-11.6146	8.60898	2.45998	2.21108	7.58151	5.05134	8.15186	12.1414	9.07827	2.01146	-20.52	-11.977	-2.35819	-24.1509
3.96149	308	-14.1922	-27.6114	-15.8708	-14.4253	-24.5129	-12.0689	8.10578	1.95608	1.70875	7.07728	4.54544	7.65168	11.6374	8.61228	1.48777	-20.8858	-12.4794	-2.78634	-24.2804
3.3544	309	-14.7743	-27.7577	-16.4354	-15.0048	-25.1016	-12.6396	7.50874	1.35612	1.11134	6.48282	3.94801	7.05845	11.0402	7.94951	0.870597	-21.4087	-13.1974	-3.38194	-24.5685
2.6345	310	-15.4566	-27.7454	-17.0709	-15.6683	-25.5743	-13.2735	6.80837	0.648992	0.411792	5.78495	3.24755	6.36372	10.3402	7.11901	0.145942	-21.8708	-14.0183	-4.11526	-24.7213
1.79694	311	-16.2054	-27.7657	-17.791	-16.4168	-25.9307	-13.9978	5.99287	-0.177397	-0.404011	4.97254	2.42819	5.55595	9.52711	6.1415	-0.697852	-22.5057	-14.8805	-4.88619	-25.0564
0.843445	312	-17.0006	-27.7137	-18.5829	-17.2348	-26.2272	-14.7855	5.04203	-1.13311	-1.35272	4.03435	1.47808	4.61865	8.58406	5.11974	-1.673	-23.0606	-15.781	-5.68622	-25.1669
-0.224401	313	-17.9345	-27.6504	-19.4358	-18.1434	-26.5033	-15.7533	3.93417	-2.2371	-2.45342	2.94283	0.379638	3.5274	7.48845	4.20711	-2.80428	-23.7979	-16.8186	-6.54901	-25.4952
-1.45305	314	-19.0335	-27.5591	-20.3679	-19.1535	-26.7097	-16.7969	2.6478	-3.52453	-3.73647	1.66258	-0.902944	2.25556	6.20996	3.23931	-4.12482	-24.3701	-17.9935	-7.53988	-25.6007
-2.91865	315	-20.309	-27.6302	-21.3853	-20.2641	-26.8732	-18.0255	1.14319	-5.04018	-5.24891	0.150887	-2.41647	0.754618	4.70625	1.94585	-5.68281	-25.1861	-19.3307	-8.61845	-25.9217
-4.68139	316	-21.7442	-27.7212	-22.423	-21.4213	-27.0618	-19.2429	-0.650388	-6.84166	-7.05153	-1.65208	-4.22478	-1.03683	2.90796	0.286238	-7.54701	-25.7681	-20.7739	-9.77826	-25.9879
-6.79193	317	-23.4115	-27.8876	-23.4222	-22.5649	-27.2333	-20.5919	-2.84929	-9.03335	-9.25079	-3.85647	-6.43215	-3.2314	0.70714	-1.53712	-9.82252	-26.4935	-22.5005	-10.9537	-26.231
-9.3306	318	-25.1279	-27.955	-24.2937	-23.6163	-27.3367	-21.727	-5.63214	-11.7751	-11.999	-6.62346	-9.20324	-5.98528	-2.06295	-3.39311	-12.6522	-26.7796	-24.4704	-12.1803	-26.1834
-12.4985	319	-26.717	-28.0099	-24.9467	-24.452	-27.3671	-22.8324	-9.25608	-15.243	-15.5063	-10.1704	-12.7538	-9.54675	-5.63091	-5.85292	-16.082	-27.3307	-26.6006	-13.0057	-26.3839
-16.015	320	-27.5879	-27.9506	-25.2555	-24.8525	-27.3962	-23.2454	-13.439	-18.9066	-19.2773	-14.0511	-16.6627	-13.5314	-9.6662	-9.52023	-18.9103	-27.3611	-27.8492	-13.3823	-26.3285
-16.7066	321	-27.6648	-27.8783	-25.2603	-24.8362	-27.4934	-23.4348	-14.0055	-19.1664	-19.5985	-14.468	-16.9838	-14.0718	-10.1578	-11.6421	-18.047	-27.6182	-28.0382	-13.3971	-26.504
-14.0244	322	-26.9622	-27.7412	-25.0509	-24.5165	-27.624	-22.967	-10.6088	-16.1763	-16.5078	-11.2836	-13.7753	-10.7974	-6.88712	-9.4396	-15.2741	-27.3097	-27.0449	-13.2125	-26.4239
-11.4028	323	-26.109	-27.7453	-24.724	-24.0615	-27.709	-22.5347	-7.67647	-13.4836	-13.7708	-8.47905	-10.9672	-7.93547	-4.00496	-6.82459	-12.9059	-27.3075	-25.9052	-12.7394	-26.5825
-9.43869	324	-25.1591	-27.866	-24.3173	-23.5602	-27.7553	-21.8212	-5.59332	-11.5163	-11.7673	-6.43894	-8.95362	-5.86343	-1.94756	-4.79143	-11.1538	-26.9568	-24.6582	-12.2288	-26.4051
-8.02956	325	-24.4156	-28.0857	-23.9155	-23.0933	-27.818	-21.3558	-4.1222	-10.1079	-10.3345	-4.98386	-7.51602	-4.40127	-0.48642	-3.37987	-9.87633	-26.985	-23.7039	-11.6524	-26.4627
-7.03606	326	-23.7507	-27.8686	-23.5655	-22.6946	-27.823	-20.7499	-3.08784	-9.10634	-9.31631	-3.94774	-6.49205	-3.35968	0.550553	-2.46399	-8.95816	-26.679	-22.8956	-11.2241	-26.3011
-6.37443	327	-23.2134	-26.9548	-23.314	-22.4107	-27.6152	-20.3364	-2.38299	-8.41989	-8.62293	-3.24256	-5.78986	-2.64844	1.26273	-1.97533	-8.33873	-26.6783	-22.3888	-10.8911	-26.4302
-5.97	328	-22.8282	-26.2251	-23.1385	-22.22	-27.4246	-19.9536	-1.93792	-7.98795	-8.18703	-2.79944	-5.35106	-2.19098	1.7106	-1.77312	-7.96537	-26.382	-21.9952	-10.6576	-26.3432
-5.76457	329	-22.691	-26.6299	-23.086	-22.1542	-27.6063	-19.9854	-1.72246	-7.77957	-7.97982	-2.58309	-5.14043	-1.96554	1.9325	-1.61596	-7.80786	-26.4486	-21.8214	-10.4943	-26.5033
-5.74884	330	-22.6161	-27.5257	-23.1564	-22.2058	-27.9423	-20.0823	-1.71442	-7.77844	-7.97251	-2.56953	-5.1371	-1.9469	1.94543	-1.54976	-7.85031	-26.3143	-21.7636	-10.5429	-26.4211
-5.9205	331	-22.7518	-27.9753	-23.3089	-22.3714	-28.1293	-20.369	-1.90032	-7.978	-8.16086	-2.75757	-5.32828	-2.13149	1.75957	-1.62059	-8.08824	-26.5883	-21.9211	-10.6781	-26.6187
-6.26221	332	-23.0238	-28.0228	-23.525	-22.628	-28.2028	-20.5862	-2.28682	-8.37541	-8.54135	-3.13724	-5.71677	-2.50522	1.37671	-1.73283	-8.517	-26.5723	-22.2126	-10.9784	-26.5263
-6.80367	333	-23.4393	-28.1339	-23.8306	-22.9723	-28.2044	-21.0427	-2.88822	-8.97861	-9.13469	-3.72796	-6.3174	-3.09136	0.785995	-2.01992	-9.15225	-26.8932	-22.7468	-11.3511	-26.6834
-7.57474	334	-23.9727	-28.2091	-24.1884	-23.3558	-28.1683	-21.3915	-3.71596	-9.80012	-9.95162	-4.54687	-7.14714	-3.9029	-0.0401329	-2.58177	-10.029	-26.9445	-23.3061	-11.8269	-26.6272
-8.61516	335	-24.74	-28.2851	-24.5862	-23.7956	-28.1855	-21.95	-4.80519	-10.887	-11.0395	-5.6383	-8.247	-4.98805	-1.13303	-3.47278	-11.188	-27.366	-24.0206	-12.3204	-26.8608
-9.96595	336	-25.5514	-28.2272	-24.9905	-24.3021	-28.2377	-22.3432	-6.22296	-12.3056	-12.4518	-7.05123	-9.67531	-6.3932	-2.5496	-4.70771	-12.671	-27.4118	-24.7992	-12.8152	-26.8129
-11.6727	337	-26.4826	-28.1729	-25.4481	-24.8905	-28.0967	-22.9556	-8.07692	-14.1367	-14.2803	-8.89697	-11.5241	-8.24228	-4.39771	-6.13186	-14.5735	-27.8292	-25.9044	-13.2479	-27.0155
-13.8594	338	-27.2602	-28.114	-26.0134	-25.5804	-27.4623	-23.3149	-10.5189	-16.4812	-16.6322	-11.3111	-13.9497	-10.6573	-6.84949	-7.98243	-17.0249	-27.8043	-27.0455	-13.7819	-26.9659
-16.7453	339	-28.0001	-28.124	-26.6546	-26.3768	-26.6477	-23.8489	-13.7784	-19.4437	-19.6882	-14.5239	-17.1442	-13.9079	-10.115	-11.0061	-20.0712	-28.1282	-28.2954	-14.2714	-27.204
-19.6933	340	-28.3285	-28.1045	-26.9685	-26.7943	-26.334	-23.9227	-17.3645	-22.2875	-22.7634	-17.9312	-20.5203	-17.4306	-13.7547	-15.0162	-22.5844	-28.0156	-28.8567	-14.7044	-27.1129
-19.6349	341	-28.3791	-28.218	-26.6777	-26.4578	-26.7955	-24.0834	-17.3076	-22.1277	-22.6643	-17.904	-20.3095	-17.5266	-13.6706	-15.2334	-21.3199	-28.3227	-28.9835	-14.5494	-27.28
-16.9181	342	-27.9084	-28.2539	-26.0872	-25.7442	-27.6619	-23.7574	-13.8526	-19.2495	-19.5821	-14.5249	-16.9725	-14.0223	-10.147	-12.3551	-18.1473	-28.1011	-28.3084	-14.1994	-27.1491
-14.33	343	-27.3618	-28.2411	-25.6148	-25.167	-28.2904	-23.6279	-10.8228	-16.5142	-16.7757	-11.5541	-14.0234	-10.9892	-7.07994	-9.94842	-15.5608	-28.1878	-27.5577	-13.884	-27.2726
-12.2738	344	-26.5913	-28.1119	-25.2533	-24.7254	-28.5067	-23.1579	-8.57793	-14.4038	-14.6154	-9.31525	-11.8285	-8.71057	-4.81998	-7.96629	-13.6424	-27.7803	-26.5251	-13.5657	-27.124
-10.6959	345	-25.9107	-27.9982	-24.9495	-24.3513	-28.5278	-22.8995	-6.924	-12.8069	-13.0002	-7.65903	-10.1956	-7.04335	-3.1483	-6.36068	-12.2022	-27.7876	-25.73	-13.0933	-27.2928
-9.50691	346	-25.2234	-27.8699	-24.6974	-24.0231	-28.5407	-22.4269	-5.69483	-11.6027	-11.7824	-6.41943	-8.96848	-5.78821	-1.90509	-5.16947	-11.1158	-27.4979	-24.9275	-12.8007	-27.1222
-8.62605	347	-24.6529	-27.9757	-24.4994	-23.7605	-28.5926	-22.2288	-4.79292	-10.7245	-10.8937	-5.51701	-8.06586	-4.87539	-0.992077	-4.27137	-10.3101	-27.5866	-24.3454	-12.4628	-27.1998
-7.9901	348	-24.1576	-28.1936	-24.3212	-23.5365	-28.6294	-21.9127	-4.15741	-10.1148	-10.2632	-4.87417	-7.43142	-4.22189	-0.348628	-3.58336	-9.73691	-27.2934	-23.7564	-12.1023	-27.0674
-7.58499	349	-23.9573	-28.4401	-24.2026	-23.3945	-28.6302	-21.8621	-3.75302	-9.72918	-9.85827	-4.46697	-7.02616	-3.80637	0.0658529	-3.15841	-9.38108	-27.3917	-23.3527	-11.7962	-27.267
-7.39377	350	-23.8118	-28.5835	-24.136	-23.3327	-28.6051	-21.7082	-3.55631	-9.53849	-9.65587	-4.26218	-6.83004	-3.59567	0.267891	-2.9986	-9.23139	-27.1835	-23.0659	-11.7056	-27.1921
-7.39116	351	-23.7678	-28.7329	-24.1621	-23.3836	-28.6338	-21.8268	-3.56338	-9.54251	-9.66513	-4.25998	-6.83621	-3.59626	0.268774	-2.95327	-9.2851	-27.4146	-23.1018	-11.72	-27.3828
-7.5584	352	-23.8406	-28.7069	-24.2816	-23.513	-28.6932	-21.8444	-3.77048	-9.74642	-9.87244	-4.45517	-7.04208	-3.79306	0.06965	-2.93813	-9.53859	-27.3316	-23.312	-11.8336	-27.2511
-7.94052	353	-24.166	-28.6524	-24.4897	-23.7373	-28.7327	-22.1308	-4.1913	-10.173	-10.2889	-4.8674	-7.45882	-4.20512	-0.344512	-3.17321	-10.0075	-27.6118	-23.7686	-11.9673	-27.4215
-8.56769	354	-24.5898	-28.5272	-24.7539	-24.0405	-28.7603	-22.3066	-4.84591	-10.835	-10.9284	-5.51171	-8.10929	-4.84386	-0.993061	-3.74849	-10.7183	-27.542	-24.2371	-12.2898	-27.3511
-9.45677	355	-25.171	-28.5104	-25.0698	-24.42	-28.7817	-22.7553	-5.77204	-11.7652	-11.8446	-6.4335	-9.03177	-5.76455	-1.91222	-4.57711	-11.7114	-27.8471	-24.8785	-12.6224	-27.5709
-10.6573	356	-25.8267	-28.5772	-25.4243	-24.8592	-28.8211	-23.0547	-7.04285	-13.0125	-13.0999	-7.68181	-10.2861	-7.01	-3.1703	-5.74831	-13.0289	-27.8713	-25.604	-12.7625	-27.4828
-12.2915	357	-27.0477	-29.0035	-25.9273	-25.4562	-29.1027	-23.7856	-8.81765	-14.686	-14.8443	-9.42149	-12.034	-8.74495	-4.90437	-7.38974	-14.8023	-28.5131	-26.7671	-12.6246	-27.9122
-14.6512	358	-29.0144	-30.1089	-26.8577	-26.4598	-30.0202	-24.8342	-11.3941	-16.917	-17.3246	-11.9546	-14.5997	-11.2693	-7.45935	-9.80341	-17.3552	-29.2965	-28.3545	-13.0744	-28.7167
-18.1867	359	-31.4538	-32.139	-28.431	-28.0315	-31.5522	-27.0607	-15.1901	-19.4578	-20.9203	-15.74	-18.3327	-15.1585	-11.3597	-13.6157	-20.966	-31.619	-31.1528	-14.8074	-30.9858
-21.9072	360	-31.4769	-32.9889	-29.48	-29.0279	-32.1408	-27.993	-19.2678	-21.0258	-24.5637	-19.7628	-22.1668	-19.5261	-15.9022	-18.3915	-23.4087	-32.595	-33.1643	-17.1469	-32.1632
-20.5507	361	-29.9143	-31.3423	-28.4708	-28.0503	-30.8616	-26.9832	-17.6687	-20.5117	-23.2571	-18.3599	-20.7277	-17.993	-14.1759	-17.1894	-20.751	-31.7413	-31.8897	-16.5133	-31.0264
-16.7669	362	-28.3311	-29.5662	-26.8884	-26.4584	-29.5066	-24.9792	-13.5101	-18.3092	-19.3405	-14.1455	-16.6915	-13.5527	-9.72008	-12.8984	-17.2076	-29.5304	-29.1678	-14.7912	-28.7982
-13.7814	363	-27.2792	-28.8431	-25.9149	-25.4229	-28.8926	-24.1221	-10.2886	-15.7804	-16.2213	-10.911	-13.4759	-10.263	-6.38875	-9.72635	-14.4879	-28.8746	-27.5212	-13.8386	-28.0827
-11.5097	364	-26.258	-28.6999	-25.355	-24.7643	-28.7771	-23.3958	-7.8842	-13.6049	-13.8656	-8.51112	-11.0828	-7.82598	-3.96347	-7.33262	-12.4205	-28.2632	-26.124	-13.3902	-27.7256
-9.7527	365	-25.3528	-28.8111	-24.9094	-24.2049	-28.8037	-22.9985	-6.06576	-11.8704	-12.0779	-6.69741	-9.26706	-6.00102	-2.13225	-5.48293	-10.8132	-28.144	-25.0663	-12.8632	-27.8672
-8.39067	366	-24.4543	-28.8093	-24.4753	-23.664	-28.8516	-22.396	-4.67187	-10.5094	-10.6869	-5.29069	-7.86313	-4.5881	-0.723607	-4.11392	-9.55487	-27.6345	-24.0731	-12.396	-27.6932
-7.33684	367	-23.7023	-28.7882	-24.0809	-23.1893	-28.9254	-22.0255	-3.59866	-9.46077	-9.61649	-4.21212	-6.78108	-3.50649	0.361176	-3.05865	-8.57818	-27.5507	-23.322	-11.9275	-27.8132
-6.52969	368	-23.0019	-28.6583	-23.7459	-22.8019	-28.9754	-21.543	-2.78685	-8.66685	-8.8034	-3.39459	-5.96495	-2.68169	1.1797	-2.21709	-7.84456	-27.2045	-22.6218	-11.5133	-27.6233
-5.94771	369	-22.5526	-28.5509	-23.521	-22.5414	-28.9767	-21.3098	-2.20508	-8.09003	-8.21716	-2.80331	-5.37743	-2.09177	1.76961	-1.61031	-7.32447	-27.2468	-22.1171	-11.1483	-27.7507
-5.56833	370	-22.2793	-28.468	-23.3882	-22.3927	-28.9682	-21.0184	-1.82966	-7.7134	-7.83256	-2.41705	-4.99571	-1.70705	2.15294	-1.20117	-6.99866	-27.0437	-21.771	-10.9951	-27.6253
-5.38451	371	-22.1495	-28.536	-23.3526	-22.3615	-29.0006	-20.9703	-1.65164	-7.54091	-7.65141	-2.23473	-4.81397	-1.521	2.33859	-0.97742	-6.86405	-27.1738	-21.7207	-10.9639	-27.7953
-5.39487	372	-22.1099	-28.6061	-23.4074	-22.4315	-29.0385	-20.8875	-1.67167	-7.56865	-7.66647	-2.24511	-4.83106	-1.53034	2.32569	-0.949026	-6.92779	-27.0162	-21.8285	-11.025	-27.6978
-5.61096	373	-22.2843	-28.7908	-23.5718	-22.6262	-29.0596	-21.0677	-1.90117	-7.8003	-7.891	-2.46592	-5.0523	-1.75309	2.10422	-1.12158	-7.2133	-27.2775	-22.105	-11.1196	-27.9139
-6.05357	374	-22.5973	-28.9769	-23.8348	-22.9287	-29.0617	-21.2405	-2.36161	-8.25709	-8.34224	-2.91529	-5.50146	-2.20045	1.65103	-1.51623	-7.7377	-27.3398	-22.456	-11.4114	-27.8178
-6.75642	375	-23.1345	-29.1825	-24.2096	-23.3541	-29.0484	-21.7063	-3.09393	-8.98731	-9.06275	-3.63366	-6.21872	-2.92319	0.928937	-2.12861	-8.54444	-27.7786	-23.0641	-11.8542	-28.0464
-7.76438	376	-23.8008	-29.2109	-24.6682	-23.8764	-28.9954	-22.1465	-4.15767	-10.0498	-10.1112	-4.67723	-7.26613	-3.97245	-0.128075	-2.94446	-9.68945	-27.885	-23.8636	-12.4823	-28.0172
-9.12797	377	-24.7167	-29.1628	-25.1556	-24.4501	-28.5983	-22.8859	-5.66927	-11.5456	-11.6005	-6.16454	-8.75014	-5.46868	-1.62856	-3.76814	-11.2771	-28.4055	-24.9986	-13.2292	-28.3207
-10.9633	378	-25.8405	-28.865	-25.4042	-24.7947	-26.7552	-23.4904	-7.81217	-13.6382	-13.6865	-8.25543	-10.8356	-7.57293	-3.74533	-4.72602	-13.462	-28.579	-26.2695	-14.2343	-28.2543
-13.5645	379	-27.1687	-28.5053	-25.1696	-24.628	-24.2782	-24.2851	-10.8372	-16.4994	-16.5883	-11.1659	-13.7298	-10.5295	-6.69975	-6.72811	-16.1837	-29.194	-27.8343	-15.1983	-28.5011
-16.4808	380	-28.062	-28.4035	-24.8636	-24.3316	-23.2157	-24.5558	-14.1964	-19.286	-19.6021	-14.2549	-16.8042	-13.6876	-9.85442	-10.1368	-17.696	-29.1497	-28.8984	-15.8908	-28.3767
-15.8561	381	-28.0403	-28.7627	-24.8951	-24.2991	-24.1885	-24.6644	-13.1607	-18.0726	-18.5869	-13.3295	-15.8501	-12.721	-8.75234	-10.9755	-15.3812	-29.3589	-28.7781	-15.7502	-28.5381
-12.1584	382	-26.6992	-29.112	-24.7309	-23.9809	-26.6393	-23.8287	-8.90028	-14.2061	-14.5921	-9.29124	-11.854	-8.59508	-4.6408	-7.71319	-11.8643	-28.8632	-26.8049	-14.7622	-28.3194
-8.81655	383	-24.8551	-29.354	-23.9321	-22.9989	-28.6227	-22.7528	-5.33912	-10.832	-11.1408	-5.80209	-8.38241	-5.08398	-1.13473	-4.55044	-8.86745	-28.5506	-24.4475	-13.2016	-28.3922
-6.15575	384	-22.8643	-29.3327	-22.805	-21.7179	-29.1064	-21.2684	-2.59609	-8.17345	-8.43568	-3.08185	-5.66625	-2.35006	1.58596	-1.93411	-6.44651	-27.5974	-22.2238	-11.5944	-28.0709
-4.01721	385	-20.9971	-29.2514	-21.6553	-20.4585	-29.1598	-19.9106	-0.416294	-6.0466	-6.27244	-0.914695	-3.49355	-0.176165	3.75553	0.181145	-4.46052	-26.8748	-20.4648	-10.0276	-28.0072
-2.25003	386	-19.3107	-29.2025	-20.5484	-19.2763	-29.1771	-18.5138	1.37164	-4.29677	-4.49314	0.869667	-1.70836	1.61032	5.5395	1.94717	-2.7996	-25.8201	-18.9815	-8.64634	-27.5772
-0.751159	387	-17.9292	-29.2903	-19.5221	-18.1867	-29.1754	-17.3068	2.8694	-2.82597	-2.99824	2.36569	-0.211443	3.10845	7.03747	3.52396	-1.39154	-24.9923	-17.694	-7.37529	-27.3838
0.528419	388	-16.7541	-29.3188	-18.5822	-17.1984	-29.1353	-16.1561	4.14226	-1.56857	-1.72188	3.63988	1.06179	4.38401	8.31305	4.87413	-0.182816	-24.0263	-16.4865	-6.21347	-26.8802
1.6234	389	-15.7292	-29.3857	-17.7329	-16.3122	-29.0967	-15.1617	5.23385	-0.483328	-0.627483	4.73417	2.15553	5.47833	9.40845	5.99891	0.864204	-23.2811	-15.4147	-5.16543	-26.5845
2.56488	390	-14.8044	-29.3296	-16.9719	-15.5233	-29.1065	-14.2342	6.17547	0.456366	0.3159	5.67795	3.10019	6.4232	10.3539	6.93975	1.77501	-22.5028	-14.4755	-4.25164	-26.0912
3.38493	391	-13.9627	-29.2338	-16.3031	-14.8413	-29.1355	-13.4453	6.98805	1.26933	1.13153	6.49234	3.9168	7.23838	11.1709	7.79462	2.56514	-21.9021	-13.6373	-3.40935	-25.8133
4.10666	392	-13.2061	-29.0176	-15.7172	-14.2471	-29.1424	-12.7507	7.68679	1.97109	1.83678	7.19439	4.62176	7.94087	11.8748	8.62927	3.24664	-21.2679	-12.8558	-2.64865	-25.3883
4.71662	393	-12.5338	-28.8567	-15.2054	-13.7262	-29.1217	-12.1724	8.28389	2.57091	2.44103	7.79458	5.2258	8.54242	12.4783	9.28813	3.83298	-20.7826	-12.1991	-2.00942	-25.1693
5.23264	394	-11.8577	-28.6769	-14.772	-13.2861	-29.0573	-11.6588	8.78961	3.07913	2.95228	8.30338	5.73524	9.05247	12.9907	9.84193	4.3322	-20.3201	-11.7125	-1.52035	-24.797
5.71756	395	-11.2882	-28.5764	-14.4169	-12.9251	-29.008	-11.2442	9.21052	3.50526	3.37763	8.72814	6.1572	9.4769	13.418	10.6528	4.748	-19.9779	-11.3545	-1.14975	-24.6106
6.19781	396	-10.9386	-28.4399	-14.1287	-12.6342	-29.0522	-10.8885	9.55222	3.84558	3.72111	9.07386	6.50147	9.82222	13.7637	11.7703	5.08402	-19.6248	-10.9903	-0.856567	-24.3387
6.61024	397	-10.7174	-28.3983	-14.0305	-12.5396	-29.133	-10.617	9.81872	4.07734	3.97826	9.34326	6.76852	10.0908	14.0237	12.7824	5.27693	-19.4159	-10.5891	-0.613472	-24.2248
6.82007	398	-10.6012	-28.3439	-14.4611	-12.9749	-29.1143	-10.3901	10.0131	4.17793	4.14139	9.53601	6.94896	10.2853	14.1882	13.1624	5.15926	-19.2751	-10.277	-0.465239	-24.0843
6.81614	399	-10.5938	-28.3653	-15.545	-14.0559	-29.0274	-10.2298	10.1371	4.18038	4.21964	9.65315	7.0463	10.4077	14.2672	12.8911	4.73309	-19.264	-10.1954	-0.429214	-24.1425
6.7773	400	-10.5928	-28.351	-16.3023	-14.8083	-28.9775	-10.1357	10.192	4.18905	4.25341	9.70568	7.08364	10.4637	14.303	12.5885	4.48447	-19.222	-10.3058	-0.445458	-24.0783
6.75961	401	-10.6265	-28.3657	-15.5822	-14.0924	-29.0154	-10.1369	10.1781	4.25954	4.26847	9.70137	7.08098	10.4578	14.3241	12.4125	4.81585	-19.2304	-10.4691	-0.432754	-24.1314
6.63816	402	-10.697	-28.3598	-14.5054	-13.0161	-29.1011	-10.2054	10.0966	4.31157	4.24236	9.63518	7.03424	10.3863	14.3021	11.8382	5.29005	-19.2177	-10.5841	-0.422152	-24.0901
6.39911	403	-10.7317	-28.4741	-14.053	-12.559	-29.1786	-10.3478	9.94636	4.24499	4.13512	9.49561	6.91784	10.2431	14.1939	10.9227	5.43526	-19.3355	-10.6941	-0.487003	-24.2388
6.12688	404	-10.8252	-28.6366	-14.1246	-12.6248	-29.1951	-10.5453	9.72556	4.04941	3.9343	9.27984	6.71554	10.0279	13.9916	10.2485	5.274	-19.5054	-10.8827	-0.660076	-24.3377
5.83375	405	-11.107	-28.9017	-14.3985	-12.9005	-29.1868	-10.8289	9.43255	3.7593	3.65007	8.98961	6.43086	9.73965	13.7073	9.91778	4.98003	-19.7912	-11.1742	-0.918398	-24.5983
5.4914	406	-11.4922	-29.131	-14.7499	-13.2614	-29.1865	-11.1719	9.06453	3.39225	3.28882	8.62434	6.06799	9.37606	13.3459	9.70806	4.61274	-20.0908	-11.5126	-1.25591	-24.7572
5.08501	407	-11.9039	-29.3929	-15.1768	-13.6978	-29.1579	-11.5898	8.61675	2.94638	2.84747	8.18058	5.62367	8.93354	12.9051	9.51874	4.16615	-20.5391	-11.9008	-1.65913	-25.0974
4.58333	408	-12.3965	-29.5151	-15.6789	-14.2093	-29.0621	-12.0668	8.08438	2.41528	2.32139	7.65258	5.09288	8.40713	12.3799	9.16135	3.63276	-21.0076	-12.3975	-2.12843	-25.3497
3.95636	409	-13.0127	-29.6454	-16.2651	-14.8044	-28.9275	-12.6558	7.46104	1.79138	1.70163	7.03339	4.47096	7.78821	11.7626	8.48879	3.00367	-21.5968	-13.0486	-2.67866	-25.8534
3.20927	410	-13.7072	-29.6623	-16.935	-15.4864	-28.8031	-13.3373	6.73633	1.0662	0.978726	6.31344	3.74888	7.06951	11.0433	7.58769	2.26711	-22.1681	-13.7751	-3.3538	-26.24
2.36317	411	-14.4173	-29.7297	-17.6927	-16.2628	-28.7119	-14.1483	5.89914	0.228467	0.142626	5.47987	2.91256	6.23881	10.2111	6.6683	1.41174	-22.9266	-14.5003	-4.16832	-26.8255
1.40949	412	-15.1315	-29.7432	-18.5393	-17.1368	-28.6093	-15.0299	4.93384	-0.740854	-0.822536	4.51815	1.94705	5.28067	9.25061	5.76625	0.424686	-23.6755	-15.2515	-5.14143	-27.1692
0.31338	413	-16.0496	-29.7629	-19.4815	-18.1195	-28.4084	-16.0795	3.81937	-1.86663	-1.93961	3.40512	0.831445	4.17272	8.13948	4.76804	-0.717853	-24.6363	-16.2159	-6.23597	-27.7765
-0.949066	414	-17.2881	-29.6767	-20.5242	-19.2168	-28.0527	-17.225	2.52622	-3.17762	-3.23885	2.11539	-0.465748	2.88771	6.84729	3.6716	-2.05374	-25.4874	-17.4975	-7.41282	-28.0999
-2.41131	415	-18.7286	-29.656	-21.6499	-20.4179	-27.5315	-18.5462	1.00876	-4.71675	-4.76535	0.605073	-1.98649	1.38113	5.33075	2.47965	-3.62786	-26.5883	-19.119	-8.62777	-28.6834
-4.14753	416	-20.2609	-29.6268	-22.8268	-21.6858	-26.8009	-19.9365	-0.804678	-6.54942	-6.58437	-1.19004	-3.799	-0.408232	3.52599	1.03748	-5.49895	-27.5005	-20.9373	-9.90088	-28.9346
-6.30779	417	-21.8235	-29.8577	-24.0929	-23.0634	-25.569	-21.6811	-3.05663	-8.7908	-8.84266	-3.39897	-6.05012	-2.60977	1.30361	-0.919451	-7.79784	-28.7819	-23.0063	-11.182	-29.6691
-9.16133	418	-20.871	-30.537	-25.5913	-24.6934	-22.4461	-23.7515	-6.03588	-11.6108	-11.8228	-6.31679	-9.02954	-5.52385	-1.65688	-3.63336	-10.8254	-30.008	-25.4919	-12.7185	-30.4675
-13.0613	419	-17.5101	-31.5634	-27.4221	-26.6538	-18.7926	-26.6891	-10.1566	-14.9688	-15.9538	-10.365	-13.072	-9.70042	-5.88693	-7.64122	-14.924	-32.5737	-28.8408	-14.6165	-32.6338
-17.2448	420	-16.0093	-31.6546	-28.666	-27.9804	-17.0161	-28.465	-15.077	-17.7817	-20.6194	-14.9396	-17.4689	-15.0029	-11.092	-13.1488	-18.4106	-33.6744	-31.595	-15.5036	-33.5746
-17.2391	421	-17.3559	-30.9496	-28.0173	-27.3557	-17.5696	-27.9486	-15.5177	-17.8438	-20.1957	-15.0951	-17.345	-15.2529	-10.8321	-14.0415	-16.6646	-33.2147	-31.3794	-14.1388	-32.9074
-14.1946	422	-21.1462	-30.2437	-26.6233	-25.9184	-20.0392	-25.8673	-11.82	-15.6084	-16.5818	-11.63	-13.8911	-11.2227	-6.85609	-10.2523	-13.4368	-31.0099	-28.9882	-13.1533	-30.8451
-11.5348	423	-24.4189	-30.034	-25.6351	-24.8523	-23.2269	-24.7121	-8.77777	-13.2381	-13.755	-8.73887	-11.0335	-8.18072	-3.85882	-7.35257	-10.9791	-30.3003	-27.1152	-12.9975	-30.2491
-9.55834	424	-24.3495	-29.9967	-24.9723	-24.1153	-25.6948	-23.6581	-6.6336	-11.3683	-11.7287	-6.68117	-9.00731	-6.05074	-1.78322	-5.21865	-9.23271	-29.5056	-25.529	-12.9673	-29.7548
-8.1387	425	-23.5268	-30.0752	-24.4672	-23.5378	-27.1384	-23.032	-5.12812	-9.98995	-10.2914	-5.22703	-7.56979	-4.56461	-0.320606	-3.74728	-7.98065	-29.3601	-24.3255	-12.5987	-29.8872
-7.13891	426	-22.7494	-30.1091	-24.0712	-23.0761	-27.9536	-22.3386	-4.07441	-9.01054	-9.27758	-4.19221	-6.55401	-3.51575	0.707367	-2.78292	-7.08373	-28.8116	-23.2965	-12.1857	-29.6293
-6.46743	427	-22.2319	-30.1407	-23.7859	-22.7536	-28.4555	-21.9802	-3.36486	-8.34834	-8.59178	-3.4891	-5.86625	-2.80856	1.40276	-2.17699	-6.47511	-28.7814	-22.6543	-11.844	-29.7883
-6.06224	428	-21.8484	-30.0662	-23.5978	-22.543	-28.7834	-21.6601	-2.9309	-7.9403	-8.16715	-3.05237	-5.44623	-2.36712	1.83054	-1.87241	-6.11125	-28.4364	-22.3063	-11.6086	-29.5636
-5.88342	429	-21.5459	-30.1022	-23.53	-22.4617	-28.9819	-21.6454	-2.7319	-7.7577	-7.97483	-2.85144	-5.25541	-2.15928	2.03107	-1.79151	-5.96639	-28.5545	-22.268	-11.467	-29.7873
-5.90076	430	-21.3812	-30.0851	-23.578	-22.5094	-29.1129	-21.5967	-2.74361	-7.78328	-7.98759	-2.85698	-5.26928	-2.15712	2.02297	-1.83864	-6.02575	-28.4018	-22.343	-11.5888	-29.636
-6.10271	431	-21.539	-30.1478	-23.7431	-22.692	-29.2616	-21.8209	-2.95464	-8.01043	-8.20106	-3.06104	-5.48043	-2.35815	1.81554	-1.98569	-6.28199	-28.7078	-22.5535	-11.7945	-29.9202
-6.49052	432	-21.9	-30.1712	-23.9962	-22.9811	-29.4077	-22.0541	-3.36189	-8.43816	-8.61218	-3.45979	-5.88803	-2.75491	1.409	-2.26899	-6.73363	-28.7202	-22.8224	-12.0726	-29.7752
-7.07286	433	-22.4268	-30.2657	-24.3351	-23.3727	-29.5282	-22.5878	-3.97719	-9.07382	-9.23415	-4.07245	-6.50376	-3.36321	0.792545	-2.67159	-7.39072	-29.25	-23.361	-12.439	-30.1125
-7.88395	434	-23.0686	-30.2981	-24.7409	-23.855	-29.6197	-23.0604	-4.8207	-9.9327	-10.08	-4.9075	-7.34972	-4.19211	-0.0563476	-3.3234	-8.28249	-29.3783	-24.087	-13.0717	-30.0714
-8.98874	435	-23.8801	-30.4192	-25.2125	-24.4201	-29.6887	-23.8351	-5.92982	-11.0598	-11.195	-6.00813	-8.46179	-5.29296	-1.17383	-4.429	-9.4573	-30.0199	-25.0892	-13.8919	-30.4711
-10.398	436	-24.7988	-30.4208	-25.7064	-24.9986	-29.7418	-24.4509	-7.35691	-12.519	-12.6327	-7.42668	-9.90156	-6.70977	-2.62276	-5.77366	-10.9761	-30.1956	-26.18	-14.8571	-30.3549
-12.1236	437	-25.9885	-30.3978	-26.1977	-25.5848	-29.7727	-25.3861	-9.19389	-14.4067	-14.5011	-9.27167	-11.7653	-8.55024	-4.50224	-6.97246	-12.9232	-30.8954	-27.5525	-15.8201	-30.7176
-14.3028	438	-27.2421	-30.2228	-26.6145	-26.0944	-29.7155	-25.9572	-11.5893	-16.8503	-16.9187	-11.6636	-14.1901	-10.9444	-6.9754	-8.38436	-15.419	-30.9099	-28.8847	-17.0149	-30.5728
-17.1686	439	-28.4956	-30.1569	-26.9175	-26.4633	-29.5506	-26.8336	-14.7641	-19.9683	-20.0514	-14.7897	-17.3366	-14.1365	-10.2365	-10.761	-18.4337	-31.5483	-30.3713	-18.0037	-30.9263
-20.2565	440	-29.2141	-30.1559	-27.022	-26.5962	-29.4596	-27.0423	-18.4891	-22.8898	-23.1532	-18.1008	-20.5709	-17.6353	-13.7481	-14.3165	-20.5307	-31.3549	-31.0607	-18.6595	-30.7379
-20.5406	441	-29.3574	-30.2775	-26.9537	-26.5142	-29.6428	-27.4059	-19.3696	-22.295	-22.9376	-18.3374	-20.3808	-18.0979	-13.5773	-16.0678	-19.2015	-31.7894	-31.2428	-18.591	-31.0951
-17.7277	442	-28.6879	-30.36	-26.7369	-26.2427	-29.942	-26.9594	-16.1561	-19.2188	-19.8312	-15.2038	-17.2421	-14.8007	-10.1888	-13.4315	-16.3484	-31.3328	-30.2998	-18.1633	-30.8203
-15.0075	443	-27.7915	-30.5775	-26.4316	-25.8535	-30.1087	-26.7967	-13.0676	-16.4947	-17.0278	-12.2999	-14.3945	-11.8041	-7.21411	-10.7488	-13.8849	-31.44	-29.241	-17.2539	-31.0373
-12.9189	444	-26.7603	-30.7056	-26.0483	-25.3759	-30.1444	-26.0326	-10.7817	-14.4341	-14.8954	-10.1001	-12.2438	-9.54546	-5.01292	-8.76403	-11.992	-30.7733	-27.8981	-16.3235	-30.7279
-11.3474	445	-25.9169	-30.8246	-25.647	-24.8882	-30.1493	-25.6634	-9.11576	-12.8979	-13.319	-8.47941	-10.6437	-7.89552	-3.38564	-7.21486	-10.5524	-30.7796	-26.8047	-15.3898	-30.9324
-10.1606	446	-25.0377	-30.824	-25.2572	-24.4218	-30.1974	-25.0425	-7.8944	-11.7483	-12.1346	-7.26599	-9.45488	-6.66016	-2.1817	-5.96837	-9.46978	-30.1856	-25.7805	-14.7387	-30.6439
-9.3038	447	-24.2737	-30.8662	-24.9435	-24.0559	-30.2601	-24.8486	-7.01636	-10.9106	-11.2744	-6.38475	-8.58883	-5.77137	-1.30513	-5.12205	-8.68109	-30.2512	-25.1534	-14.115	-30.8918
-8.7154	448	-23.699	-30.8132	-24.7249	-23.7954	-30.3257	-24.444	-6.41599	-10.3274	-10.6727	-5.76785	-7.98738	-5.14735	-0.697379	-4.60248	-8.13596	-29.8116	-24.7112	-13.6191	-30.5914
-8.35025	449	-23.409	-30.87	-24.6004	-23.6383	-30.4077	-24.4059	-6.05434	-9.96758	-10.302	-5.39124	-7.61652	-4.76074	-0.319253	-4.26519	-7.81274	-29.9272	-24.5632	-13.237	-30.794
-8.1855	450	-23.2219	-30.9124	-24.5457	-23.5668	-30.4574	-24.241	-5.90362	-9.81495	-10.1407	-5.21795	-7.45389	-4.58218	-0.151849	-4.08602	-7.69504	-29.6283	-24.4828	-13.0879	-30.5382
-8.20999	451	-23.2389	-31.0353	-24.5965	-23.6326	-30.5127	-24.4718	-5.96013	-9.86674	-10.184	-5.25124	-7.49143	-4.61846	-0.188766	-3.99333	-7.77421	-29.9033	-24.5916	-13.1384	-30.8641
-8.42538	452	-23.3905	-31.1048	-24.7368	-23.8015	-30.5638	-24.5107	-6.22285	-10.1223	-10.4247	-5.48342	-7.7312	-4.84893	-0.432635	-4.02372	-8.05481	-29.7639	-24.7527	-13.4997	-30.6878
-8.86954	453	-23.7384	-31.2508	-24.9647	-24.0671	-30.5659	-24.9139	-6.69877	-10.5916	-10.8866	-5.932	-8.18668	-5.29609	-0.891239	-4.38223	-8.55894	-30.2007	-25.144	-13.9251	-31.0262
-9.54998	454	-24.2385	-31.2501	-25.2645	-24.4275	-30.5198	-25.1642	-7.40181	-11.2948	-11.5801	-6.61382	-8.87845	-5.9727	-1.58883	-5.01981	-9.30088	-30.1816	-25.5951	-14.4287	-30.8581
-10.4718	455	-24.9552	-31.3019	-25.6408	-24.8618	-30.5086	-25.8685	-8.37507	-12.2784	-12.5542	-7.57684	-9.84486	-6.93318	-2.56622	-5.72866	-10.3171	-30.7988	-26.3105	-14.9673	-31.2665
-11.6711	456	-25.7455	-31.3011	-26.0442	-25.324	-30.5378	-26.2712	-9.6706	-13.5995	-13.8624	-8.85906	-11.146	-8.21717	-3.88705	-6.49155	-11.6816	-30.8781	-27.1131	-15.767	-31.1163
-13.2681	457	-26.7536	-31.4104	-26.5212	-25.8831	-30.2156	-27.1301	-11.3842	-15.3643	-15.6092	-10.5705	-12.8816	-9.95473	-5.65753	-7.59499	-13.4998	-31.634	-28.3513	-16.5926	-31.5332
-15.445	458	-27.7345	-31.3871	-27.2266	-26.6781	-29.0084	-27.5337	-13.6601	-17.6949	-17.903	-12.8374	-15.1951	-12.2605	-8.05103	-9.48295	-15.9086	-31.6468	-29.676	-17.5728	-31.4467
-18.4077	459	-28.5113	-31.3313	-28.199	-27.7316	-27.5456	-28.4357	-16.7014	-20.6831	-20.923	-15.8414	-18.2284	-15.3717	-11.272	-12.6652	-18.9643	-32.4752	-31.2861	-18.5034	-32.0455
-21.3319	460	-28.8735	-31.1441	-28.7153	-28.277	-26.9534	-28.4906	-20.1481	-23.4021	-23.7927	-18.8036	-21.1748	-18.5329	-14.6109	-16.6404	-21.3214	-32.3039	-31.9842	-18.9462	-31.8498
-20.5974	461	-29.3556	-31.1631	-28.1583	-27.6661	-27.6829	-28.9154	-20.5854	-22.2725	-22.8846	-18.2063	-20.2738	-17.9531	-13.4488	-16.3029	-19.3554	-32.6528	-31.8365	-18.2211	-32.145
-17.3111	462	-29.1439	-31.2407	-27.1323	-26.5434	-29.2995	-28.3748	-17.2763	-18.7631	-19.3896	-14.7279	-16.758	-14.2844	-9.57614	-12.8616	-15.7716	-31.8547	-30.4159	-17.4831	-31.6435
-14.4625	463	-28.2332	-31.3709	-26.3314	-25.6518	-30.6025	-28.286	-14.1285	-15.8328	-16.4404	-11.7472	-13.7734	-11.2414	-6.48833	-9.98176	-13.0054	-31.8472	-29.114	-16.6849	-31.8284
-12.297	464	-26.8746	-31.3611	-25.752	-24.9895	-31.0501	-27.4274	-11.7557	-13.6459	-14.1976	-9.48803	-11.5374	-8.94162	-4.22197	-7.889	-10.9681	-31.1041	-27.6681	-15.8493	-31.4202
-10.6343	465	-25.6683	-31.5151	-25.25	-24.3993	-31.1625	-27.0856	-9.99284	-11.9893	-12.4945	-7.77309	-9.83814	-7.21029	-2.50453	-6.28419	-9.39505	-31.0358	-26.5037	-14.8472	-31.6039
-9.33645	466	-24.6348	-31.6549	-24.7692	-23.8269	-31.2298	-26.2981	-8.65593	-10.7024	-11.1742	-6.44156	-8.52533	-5.86935	-1.18322	-4.99438	-8.16247	-30.2932	-25.3562	-14.0154	-31.1825
-8.34732	467	-23.854	-31.8769	-24.3607	-23.3556	-31.3113	-26.0001	-7.65352	-9.71035	-10.1679	-5.42966	-7.51848	-4.85066	-0.171218	-4.03546	-7.2131	-30.1933	-24.5244	-13.3173	-31.3329
-7.61537	468	-23.1697	-31.995	-24.021	-22.9749	-31.3579	-25.4169	-6.92171	-8.96861	-9.41329	-4.66982	-6.76644	-4.08414	0.585131	-3.37902	-6.50333	-29.6206	-23.8332	-12.8247	-30.9576
-7.09974	469	-22.7285	-32.1415	-23.7762	-22.6968	-31.3762	-25.2775	-6.42538	-8.44997	-8.88334	-4.13362	-6.23705	-3.54967	1.11638	-2.90033	-6.01105	-29.6008	-23.3837	-12.4168	-31.1677
-6.77734	470	-22.4942	-32.1354	-23.6277	-22.5264	-31.4145	-24.9631	-6.14181	-8.13388	-8.55742	-3.80216	-5.91285	-3.21604	1.43991	-2.54923	-5.71733	-29.2346	-23.0753	-12.2046	-30.8522
-6.65172	471	-22.4347	-32.2399	-23.5839	-22.4711	-31.499	-25.0969	-6.06044	-8.01307	-8.43483	-3.675	-5.78803	-3.08681	1.56552	-2.38305	-5.61706	-29.4043	-23.0349	-12.1276	-31.1047
-6.72074	472	-22.4112	-32.2366	-23.6445	-22.5385	-31.5818	-25.022	-6.17861	-8.09073	-8.50877	-3.74635	-5.86027	-3.15586	1.48982	-2.40072	-5.71566	-29.2466	-23.1123	-12.159	-30.8884
-6.99682	473	-22.528	-32.3504	-23.8296	-22.7498	-31.6623	-25.3665	-6.50771	-8.38831	-8.7999	-4.03131	-6.14353	-3.44079	1.19914	-2.59856	-6.0281	-29.6212	-23.3716	-12.2532	-31.2683
-7.50259	474	-22.8572	-32.4121	-24.1183	-23.0714	-31.7435	-25.582	-7.06556	-8.93033	-9.33136	-4.54569	-6.66597	-3.95825	0.667362	-2.98581	-6.58166	-29.6623	-23.6974	-12.65	-31.1016
-8.28175	475	-23.5792	-32.6225	-24.5159	-23.5247	-31.8053	-26.3432	-7.89524	-9.76075	-10.1477	-5.34359	-7.47124	-4.76295	-0.14934	-3.59704	-7.42336	-30.312	-24.2943	-13.2734	-31.5392
-9.39703	476	-24.6213	-32.728	-25.0149	-24.1014	-31.8874	-26.8075	-9.06836	-10.9593	-11.324	-6.48515	-8.63096	-5.90939	-1.32494	-4.50105	-8.61615	-30.526	-25.1743	-14.0613	-31.4229
-10.9959	477	-26.1845	-33.0934	-25.6755	-24.8426	-32.1654	-27.9623	-10.7437	-12.6799	-13.0282	-8.12244	-10.3001	-7.56202	-3.01173	-5.86212	-10.3065	-31.5065	-26.6458	-14.8094	-32.0381
-13.4007	478	-28.4496	-33.8525	-26.6535	-25.8947	-32.8086	-28.9539	-13.2041	-15.1539	-15.524	-10.543	-12.758	-10.016	-5.54543	-8.14606	-12.8081	-32.0796	-28.6577	-15.9137	-32.347
-16.8192	479	-31.2831	-35.2779	-27.9594	-27.2599	-33.6766	-31.1206	-16.737	-18.3572	-18.9716	-13.9225	-16.0689	-13.5584	-9.21313	-11.6334	-16.2099	-33.8636	-31.4794	-17.5165	-33.8199
-18.7413	480	-32.006	-35.8378	-28.56	-27.8458	-33.9459	-31.5185	-19.966	-19.8181	-20.8487	-15.8383	-17.8178	-15.7148	-11.3717	-13.5253	-17.5375	-33.9202	-32.5365	-18.4262	-33.921
-15.6973	481	-30.2632	-35.0249	-27.4348	-26.6292	-33.3239	-31.4893	-18.0767	-16.9096	-17.71	-12.9371	-14.9259	-12.6227	-7.91064	-10.3308	-14.1899	-33.7476	-30.5274	-16.8928	-33.8263
-11.9335	482	-27.6584	-33.7723	-25.6673	-24.7418	-32.5888	-29.4014	-14.0778	-13.2699	-13.8795	-9.16794	-11.2142	-8.70827	-3.92886	-6.56239	-10.493	-31.7992	-27.4944	-15.0486	-32.3422
-8.93333	483	-25.3448	-33.3106	-24.1739	-23.121	-32.1728	-28.1899	-10.777	-10.258	-10.8217	-6.1202	-8.17694	-5.60908	-0.810279	-3.69866	-7.53748	-30.7619	-25.1212	-13.4264	-31.9122
-6.57141	484	-23.2319	-33.1332	-22.8878	-21.7207	-31.9934	-26.4222	-8.19383	-7.83045	-8.37573	-3.68746	-5.7469	-3.14886	1.64884	-1.63461	-5.17474	-29.268	-23.0438	-11.853	-31.0472
-4.6536	485	-21.3788	-33.222	-21.6737	-20.4094	-32.0233	-25.189	-6.1426	-5.85174	-6.38297	-1.70592	-3.7621	-1.15418	3.64582	-0.042863	-3.23726	-28.2998	-21.2828	-10.225	-30.7506
-3.03888	486	-19.7795	-33.2088	-20.5106	-19.1744	-32.2022	-23.755	-4.46578	-4.20533	-4.72602	-0.0520034	-2.10684	0.507223	5.30515	1.36745	-1.61753	-27.0083	-19.6943	-8.73567	-29.8981
-1.65641	487	-18.4632	-33.2919	-19.4447	-18.0606	-32.3725	-22.6809	-3.06923	-2.81086	-3.32415	1.34869	-0.706058	1.91197	6.70805	2.66416	-0.244171	-26.0369	-18.2823	-7.40503	-29.4586
-0.476544	488	-17.2818	-33.259	-18.4879	-17.0694	-32.4439	-21.54	-1.88938	-1.61446	-2.12175	2.54932	0.493067	3.11439	7.90787	3.74445	0.935409	-24.9556	-16.9544	-6.2565	-28.6875
0.54073	489	-16.1681	-33.3457	-17.6342	-16.189	-32.4722	-20.649	-0.883866	-0.58336	-1.0874	3.58218	1.52682	4.14796	8.94192	4.67936	1.95521	-24.1493	-15.7893	-5.25136	-28.263
1.42504	490	-15.1098	-33.2581	-16.87	-15.4087	-32.5136	-19.7881	-0.0229722	0.306974	-0.193368	4.47542	2.42096	5.04226	9.83577	5.52402	2.83716	-23.2967	-14.8597	-4.39731	-27.5714
2.19007	491	-14.2418	-33.2961	-16.1933	-14.7246	-32.5619	-19.1441	0.713986	1.07786	0.578678	5.24598	3.19323	5.81405	10.6076	6.26695	3.60074	-22.6503	-14.2026	-3.66292	-27.1631
2.86368	492	-13.6778	-33.1585	-15.6046	-14.1256	-32.5888	-18.4979	1.34438	1.74178	1.24348	5.90863	3.8574	6.4787	11.2717	7.01856	4.25939	-22.0047	-13.6967	-3.01432	-26.5892
3.451	493	-13.3383	-33.0418	-15.0957	-13.6077	-32.6202	-17.9934	1.87947	2.30728	1.81091	6.47556	4.42472	7.04543	11.8392	7.7424	4.82092	-21.5172	-13.1884	-2.41453	-26.2519
3.93537	494	-12.9678	-32.7627	-14.658	-13.1687	-32.6158	-17.5201	2.3276	2.78542	2.28991	6.95473	4.90309	7.52329	12.3179	8.2683	5.29477	-21.0289	-12.6132	-1.89269	-25.7725
4.33766	495	-12.5276	-32.61	-14.2924	-12.7995	-32.5911	-17.1843	2.69615	3.18161	2.68663	7.3508	5.29885	7.91886	12.7138	8.71545	5.68718	-20.6858	-12.0973	-1.48373	-25.5199
4.71039	496	-12.1552	-32.3466	-13.9933	-12.4937	-32.5414	-16.8744	2.99123	3.49972	3.0047	7.66918	5.61717	8.23742	13.0319	9.40884	6.00156	-20.3672	-11.7576	-1.21105	-25.1956
5.0589	497	-11.9224	-32.2211	-13.7673	-12.2621	-31.6845	-16.6614	3.21619	3.74296	3.24796	7.91238	5.86086	8.48076	13.2761	10.2972	6.24279	-20.1723	-11.6151	-1.03135	-25.0819
5.31699	498	-11.6937	-31.9795	-13.6073	-12.097	-28.4296	-16.4682	3.37513	3.91407	3.42091	8.08454	6.03266	8.65306	13.4485	10.942	6.41466	-19.9793	-11.5818	-0.902713	-24.8981
5.43398	499	-11.4103	-31.8232	-13.4995	-11.9879	-25.1003	-16.3961	3.47011	4.01574	3.52372	8.1872	6.13503	8.75535	13.5513	11.1202	6.51757	-19.8989	-11.5857	-0.812407	-24.8946
5.45608	500	-11.2694	-31.6906	-13.4574	-11.9466	-23.8639	-16.348	3.5019	4.04945	3.55765	8.22115	6.16908	8.78913	13.5854	11.0924	6.55187	-19.8369	-11.5856	-0.781735	-24.8025

## Sheet: c3
average_power_dB	frequency	pt1	pt2	pt3	pt4	pt5	pt6	pt7	pt8	pt9	pt10	pt11	pt12	pt13	pt14	pt15	pt16	pt17	pt18	pt19
24.5963	0	18.8803	17.6611	11.2489	10.214	15.5441	27.7815	29.4623	23.7544	26.8913	23.5153	21.3945	26.2916	19.9575	18.7182	16.7878	21.5687	22.4179	31.9877	22.0966
23.7177	1	17.9368	18.4811	11.7707	10.8721	16.3603	27.0272	28.9688	22.7244	26.0685	22.2992	21.0534	25.4646	19.3597	17.9223	16.1915	20.6886	21.7317	30.6003	21.1685
21.5903	2	15.6832	19.3881	12.4416	11.8394	17.3375	25.1483	27.8515	20.0638	23.822	19.1445	19.8755	23.3221	18.1154	16.2354	14.5746	18.645	20.2977	26.6996	18.5805
19.4779	3	14.0097	19.1761	12.5272	12.1948	17.2116	23.0825	26.5094	17.2163	20.9731	16.2112	17.9159	20.8968	17.1982	15.1493	12.4767	17.1574	19.2748	22.0936	15.1829
17.8229	4	13.8751	18.0147	12.0852	11.6888	16.0078	21.3643	24.6101	15.2904	18.7024	15.0038	15.9524	19.2139	16.2555	14.3351	10.4683	16.8251	18.6466	19.2922	12.3444
16.4007	5	13.76	16.509	11.6467	10.2968	14.3089	20.1447	22.2995	13.968	17.4027	14.2341	14.6665	18.3528	14.4636	12.7662	8.95058	16.7561	17.8068	17.6461	10.317
15.5077	6	12.5131	14.888	11.3947	8.51768	12.8796	19.7388	21.246	13.1705	16.7426	13.5884	14.0674	18.098	12.0087	10.6351	8.35531	16.4419	16.4607	16.8216	8.67214
15.0327	7	10.1747	12.8136	10.3594	7.23194	12.3034	19.542	21.4095	13.1162	16.3637	13.207	14.0077	18.6289	9.78646	8.41053	8.25247	15.2953	14.6476	16.0167	7.37275
14.434	8	7.70379	10.3892	8.48947	6.81349	12.5021	18.7206	20.6973	13.586	16.3116	12.4361	13.8637	19.6362	8.40457	6.32344	7.92862	13.0162	12.6659	14.6383	6.60471
13.4828	9	5.80785	8.28592	7.67149	6.98205	12.5891	17.2496	18.3022	13.8886	16.4088	10.4378	12.9589	20.2412	7.75368	5.0017	7.31901	10.4358	10.7419	12.234	6.51967
12.3792	10	4.38313	6.73718	8.33013	7.37283	11.9732	15.6369	14.9713	13.735	16.0113	7.18063	11.1732	20.0451	7.46549	4.91986	7.11026	8.82955	9.059	8.60358	7.33195
11.3395	11	3.16553	5.55316	9.06816	7.71378	10.9548	14.3501	12.7165	13.3206	14.9954	3.91624	9.03844	18.998	7.29305	5.44386	7.59848	7.97564	7.83689	4.82076	8.8544
10.3339	12	2.09665	4.61671	9.17372	7.83908	10.1921	13.333	11.8273	12.8197	13.8686	1.77399	7.38188	17.1044	6.98972	5.7623	8.12759	7.31957	7.11977	2.66453	9.82554
9.32776	13	1.42965	3.84406	8.59595	7.78031	9.82886	12.2017	11.3181	12.2045	13.058	0.388499	6.35879	14.6048	6.49698	5.75849	8.35728	6.72894	6.86666	2.38792	9.2616
8.41127	14	1.14844	3.21034	7.81721	7.62556	9.67964	10.9823	10.7613	11.4014	12.5349	-0.631882	5.67282	12.0414	6.06059	5.67247	8.40097	6.20808	6.96191	1.8802	7.14694
7.67891	15	0.969994	2.6316	7.15113	7.26679	9.55317	9.95377	10.0175	10.434	12.1172	-1.35037	5.13145	9.84022	5.92335	5.62708	8.49744	5.76155	7.26123	0.704517	4.63544
7.09432	16	0.769855	2.03426	6.30817	6.50097	9.26149	9.0628	9.13931	9.39047	11.7312	-2.00966	4.60733	8.1081	6.13586	5.59769	8.78666	5.35931	7.64632	-0.797799	3.28016
6.58291	17	0.643967	1.40971	5.12428	5.33695	8.77582	8.2011	8.24502	8.3981	11.3493	-2.5963	4.01501	6.80913	6.54438	5.52045	8.97324	4.97489	7.98734	-1.55113	2.85539
6.05673	18	0.641762	0.786116	3.84336	4.06394	8.22208	7.3673	7.39535	7.52644	10.8917	-3.12627	3.30525	5.81985	6.78853	5.36931	8.58621	4.57353	8.18565	-2.32545	2.70002
5.45521	19	0.691153	0.184008	2.70491	2.9307	7.6918	6.57652	6.59448	6.76852	10.3189	-3.38326	2.48082	5.00499	6.44386	5.09422	7.47984	4.15279	8.20863	-2.73151	2.52394
4.7728	20	0.68969	-0.378023	1.74864	1.96823	7.21197	5.83155	5.90703	6.0635	9.65564	-3.46851	1.65026	4.2823	5.3297	4.59154	5.8773	3.7694	8.01492	-3.39842	2.23501
4.06662	21	0.585116	-0.933155	0.998569	1.2024	6.77701	5.19296	5.32152	5.37818	8.93782	-3.39185	0.940511	3.61043	3.62933	3.84318	4.04167	3.42286	7.60276	-3.78258	1.88994
3.37969	22	0.37458	-1.48151	0.519175	0.713713	6.37748	4.72747	4.73819	4.71938	8.21624	-3.38553	0.372651	2.981	1.77154	2.93583	2.05041	3.03046	6.99262	-4.34467	1.43893
2.75166	23	0.0653546	-1.94607	0.367728	0.585537	6.00883	4.39334	4.11735	4.11049	7.54775	-3.52009	-0.0981968	2.44371	0.225095	1.9565	-0.0355333	2.55546	6.20489	-4.72759	0.903453
2.17751	24	-0.30876	-2.27554	0.478755	0.751078	5.6275	3.93315	3.50576	3.55354	6.92187	-3.89814	-0.508642	2.02136	-0.705254	0.952031	-2.07028	2.01314	5.31757	-5.36739	0.390482
1.63595	25	-0.723499	-2.53474	0.574082	0.85778	5.23747	3.25906	2.86371	3.04303	6.26361	-4.41539	-0.943496	1.70662	-0.914713	0.00848569	-3.91167	1.46907	4.41907	-5.55573	-0.0995425
1.1129	26	-1.18565	-2.74634	0.343452	0.55861	4.87393	2.5907	2.23483	2.53452	5.54777	-5.07117	-1.48368	1.42606	-0.332967	-0.68957	-5.41928	0.934977	3.54692	-6.33259	-0.533854
0.642478	27	-1.67739	-2.95999	-0.359038	-0.241144	4.51733	2.09973	1.75292	2.03706	4.78734	-5.71142	-2.16101	1.13522	0.878703	-0.920829	-6.53172	0.406808	2.71904	-6.85724	-0.895133
0.227831	28	-2.19675	-3.17844	-1.51755	-1.45421	4.16991	1.75505	1.39582	1.57745	4.00921	-6.35549	-2.85582	0.824902	2.123	-0.662247	-7.36154	-0.102195	1.92217	-7.60584	-1.33043
-0.17043	29	-2.73752	-3.38145	-2.98462	-2.94868	3.87443	1.51456	1.0138	1.1426	3.24058	-6.95912	-3.43234	0.477446	2.76595	-0.401349	-8.07384	-0.54598	1.16261	-7.69378	-1.88049
-0.648001	30	-3.27617	-3.58752	-4.50799	-4.51311	3.6472	1.30708	0.57659	0.696152	2.47112	-7.6332	-3.8719	0.0728109	2.43461	-0.767243	-8.6468	-0.912125	0.439898	-8.11176	-2.19182
-1.21097	31	-3.75159	-3.83517	-5.84238	-5.88826	3.43862	1.08895	0.106601	0.276302	1.73669	-8.23977	-4.27321	-0.399651	1.03891	-1.9268	-9.07645	-1.21892	-0.256345	-8.36344	-1.98161
-1.77003	32	-4.12988	-4.11194	-6.88976	-6.95826	3.21106	0.848648	-0.308634	-0.0942914	1.0535	-8.84963	-4.66676	-0.959909	-1.10587	-3.44701	-9.48451	-1.5258	-0.917445	-8.86392	-1.49905
-2.24997	33	-4.4978	-4.42903	-7.68426	-7.76301	2.96533	0.619867	-0.674307	-0.419603	0.379582	-9.30568	-5.04685	-1.50509	-3.17036	-4.65827	-9.94169	-1.89368	-1.51187	-8.63545	-1.4041
-2.71299	34	-5.00071	-4.77502	-8.3176	-8.39284	2.70826	0.446732	-1.06544	-0.759684	-0.225793	-9.76647	-5.38537	-2.00794	-4.52817	-5.37499	-10.3898	-2.38544	-2.04231	-9.07392	-2.20508
-3.15819	35	-5.65545	-5.12596	-8.83944	-8.91082	2.43185	0.321445	-1.4798	-1.08474	-0.62975	-10.1971	-5.69099	-2.497	-5.3581	-5.80628	-10.8757	-2.961	-2.52413	-9.30879	-3.81688
-3.56151	36	-6.34588	-5.44862	-9.29332	-9.36378	2.15478	0.159873	-1.86372	-1.39386	-0.868849	-10.7503	-5.97748	-3.00959	-5.94223	-6.10877	-11.3918	-3.53409	-2.99963	-9.56627	-5.5566
-3.91329	37	-6.93161	-5.76507	-9.69115	-9.77613	1.90475	-0.0382905	-2.23941	-1.69876	-1.12507	-11.2406	-6.26501	-3.5264	-6.39132	-6.38697	-11.8353	-4.03355	-3.46072	-9.46194	-6.78011
-4.22878	38	-7.39857	-6.07146	-10.0237	-10.1222	1.66515	-0.263656	-2.59055	-1.99188	-1.2944	-11.7617	-6.52823	-4.04617	-6.79591	-6.68866	-12.1459	-4.45032	-3.88089	-9.90075	-7.47847
-4.49229	39	-7.79291	-6.37292	-10.2966	-10.4244	1.3968	-0.48752	-2.92515	-2.27025	-1.2314	-12.1088	-6.78913	-4.56099	-7.17877	-6.99331	-12.4477	-4.81138	-4.25254	-9.73268	-7.89978
-4.74276	40	-8.16881	-6.66437	-10.5405	-10.6908	1.14013	-0.674448	-3.25009	-2.5278	-1.18593	-12.4244	-7.03282	-5.05916	-7.54111	-7.30433	-12.7305	-5.15148	-4.63852	-9.97771	-8.18781
-4.97308	41	-8.54	-6.94734	-10.7844	-10.938	0.955858	-0.840639	-3.53874	-2.74732	-1.29487	-12.5275	-7.25798	-5.50368	-7.88941	-7.61911	-12.958	-5.46658	-5.03876	-9.95117	-8.44294
-5.16657	42	-8.88347	-7.19296	-10.9964	-11.133	0.829014	-1.02629	-3.74868	-2.96984	-1.3027	-12.6452	-7.49219	-5.86985	-8.19657	-7.87339	-13.098	-5.77342	-5.39702	-10.2474	-8.67727
-5.28886	43	-9.17822	-7.42104	-11.1965	-11.3137	0.718201	-1.2198	-3.90046	-3.16298	-1.0202	-12.6243	-7.72533	-6.16044	-8.4264	-8.08756	-13.2254	-6.06477	-5.712	-10.075	-8.92837
-5.4262	44	-9.46041	-7.65677	-11.4434	-11.5495	0.616628	-1.41373	-4.03807	-3.34626	-0.862082	-12.6364	-7.90939	-6.45217	-8.62011	-8.35258	-13.3321	-6.34864	-6.03918	-10.2197	-9.21865
-5.61434	45	-9.75351	-7.92439	-11.6674	-11.7798	0.526313	-1.58658	-4.25165	-3.57577	-0.997252	-12.5527	-8.10273	-6.80439	-8.8292	-8.63863	-13.4075	-6.59672	-6.3778	-10.5234	-9.52381
-5.75965	46	-10.0369	-8.21885	-11.8326	-11.9465	0.446238	-1.77116	-4.48299	-3.84215	-0.794117	-12.5499	-8.32112	-7.2233	-9.02857	-8.87202	-13.5141	-6.82351	-6.71065	-11.3492	-9.84367
-5.84425	47	-10.2676	-8.52768	-11.9702	-12.0917	0.375689	-1.97727	-4.69705	-4.04755	-0.397094	-12.4909	-8.54817	-7.60261	-9.21329	-9.05388	-13.6933	-7.04556	-6.99154	-11.8226	-10.1175
-6.0265	48	-10.4702	-8.83516	-12.1279	-12.242	0.304191	-2.18917	-4.88425	-4.18878	-0.568234	-12.526	-8.77124	-7.94046	-9.43033	-9.22702	-13.9093	-7.28833	-7.24695	-12.8864	-10.357
-6.18975	49	-10.6687	-9.16045	-12.2905	-12.4024	0.214071	-2.38441	-5.07953	-4.28428	-0.715043	-12.5194	-8.99485	-8.17106	-9.69619	-9.40757	-14.1493	-7.50457	-7.50757	-13.1162	-10.6204
-6.18417	50	-10.8649	-9.45449	-12.4555	-12.5764	0.0861811	-2.57295	-5.28003	-4.39556	0.0127864	-12.5885	-9.1695	-8.33411	-9.99754	-9.59869	-14.338	-7.69146	-7.77651	-13.6122	-10.9097
-6.22242	51	-11.0657	-9.71481	-12.6227	-12.7577	-0.0613555	-2.74702	-5.44126	-4.5374	0.41404	-12.6154	-9.32232	-8.50972	-10.2521	-9.80295	-14.5109	-7.87077	-8.03201	-13.6672	-11.1708
-6.47343	52	-11.2644	-9.93952	-12.7833	-12.9172	-0.214391	-2.91019	-5.46882	-4.70551	-0.121542	-12.763	-9.48737	-8.75924	-10.4379	-10.0163	-14.6809	-8.06559	-8.25845	-13.9521	-11.3495
-6.44002	53	-11.4358	-10.1375	-12.9543	-13.0816	-0.407313	-3.07966	-5.44822	-4.88566	0.509366	-12.9425	-9.70514	-8.99118	-10.5965	-10.2079	-14.8491	-8.26081	-8.49196	-13.3179	-11.5037
-5.96905	54	-11.6025	-10.2745	-13.1267	-13.2581	-0.630606	-3.2655	-5.54257	-5.09016	2.43824	-13.2085	-9.91932	-9.16666	-10.7294	-10.3615	-14.9602	-8.45059	-8.77928	-13.2532	-11.6995
-5.96171	55	-11.7727	-10.3358	-13.2702	-13.4316	-0.844946	-3.44027	-5.80034	-5.27502	2.7461	-13.3558	-10.0736	-9.26737	-10.8352	-10.5104	-15.0543	-8.65539	-9.04567	-12.556	-11.9669
-5.64204	56	-11.9543	-10.3297	-13.4248	-13.6069	-1.08096	-3.62547	-6.07107	-5.43847	3.76251	-13.4496	-10.2043	-9.39077	-10.9491	-10.6791	-15.1788	-8.87903	-9.33612	-12.609	-12.2456
-3.34555	57	-12.3705	-10.4627	-13.7962	-13.9728	-1.52713	-3.99734	-6.42411	-5.76734	7.94071	-13.5096	-10.5955	-9.738	-11.2461	-11.0454	-15.5159	-9.25608	-9.83709	-13.0762	-12.6412
-1.72822	58	-13.5836	-11.2855	-14.9362	-15.1036	-2.58172	-5.12034	-7.40114	-6.89619	10.3172	-14.1468	-11.8028	-10.8855	-12.2845	-12.1958	-16.5528	-10.3793	-11.0643	-14.2088	-13.7342
-1.969	59	-15.835	-13.2694	-17.3941	-17.5838	-4.38593	-7.52907	-9.52784	-9.36288	10.357	-15.4013	-14.3349	-13.2673	-14.6859	-14.7413	-18.8707	-12.8267	-13.5565	-15.7306	-16.2019
-2.73294	60	-17.0944	-14.7645	-19.628	-19.8402	-5.6169	-9.65228	-11.2665	-11.4714	9.69188	-15.8971	-16.3967	-15.4252	-17.0602	-17.1985	-20.981	-15.181	-15.8818	-18.2675	-18.7055
-2.29042	61	-15.4337	-13.3085	-17.7477	-17.9464	-4.80462	-7.90077	-9.6678	-9.6698	10.0403	-14.6112	-14.4705	-13.8753	-15.4192	-15.2918	-19.0838	-13.4672	-14.1852	-17.5549	-17.0204
-2.23605	62	-13.8564	-11.7328	-15.5025	-15.6925	-3.67437	-5.83646	-7.67251	-7.5721	9.8572	-13.6347	-12.3625	-11.7892	-13.223	-12.9414	-16.8187	-11.2526	-12.0168	-16.9693	-14.7295
-4.11948	63	-13.331	-11.2617	-14.5999	-14.7912	-3.32986	-5.06534	-6.8171	-6.67353	7.31692	-13.4266	-11.5618	-10.8207	-12.3141	-12.0091	-15.9542	-10.3466	-11.1603	-16.2914	-13.7952
-6.91904	64	-13.389	-11.37	-14.483	-14.6626	-3.54316	-5.06322	-6.76265	-6.52297	2.781	-13.5135	-11.4713	-10.642	-12.1918	-11.9301	-15.9241	-10.2447	-11.1159	-16.4696	-13.6893
-7.55414	65	-13.5531	-11.5695	-14.5868	-14.7505	-3.88749	-5.27232	-7.01004	-6.58684	1.62402	-13.3492	-11.5857	-10.8188	-12.3118	-12.0715	-16.1679	-10.4	-11.268	-15.7576	-13.8291
-7.93812	66	-13.7259	-11.7361	-14.7206	-14.8884	-4.20374	-5.48928	-7.19149	-6.6781	0.972402	-13.0915	-11.7286	-11.0371	-12.4846	-12.2081	-16.3501	-10.6251	-11.3968	-15.9267	-13.9408
-9.01758	67	-13.9267	-11.9075	-14.8461	-15.0534	-4.5035	-5.6762	-7.28321	-6.79611	-1.90205	-12.8088	-11.8945	-11.1484	-12.6706	-12.3594	-16.4076	-10.8377	-11.492	-16.0084	-14.0304
-9.43883	68	-14.1277	-12.0717	-14.934	-15.1525	-4.79479	-5.85267	-7.31075	-6.94097	-3.1237	-12.5806	-12.0619	-11.2923	-12.852	-12.5375	-16.4262	-11.012	-11.5911	-16.3731	-14.1361
-9.42103	69	-14.2552	-12.235	-14.9813	-15.1701	-5.07241	-6.01832	-7.32486	-7.06664	-2.62702	-12.3436	-12.2092	-11.4792	-12.9796	-12.6967	-16.4606	-11.1852	-11.6655	-16.0457	-14.2934
-9.7653	70	-14.3804	-12.3502	-15.0535	-15.1991	-5.32304	-6.19514	-7.39883	-7.15138	-3.63778	-12.2097	-12.3361	-11.6184	-13.0638	-12.7998	-16.5287	-11.4025	-11.7194	-16.5638	-14.5671
-10.2029	71	-14.5706	-12.4338	-15.1358	-15.2673	-5.53538	-6.36405	-7.60704	-7.18075	-5.44142	-12.1317	-12.482	-11.5894	-13.1937	-12.8821	-16.6712	-11.576	-11.749	-16.4409	-14.8536
-10.317	72	-14.7654	-12.5331	-15.2236	-15.3685	-5.76888	-6.49733	-7.89285	-7.18337	-5.48263	-12.1741	-12.6018	-11.4723	-13.3437	-13.0025	-16.877	-11.6857	-11.8079	-16.3718	-14.9735
-10.384	73	-14.9054	-12.6589	-15.3793	-15.5418	-6.02713	-6.60512	-8.15101	-7.18068	-5.23536	-12.3226	-12.7096	-11.5368	-13.4403	-13.1393	-17.1225	-11.8059	-11.8819	-15.8966	-15.0171
-10.7179	74	-15.0233	-12.7702	-15.562	-15.7218	-6.22597	-6.74044	-8.39112	-7.24355	-6.47031	-12.6562	-12.8141	-11.9025	-13.5369	-13.2563	-17.4053	-11.9756	-11.9646	-16.2919	-15.0644
-10.9992	75	-15.1394	-12.8669	-15.6641	-15.81	-6.37832	-6.89549	-8.64576	-7.37793	-7.53472	-13.1334	-12.9181	-12.2659	-13.6254	-13.3557	-17.7546	-12.1024	-12.0787	-16.2852	-15.1126
-11.0966	76	-15.2665	-12.9447	-15.7174	-15.8455	-6.52593	-7.05883	-8.7686	-7.56093	-7.18717	-13.8269	-12.9945	-12.4831	-13.6833	-13.4294	-18.1532	-12.1964	-12.281	-16.4	-15.211
-11.2624	77	-15.3845	-13.0319	-15.7641	-15.8923	-6.67555	-7.21732	-8.76243	-7.73655	-7.51181	-14.6272	-13.0987	-12.6424	-13.7581	-13.514	-18.5973	-12.2818	-12.5442	-16.1737	-15.3703
-11.4985	78	-15.4985	-13.1192	-15.8281	-15.971	-6.84364	-7.38582	-8.718	-7.83023	-8.39211	-15.5009	-13.2385	-12.7745	-13.8431	-13.644	-18.9883	-12.3847	-12.8142	-16.8552	-15.5868
-11.6109	79	-15.6299	-13.1916	-15.9107	-16.0784	-7.01501	-7.54404	-8.68719	-7.83257	-8.46819	-16.1755	-13.3885	-12.833	-13.9168	-13.7688	-19.2626	-12.5227	-13.022	-17.0807	-15.7604
-11.7208	80	-15.786	-13.2491	-15.9956	-16.17	-7.17949	-7.71414	-8.76962	-7.86972	-8.39329	-16.5283	-13.5098	-12.9884	-14.0059	-13.8527	-19.3416	-12.7147	-13.1788	-17.9456	-15.7601
-11.8631	81	-15.9337	-13.3169	-16.07	-16.2289	-7.35859	-7.87826	-8.8761	-7.92711	-8.81229	-16.2091	-13.6087	-13.2051	-14.0714	-13.8819	-19.2376	-12.906	-13.2915	-18.095	-15.7178
-12.0036	82	-16.0754	-13.3811	-16.1017	-16.2345	-7.53077	-8.03357	-8.92539	-7.99511	-9.61326	-15.3001	-13.7059	-13.3051	-14.1072	-13.8965	-18.8946	-13.0447	-13.342	-18.0878	-15.8193
-12.0601	83	-16.2081	-13.4719	-16.0984	-16.2009	-7.66093	-8.18635	-9.12082	-8.10111	-9.80794	-13.9526	-13.8222	-13.3215	-14.1752	-13.9635	-18.3368	-13.1323	-13.2936	-17.4305	-16.0112
-12.0673	84	-16.2939	-13.5658	-16.112	-16.1799	-7.77804	-8.342	-9.33606	-8.11791	-9.77842	-12.4478	-13.9096	-13.4533	-14.2535	-14.0902	-17.6074	-13.2359	-13.2188	-17.2124	-16.1429
-12.0252	85	-16.3335	-13.6586	-16.1212	-16.1574	-7.92334	-8.49161	-9.40343	-7.9426	-10.1266	-10.936	-13.9829	-13.5905	-14.296	-14.1839	-16.8093	-13.3392	-13.0979	-16.5402	-16.2804
-11.9427	86	-16.4009	-13.7442	-16.0683	-16.057	-8.11074	-8.66683	-9.36281	-7.76068	-10.3835	-9.60424	-14.0578	-13.6776	-14.3533	-14.2047	-15.9366	-13.4589	-12.8475	-16.3306	-16.4408
-11.8214	87	-16.5102	-13.8385	-15.9611	-15.898	-8.31921	-8.8676	-9.21472	-7.68551	-10.5977	-8.3674	-14.179	-13.7009	-14.4341	-14.245	-15.0307	-13.5936	-12.4919	-15.8427	-16.5001
-11.6654	88	-16.6624	-13.9476	-15.8181	-15.7022	-8.51899	-9.09247	-8.99117	-7.65787	-10.8052	-7.15482	-14.3232	-13.7244	-14.5174	-14.3414	-14.1891	-13.7235	-12.1096	-15.7096	-16.511
-11.4456	89	-16.7964	-14.0974	-15.6271	-15.4631	-8.70151	-9.29718	-8.79464	-7.52389	-11.0289	-6.03108	-14.4602	-13.8534	-14.5579	-14.4352	-13.436	-13.8298	-11.6648	-14.9569	-16.57
-11.2163	90	-16.886	-14.2418	-15.405	-15.2032	-8.8823	-9.49308	-8.64558	-7.25019	-11.3928	-5.14027	-14.5643	-14.1078	-14.5499	-14.5134	-12.7323	-13.9182	-11.1794	-14.2783	-16.6438
-10.9845	91	-16.933	-14.347	-15.1757	-14.9359	-9.08527	-9.69523	-8.51376	-6.92742	-11.5048	-4.49263	-14.6514	-14.1971	-14.5483	-14.5839	-12.0926	-13.9708	-10.6818	-13.5906	-16.71
-10.7678	92	-16.9693	-14.4062	-14.9807	-14.6923	-9.32634	-9.89647	-8.32772	-6.63495	-11.538	-3.98328	-14.7229	-14.1201	-14.5833	-14.6091	-11.5122	-14.0461	-10.1907	-13.1376	-16.7877
-10.5481	93	-17.0311	-14.4603	-14.8443	-14.5152	-9.57166	-10.0802	-8.15803	-6.36695	-11.6698	-3.46795	-14.7996	-14.1107	-14.6551	-14.6159	-10.9772	-14.1135	-9.71545	-12.6716	-16.8719
-10.3253	94	-17.1555	-14.5507	-14.6936	-14.3298	-9.7918	-10.2969	-8.00905	-6.12006	-12.1171	-2.88404	-14.8745	-14.1855	-14.7217	-14.6877	-10.5091	-14.1934	-9.28978	-12.4148	-16.9363
-10.0683	95	-17.2843	-14.6663	-14.5057	-14.1154	-10.029	-10.5045	-7.85277	-5.89467	-12.3345	-2.26835	-14.9737	-14.1702	-14.7446	-14.7717	-10.1318	-14.2945	-8.92987	-12.0352	-16.9068
-9.84939	96	-17.3707	-14.7699	-14.3746	-13.9629	-10.2937	-10.6916	-7.71758	-5.72522	-12.1981	-1.7696	-15.0586	-14.2083	-14.759	-14.781	-9.8554	-14.3964	-8.64822	-11.863	-16.8966
-9.74752	97	-17.3994	-14.8913	-14.4163	-13.9814	-10.5889	-10.8872	-7.64363	-5.61359	-12.4649	-1.5059	-15.1484	-14.358	-14.8004	-14.7811	-9.73541	-14.5427	-8.42178	-11.6059	-17.008
-9.74543	98	-17.4112	-14.9869	-14.8596	-14.449	-10.8849	-11.1087	-7.58841	-5.52931	-12.8244	-1.42086	-15.242	-14.5086	-14.8467	-14.8284	-9.86358	-14.7497	-8.23665	-11.3844	-17.1127
-9.74426	99	-17.4208	-15.0695	-15.7722	-15.5044	-11.1619	-11.3169	-7.5161	-5.43314	-12.724	-1.3313	-15.3558	-14.5053	-14.8505	-14.8914	-10.1841	-14.906	-8.09342	-11.1635	-17.2732
-9.71389	100	-17.4065	-15.1833	-16.4203	-16.2806	-11.4533	-11.5208	-7.46878	-5.34393	-12.6278	-1.18795	-15.4659	-14.4059	-14.8236	-14.9556	-10.3382	-15.0462	-8.02008	-11.1263	-17.5134
-9.69388	101	-17.4436	-15.3488	-15.9414	-15.6884	-11.7674	-11.7032	-7.50198	-5.31365	-12.8537	-1.14177	-15.5839	-14.3333	-14.8367	-15.0276	-10.0677	-15.2059	-8.01879	-10.966	-17.6579
-9.76302	102	-17.5687	-15.5019	-15.0921	-14.688	-12.0611	-11.8662	-7.60428	-5.36038	-13.2761	-1.30465	-15.7078	-14.4138	-14.912	-15.105	-9.67582	-15.3506	-8.07504	-10.9497	-17.6434
-9.88176	103	-17.6248	-15.5785	-14.6894	-14.2285	-12.3044	-11.9897	-7.74935	-5.45728	-13.1187	-1.54029	-15.8397	-14.6477	-14.9915	-15.1627	-9.54357	-15.4445	-8.19045	-10.9918	-17.5536
-9.99968	104	-17.6492	-15.6135	-14.7008	-14.2397	-12.5368	-12.1442	-7.91917	-5.59511	-12.9592	-1.63985	-15.9355	-14.9106	-15.0588	-15.1957	-9.68586	-15.5399	-8.36506	-11.1877	-17.5851
-10.1427	105	-17.7818	-15.7166	-14.8723	-14.4288	-12.8005	-12.3111	-8.15267	-5.79599	-13.4365	-1.66411	-16.0286	-15.0319	-15.1435	-15.2309	-9.95647	-15.6572	-8.60249	-11.4118	-17.7867
-10.3739	106	-17.9617	-15.865	-15.0916	-14.6664	-13.0508	-12.4743	-8.43388	-6.07545	-13.3746	-1.87622	-16.1455	-15.1724	-15.2068	-15.2715	-10.2981	-15.8091	-8.91927	-11.8011	-17.8925
-10.7071	107	-18.074	-16.0431	-15.3259	-14.927	-13.2888	-12.6119	-8.75583	-6.39863	-12.7227	-2.37812	-16.2806	-15.4687	-15.2107	-15.2969	-10.7284	-15.9345	-9.29524	-12.1493	-17.8115
-11.1209	108	-18.1465	-16.1709	-15.5876	-15.2298	-13.5204	-12.7332	-9.10526	-6.74562	-12.7178	-3.02818	-16.388	-15.8005	-15.1948	-15.3091	-11.2624	-16.028	-9.72653	-12.6022	-17.7084
-11.5214	109	-18.199	-16.1644	-15.9219	-15.603	-13.7035	-12.8332	-9.49838	-7.07358	-12.7784	-3.64624	-16.4955	-16.0309	-15.1647	-15.3016	-11.8846	-16.1223	-10.2372	-12.9846	-17.7427
-11.8946	110	-18.229	-16.1058	-16.3142	-16.0204	-13.8817	-12.9548	-9.96305	-7.34315	-12.1671	-4.25594	-16.5979	-16.2941	-15.1149	-15.2998	-12.5557	-16.2942	-10.8498	-13.5483	-17.8344
-12.2805	111	-18.2326	-16.1636	-16.6441	-16.3926	-14.0814	-13.0854	-10.4673	-7.65763	-11.2245	-4.99172	-16.6899	-16.5173	-15.0849	-15.3527	-13.305	-16.4823	-11.555	-14.0873	-17.8957
-12.743	112	-18.2565	-16.2629	-16.8689	-16.6836	-14.2667	-13.2163	-10.9766	-8.1522	-10.5654	-5.94286	-16.7689	-16.6677	-15.1342	-15.4313	-14.1777	-16.5876	-12.3399	-14.817	-17.9568
-13.2011	113	-18.3426	-16.361	-17.1216	-17.0121	-14.425	-13.3254	-11.5	-8.75994	-9.68365	-7.10238	-16.8797	-16.8227	-15.2398	-15.493	-15.181	-16.6238	-13.1934	-15.5646	-17.9606
-13.5718	114	-18.4713	-16.4412	-17.4855	-17.4323	-14.5416	-13.4155	-11.938	-9.36987	-8.52938	-8.41614	-16.9909	-17.1197	-15.3024	-15.549	-16.3029	-16.6971	-14.1204	-16.7907	-17.9289
-13.9904	115	-18.5679	-16.4988	-17.8368	-17.818	-14.6588	-13.4777	-12.2877	-9.87277	-8.30493	-9.82397	-17.0845	-17.535	-15.2972	-15.6089	-17.5676	-16.784	-15.0964	-17.9232	-17.9508
-14.1847	116	-18.6935	-16.6063	-18.0706	-18.075	-14.8581	-13.5859	-12.6993	-10.2285	-7.36263	-11.3925	-17.2084	-17.9199	-15.2829	-15.667	-18.9771	-16.919	-16.1408	-19.0887	-18.0463
-13.7924	117	-19.1214	-16.9855	-18.3921	-18.423	-15.29	-13.9557	-13.3989	-10.73	-4.84089	-13.3108	-17.6257	-18.3078	-15.4934	-15.901	-20.5436	-17.2804	-17.3051	-19.619	-18.3652
-14.0681	118	-20.4492	-18.1912	-19.4161	-19.4798	-16.4347	-15.147	-14.8142	-12.0662	-3.9235	-15.9586	-18.8501	-19.4558	-16.5578	-16.9166	-22.4807	-18.4132	-18.9947	-21.0229	-19.4317
-15.8263	119	-22.9207	-20.6533	-21.665	-21.7643	-18.7026	-17.6209	-17.4071	-14.6785	-5.11262	-19.6314	-21.3049	-21.9557	-19.0347	-19.2978	-25.3883	-20.8745	-21.792	-22.8263	-21.7981
-17.2925	120	-23.8242	-22.2209	-23.596	-23.6732	-20.364	-19.578	-19.3014	-16.6173	-6.28468	-22.5071	-22.8587	-24.3341	-21.2076	-21.4283	-27.7662	-23.1933	-24.2399	-25.1197	-23.9287
-15.8322	121	-21.5163	-20.0541	-21.8992	-21.9395	-18.7083	-17.5528	-17.2978	-14.5567	-5.13318	-20.0276	-20.7193	-22.5618	-19.089	-19.4337	-25.5514	-21.295	-22.2039	-23.21	-22.0544
-14.4224	122	-19.7595	-17.9815	-19.8039	-19.8341	-16.7921	-15.4055	-15.2283	-12.4406	-4.27863	-17.0368	-18.7059	-20.3275	-16.7336	-17.1244	-22.8059	-18.9832	-19.7728	-21.8036	-19.708
-14.4468	123	-19.088	-17.1741	-18.9007	-18.9329	-15.9786	-14.5296	-14.4174	-11.5778	-5.3732	-15.0944	-17.9642	-19.2673	-15.7498	-16.194	-21.1311	-17.9942	-18.5612	-20.7365	-18.6718
-15.0488	124	-18.9296	-17.0555	-18.6998	-18.7403	-15.855	-14.4013	-14.2001	-11.3481	-7.63558	-13.7305	-17.8817	-19.0302	-15.5152	-16.0349	-20.0935	-17.83	-18.0133	-20.6871	-18.5241
-15.1464	125	-18.9125	-17.1358	-18.6714	-18.7395	-15.964	-14.4465	-14.1038	-11.1847	-8.52988	-12.6113	-17.9471	-19.0787	-15.4804	-16.0032	-19.408	-17.8991	-17.5848	-20.098	-18.6235
-15.1218	126	-18.9349	-17.2145	-18.6682	-18.7551	-16.1151	-14.5164	-14.0294	-11.0202	-8.93497	-11.8214	-18.0016	-19.1288	-15.5038	-15.9896	-18.936	-18.0362	-17.1658	-19.8314	-18.5132
-15.2768	127	-19.0028	-17.2308	-18.692	-18.7421	-16.2542	-14.603	-14.0071	-10.889	-10.1397	-11.386	-18.075	-19.0381	-15.56	-16.0281	-18.6477	-18.1847	-16.8498	-19.4214	-18.3745
-15.4323	128	-19.1735	-17.2116	-18.7377	-18.7299	-16.3952	-14.7244	-14.0122	-10.8005	-11.2605	-11.2121	-18.1463	-19.0076	-15.622	-16.092	-18.4909	-18.2682	-16.7128	-19.3614	-18.4621
-15.588	129	-19.3463	-17.2707	-18.7705	-18.7429	-16.5531	-14.8105	-14.1338	-10.8389	-12.2671	-11.1468	-18.2304	-19.1015	-15.6614	-16.1937	-18.4411	-18.2874	-16.7163	-18.8924	-18.6737
-15.771	130	-19.4278	-17.3718	-18.7779	-18.7475	-16.6937	-14.8533	-14.3294	-10.9555	-13.3272	-11.1652	-18.3244	-19.2558	-15.64	-16.2851	-18.477	-18.3538	-16.815	-19.0181	-18.8585
-15.9311	131	-19.4566	-17.462	-18.8026	-18.7738	-16.8048	-14.8972	-14.5071	-11.0722	-14.1141	-11.2992	-18.4426	-19.3479	-15.6388	-16.3085	-18.6895	-18.4541	-16.9593	-19.1476	-18.9507
-16.1358	132	-19.4481	-17.5694	-18.8344	-18.8141	-16.9106	-14.9828	-14.7093	-11.2636	-14.7658	-11.5993	-18.5424	-19.4251	-15.6987	-16.3122	-19.1139	-18.5257	-17.2126	-19.7207	-19.0069
-16.353	133	-19.4003	-17.6976	-18.8876	-18.8801	-17.01	-15.0557	-14.969	-11.4004	-15.3909	-12.0907	-18.6507	-19.5481	-15.7347	-16.3182	-19.6549	-18.5363	-17.6075	-19.9732	-19.0202
-16.5889	134	-19.4249	-17.7654	-18.9977	-18.9994	-17.0975	-15.1542	-15.235	-11.5082	-15.761	-12.8533	-18.7433	-19.7328	-15.754	-16.29	-20.236	-18.6098	-18.0874	-20.5398	-18.9601
-16.8367	135	-19.4807	-17.818	-19.0779	-19.0861	-17.1989	-15.2453	-15.5289	-11.6677	-16.0115	-13.8697	-18.8009	-19.8187	-15.8047	-16.2525	-20.901	-18.7228	-18.5683	-20.891	-18.9229
-17.1171	136	-19.5054	-17.9006	-19.1714	-19.1846	-17.2736	-15.3216	-15.8321	-11.8341	-16.5213	-15.0857	-18.8335	-19.9113	-15.8515	-16.2472	-21.6623	-18.8385	-19.143	-21.6842	-19.0243
-17.371	137	-19.5867	-17.9768	-19.3603	-19.4094	-17.274	-15.3936	-16.0883	-12.0736	-16.8024	-16.4388	-18.8969	-20.0862	-15.8294	-16.2855	-22.5034	-18.9681	-19.8089	-21.4272	-19.2282
-17.6019	138	-19.7038	-17.9977	-19.4997	-19.5767	-17.1871	-15.4901	-16.2266	-12.4384	-16.6689	-17.9597	-18.951	-20.3073	-15.8238	-16.3544	-23.3227	-19.0884	-20.4424	-21.9586	-19.3138
-17.8007	139	-19.7225	-17.9868	-19.5206	-19.5934	-17.0494	-15.5834	-16.4783	-12.7915	-16.9592	-19.3479	-19.0244	-20.4028	-15.8919	-16.4406	-23.8717	-19.1639	-20.868	-22.33	-19.2048
-17.9271	140	-19.72	-17.9253	-19.5632	-19.6237	-17.0385	-15.6573	-16.711	-12.9719	-17.4359	-20.0114	-19.1204	-20.4518	-15.9131	-16.5314	-23.985	-19.2506	-21.0715	-22.4922	-19.1035
-17.935	141	-19.75	-17.9219	-19.6953	-19.746	-17.2853	-15.6967	-16.7322	-12.9337	-17.4658	-19.4652	-19.2175	-20.5239	-15.8974	-16.5832	-23.7648	-19.3313	-21.0636	-21.9765	-19.1747
-17.9167	142	-19.7866	-18.0175	-19.7968	-19.8343	-17.6448	-15.7661	-16.646	-12.9141	-17.3554	-18.2302	-19.2969	-20.632	-15.9441	-16.5892	-23.2085	-19.4178	-20.8226	-22.2646	-19.3128
-17.8638	143	-19.7862	-18.1339	-19.7113	-19.7254	-17.9281	-15.8438	-16.5945	-12.9991	-17.6209	-16.7994	-19.3873	-20.6843	-16.0174	-16.5878	-22.4576	-19.5077	-20.3877	-21.9192	-19.3302
-17.7744	144	-19.8412	-18.1943	-19.5693	-19.5739	-18.1055	-15.9235	-16.545	-13.042	-17.8408	-15.4882	-19.4473	-20.7548	-16.0854	-16.6677	-21.6925	-19.6561	-19.9338	-21.9144	-19.23
-17.6245	145	-19.9943	-18.2101	-19.5856	-19.6061	-18.1485	-15.9468	-16.4734	-13.0079	-17.6982	-14.3385	-19.515	-20.7275	-16.1325	-16.8042	-21.0438	-19.7598	-19.4289	-21.3544	-19.1674
-17.4885	146	-20.1028	-18.2268	-19.6628	-19.6709	-18.0939	-15.9716	-16.3278	-12.9081	-17.9893	-13.4315	-19.5893	-20.7509	-16.1595	-16.9134	-20.5175	-19.7654	-18.9252	-21.1745	-19.2166
-17.3426	147	-20.0994	-18.3034	-19.6307	-19.6124	-18.0972	-16.0353	-16.15	-12.6996	-18.371	-12.747	-19.6622	-20.7316	-16.1945	-16.9885	-20.1177	-19.7194	-18.4906	-20.7465	-19.3382
-17.2243	148	-20.0934	-18.4303	-19.6359	-19.6063	-18.1663	-16.1445	-16.0536	-12.5076	-18.3361	-12.2239	-19.7099	-20.6415	-16.2093	-16.9977	-19.8303	-19.7698	-18.2254	-20.7626	-19.4455
-17.1439	149	-20.1388	-18.5654	-19.7939	-19.7554	-18.1936	-16.2534	-16.0797	-12.422	-18.2269	-11.819	-19.7645	-20.6162	-16.2073	-16.9749	-19.6283	-19.8515	-18.1688	-20.2709	-19.4471
-17.129	150	-20.2268	-18.6304	-19.9429	-19.8804	-18.219	-16.3401	-16.0272	-12.4322	-18.232	-11.6192	-19.8517	-20.7778	-16.2339	-16.9968	-19.5457	-19.908	-18.2085	-20.133	-19.3875
-17.1799	151	-20.2268	-18.6316	-19.985	-19.9112	-18.3642	-16.4036	-16.031	-12.5086	-18.378	-11.6768	-19.9551	-20.9246	-16.2546	-17.0184	-19.6163	-19.941	-18.2542	-19.998	-19.3945
-17.3081	152	-20.2136	-18.6356	-19.9987	-19.9256	-18.5415	-16.5115	-16.3008	-12.6381	-18.4526	-11.9471	-19.9923	-21.0462	-16.2415	-17.0072	-19.8163	-19.9923	-18.3561	-20.265	-19.45
-17.4656	153	-20.3216	-18.672	-20.0052	-19.9395	-18.6278	-16.6052	-16.6587	-12.7909	-18.5181	-12.3388	-20.0171	-21.1352	-16.2065	-17.0213	-20.1517	-20.0766	-18.5622	-20.2498	-19.5541
-17.6993	154	-20.5141	-18.6809	-20.0552	-20.0123	-18.6665	-16.649	-16.9376	-13.0676	-18.6274	-12.9144	-20.0665	-21.247	-16.2094	-17.0829	-20.6403	-20.1828	-18.9493	-20.7818	-19.738
-17.9707	155	-20.6413	-18.7261	-20.1546	-20.1293	-18.6966	-16.6558	-17.2612	-13.3588	-18.626	-13.743	-20.1555	-21.3054	-16.2765	-17.1634	-21.3904	-20.2375	-19.4451	-21.1678	-19.9076
-18.2548	156	-20.6605	-18.7961	-20.2932	-20.2674	-18.6952	-16.7019	-17.6354	-13.5022	-18.7767	-14.8376	-20.2328	-21.3961	-16.3334	-17.2684	-22.3326	-20.2936	-20.0255	-21.8094	-19.9446
-18.5134	157	-20.6337	-18.8557	-20.471	-20.4635	-18.6857	-16.7431	-18.0054	-13.6147	-18.9719	-16.1354	-20.3085	-21.5193	-16.3903	-17.3754	-23.2618	-20.3427	-20.6545	-21.8699	-19.9139
-18.7637	158	-20.719	-18.9014	-20.5647	-20.5739	-18.7352	-16.8044	-18.32	-13.8788	-18.794	-17.6311	-20.3711	-21.6829	-16.4853	-17.4178	-24.0338	-20.3855	-21.2539	-22.2138	-19.9336
-18.9799	159	-20.8141	-18.9311	-20.5573	-20.5655	-18.7876	-16.8808	-18.5758	-14.2714	-18.7557	-19.0899	-20.4469	-21.8109	-16.5515	-17.4237	-24.5655	-20.4806	-21.6611	-22.2949	-20.0034
-19.1487	160	-20.8363	-18.9577	-20.6173	-20.6039	-18.7822	-16.9932	-18.7487	-14.6223	-18.9859	-19.8815	-20.5158	-21.9513	-16.5876	-17.467	-24.7217	-20.6267	-21.8869	-22.7862	-20.0188
-19.1358	161	-20.804	-19.0268	-20.7716	-20.7482	-18.8091	-17.0868	-18.795	-14.6993	-18.5505	-19.2457	-20.5824	-21.9804	-16.6225	-17.5444	-24.3256	-20.7518	-21.8629	-22.6121	-19.9922
-19.0074	162	-20.8402	-19.1204	-20.8561	-20.8412	-18.8622	-17.1427	-18.5947	-14.5301	-18.3897	-17.7231	-20.6466	-21.9343	-16.6339	-17.6109	-23.383	-20.9189	-21.5071	-22.7326	-20.0134
-18.7978	163	-20.9044	-19.1978	-20.816	-20.8142	-18.8635	-17.1513	-18.2655	-14.3072	-18.8465	-16.0328	-20.7222	-21.9324	-16.6585	-17.6197	-22.2569	-20.9819	-20.8257	-22.3139	-20.0812
-18.5042	164	-20.9224	-19.1911	-20.7853	-20.7821	-18.8225	-17.1583	-17.8124	-14.0765	-18.9987	-14.4567	-20.7736	-22.0059	-16.7109	-17.5936	-21.17	-20.9301	-20.0093	-22.1489	-20.1506
-18.1062	165	-20.8703	-19.1812	-20.7475	-20.7253	-18.807	-17.1541	-17.3205	-13.771	-18.5249	-13.0214	-20.8268	-21.9416	-16.7579	-17.5931	-20.2218	-20.8817	-19.1954	-21.2554	-20.2104
-17.7242	166	-20.8218	-19.2593	-20.5931	-20.5389	-18.8512	-17.2082	-16.9186	-13.453	-18.0025	-11.8582	-20.8677	-21.7745	-16.7907	-17.6395	-19.4126	-20.9048	-18.4882	-20.7229	-20.2543
-17.4089	167	-20.7957	-19.3318	-20.431	-20.3416	-18.8859	-17.3325	-16.619	-13.1719	-18.0911	-10.9704	-20.9039	-21.5925	-16.8131	-17.6648	-18.7347	-20.9294	-17.898	-20.0039	-20.3537
-17.123	168	-20.807	-19.327	-20.4242	-20.3098	-18.8526	-17.484	-16.3104	-12.969	-17.8524	-10.2185	-20.9217	-21.5	-16.837	-17.6639	-18.1972	-21.0125	-17.4117	-19.6332	-20.5449
-16.8139	169	-20.7698	-19.3857	-20.4441	-20.3134	-18.74	-17.5069	-16.0621	-12.8054	-16.9859	-9.51742	-20.9625	-21.4879	-16.8543	-17.7088	-17.8168	-21.1459	-17.044	-19.1453	-20.6699
-16.5797	170	-20.806	-19.4619	-20.3765	-20.2283	-18.5364	-17.5074	-15.9234	-12.623	-16.4515	-9.01782	-21.016	-21.5517	-16.8606	-17.8111	-17.5741	-21.2401	-16.8252	-18.92	-20.6193
-16.4633	171	-20.8107	-19.4387	-20.3791	-20.2328	-18.2785	-17.6138	-15.9177	-12.4419	-16.0001	-8.85929	-21.0932	-21.5359	-16.8446	-17.8994	-17.4905	-21.2444	-16.7338	-18.6847	-20.4879
-16.4867	172	-20.6326	-19.3918	-20.5072	-20.367	-18.0078	-17.7595	-16.0059	-12.382	-15.6232	-8.99475	-21.1591	-21.5241	-16.8028	-17.9282	-17.581	-21.2547	-16.8046	-18.8578	-20.4438
-16.476	173	-20.2519	-19.3819	-20.6124	-20.4766	-17.7094	-17.8038	-16.2032	-12.519	-14.0842	-9.22665	-21.2288	-21.514	-16.7258	-17.9227	-17.8489	-21.3084	-17.0069	-19.028	-20.5267
-16.3559	174	-19.7533	-19.2823	-20.7035	-20.5705	-17.2851	-17.8339	-16.535	-12.8291	-11.9383	-9.42219	-21.2808	-21.5975	-16.6275	-17.9293	-18.314	-21.4231	-17.3506	-19.4945	-20.6912
-16.3723	175	-19.0241	-19.1058	-20.8634	-20.7534	-16.5801	-17.8852	-16.998	-13.2536	-11.3334	-9.54212	-21.3226	-21.7834	-16.528	-17.9717	-19.0024	-21.5062	-17.8754	-19.9955	-20.8125
-16.0488	176	-18.0967	-18.7287	-21.0464	-20.9813	-15.4132	-17.9566	-17.5903	-13.7898	-9.49268	-9.53285	-21.3858	-22.0339	-16.4335	-18.036	-19.9276	-21.6066	-18.5676	-20.8315	-20.8318
-14.4938	177	-16.2858	-18.2646	-21.3877	-21.3525	-13.7222	-18.2151	-18.4845	-14.5036	-5.07227	-9.41006	-21.7626	-22.432	-16.5589	-18.3085	-21.2183	-21.8738	-19.5063	-21.5132	-21.055
-12.8415	178	-10.3203	-18.3299	-22.4411	-22.3998	-11.2005	-19.1906	-19.9896	-15.7652	-2.64052	-8.78796	-22.8792	-23.5577	-17.5199	-19.3752	-23.2024	-22.8831	-21.1008	-23.1543	-22.062
-11.636	179	-5.26775	-18.7883	-24.6221	-24.5568	-8.39108	-20.8744	-22.3572	-17.6877	-2.51088	-6.77716	-24.6415	-25.7877	-19.8945	-21.7901	-26.2907	-25.1916	-23.4851	-25.3303	-24.452
-10.8768	180	-3.42182	-18.4411	-26.3137	-26.2252	-6.88668	-21.308	-23.9314	-18.5395	-3.01879	-4.89355	-25.0711	-27.7494	-21.962	-23.9855	-28.1309	-27.2219	-25.0964	-27.7997	-26.6748
-10.9578	181	-4.72671	-17.6487	-24.5603	-24.4635	-7.33147	-19.7307	-22.0762	-17.0099	-2.57885	-4.57537	-23.5816	-26.0298	-19.8571	-22.0093	-24.9606	-25.2912	-23.4716	-25.4905	-24.6846
-12.0772	182	-9.00113	-17.6078	-22.3907	-22.2759	-9.45254	-18.5195	-19.559	-15.2829	-2.85911	-5.73742	-22.2739	-23.7683	-17.5521	-19.6137	-21.518	-23.1102	-20.7356	-22.8329	-22.3426
-13.9668	183	-14.7084	-18.3463	-21.3466	-21.2015	-12.2898	-18.1967	-17.7493	-14.0464	-5.47427	-7.26231	-21.7941	-22.5484	-16.6124	-18.5862	-18.9383	-22.2139	-18.4581	-20.466	-21.3798
-15.1655	184	-17.9408	-19.0795	-20.9834	-20.778	-14.7275	-18.3154	-16.2407	-12.8606	-9.44586	-7.5282	-21.768	-21.911	-16.4881	-18.4097	-16.853	-22.0339	-16.5887	-18.8633	-21.1897
-14.6158	185	-19.325	-19.3901	-20.6722	-20.3892	-16.3263	-18.44	-14.8136	-11.5321	-10.1051	-6.36689	-21.846	-21.3225	-16.6328	-18.4558	-15.0803	-22.0017	-14.9195	-17.2128	-21.1406
-13.773	186	-20.1357	-19.5749	-20.2128	-19.8393	-17.2815	-18.5153	-13.4592	-10.2492	-10.8485	-4.92688	-21.9107	-20.7161	-16.8088	-18.4572	-13.5538	-22.0394	-13.4162	-15.7566	-21.1192
-13.0455	187	-20.7011	-19.7955	-19.7011	-19.2342	-17.9148	-18.5485	-12.1947	-9.07855	-13.5207	-3.77459	-21.9627	-20.0394	-16.9505	-18.4375	-12.2221	-22.1023	-12.0746	-14.4121	-21.1308
-12.2354	188	-21.1222	-19.987	-19.2058	-18.6595	-18.4271	-18.6111	-11.0667	-8.01253	-14.626	-2.82832	-21.9915	-19.3471	-17.1245	-18.4942	-11.0605	-22.1603	-10.9004	-13.283	-21.0739
-11.3636	189	-21.3761	-20.1461	-18.7522	-18.1426	-18.8994	-18.6869	-10.097	-7.05314	-14.2359	-1.83192	-22.0336	-18.6607	-17.3629	-18.6131	-10.0506	-22.1916	-9.87122	-12.2274	-21.0851
-10.517	190	-21.5779	-20.1813	-18.2933	-17.6382	-19.3109	-18.7679	-9.25378	-6.21229	-15.0542	-0.782864	-22.0773	-18.0185	-17.5562	-18.6999	-9.15972	-22.2616	-8.95811	-11.3095	-21.2326
-9.76282	191	-21.677	-20.174	-17.8196	-17.1375	-19.5825	-18.8401	-8.517	-5.47442	-16.3898	0.119504	-22.142	-17.4133	-17.6455	-18.7472	-8.38447	-22.3883	-8.15866	-10.4799	-21.3714
-9.13065	192	-21.7096	-20.2396	-17.4124	-16.7017	-19.7606	-18.9169	-7.8502	-4.81442	-16.7363	0.807176	-22.1924	-16.8635	-17.6475	-18.7726	-7.72183	-22.477	-7.47182	-9.80738	-21.4371
-8.57581	193	-21.7235	-20.3458	-17.0822	-16.3437	-19.9561	-18.9714	-7.25486	-4.22701	-16.4071	1.38907	-22.2328	-16.3796	-17.6425	-18.7866	-7.15025	-22.4587	-6.87783	-9.21386	-21.4393
-8.06928	194	-21.7552	-20.4369	-16.7942	-16.0326	-20.1738	-19.0687	-6.75452	-3.72143	-17.0176	1.95534	-22.2627	-15.967	-17.6918	-18.8176	-6.65417	-22.4902	-6.3697	-8.69948	-21.417
-7.61699	195	-21.6988	-20.5053	-16.5303	-15.7489	-20.3693	-19.1782	-6.34015	-3.29671	-18.2215	2.47891	-22.3234	-15.5842	-17.7431	-18.8681	-6.23448	-22.5824	-5.9426	-8.25138	-21.4464
-7.24756	196	-21.6633	-20.5576	-16.3039	-15.505	-20.5238	-19.2234	-5.98975	-2.94902	-18.2656	2.89081	-22.383	-15.2515	-17.7795	-18.9148	-5.8929	-22.7032	-5.58535	-7.90309	-21.5265
-6.98787	197	-21.6687	-20.6223	-16.1343	-15.3208	-20.5809	-19.1773	-5.71084	-2.67418	-18.0185	3.15091	-22.4232	-14.9835	-17.7891	-18.9481	-5.62422	-22.7583	-5.2984	-7.61661	-21.626
-6.84213	198	-21.7322	-20.696	-16.0208	-15.1949	-20.6068	-19.1774	-5.50918	-2.46486	-18.3339	3.2587	-22.4212	-14.7801	-17.765	-19.0033	-5.42372	-22.7563	-5.08243	-7.39909	-21.6698
-6.76232	199	-21.7873	-20.796	-15.947	-15.1131	-20.7329	-19.2332	-5.37323	-2.3125	-18.8976	3.29518	-22.448	-14.6355	-17.7785	-19.0496	-5.29579	-22.7415	-4.92938	-7.24434	-21.6055
-6.67337	200	-21.8556	-20.8701	-15.8873	-15.0374	-20.8997	-19.3544	-5.29131	-2.22689	-18.9909	3.40039	-22.4987	-14.5659	-17.8651	-19.0581	-5.24316	-22.773	-4.84942	-7.15706	-21.5771
-6.57205	201	-21.8831	-20.9167	-15.8302	-14.9288	-21.0125	-19.473	-5.27251	-2.21408	-18.7554	3.57913	-22.5426	-14.5463	-17.9602	-19.089	-5.25353	-22.8099	-4.84451	-7.12876	-21.7183
-6.56697	202	-21.9144	-20.9349	-15.7194	-14.7278	-21.1088	-19.5501	-5.32145	-2.26601	-19.3279	3.63372	-22.5497	-14.5804	-18.0556	-19.1608	-5.32674	-22.8736	-4.90714	-7.18876	-21.938
-6.72838	203	-21.9707	-20.9354	-15.4801	-14.4608	-21.2169	-19.5471	-5.44389	-2.37981	-20.0575	3.4304	-22.5702	-14.6815	-18.1578	-19.2443	-5.47133	-22.923	-5.03391	-7.29721	-22.0686
-6.98146	204	-22.0066	-20.9362	-15.2689	-14.3471	-21.27	-19.5735	-5.64509	-2.56216	-19.7036	3.10677	-22.6241	-14.8455	-18.2153	-19.2951	-5.68756	-22.9763	-5.22756	-7.47065	-22.1
-7.20773	205	-22.0402	-20.9455	-15.3407	-14.5601	-21.2814	-19.6451	-5.91013	-2.81471	-19.3349	2.89435	-22.7044	-15.0542	-18.2205	-19.3287	-5.97333	-22.9967	-5.49269	-7.71803	-22.1078
-7.44039	206	-22.1602	-20.9554	-15.6642	-15.023	-21.3329	-19.7333	-6.23488	-3.13952	-20.0474	2.73881	-22.7216	-15.3288	-18.2198	-19.3596	-6.3285	-23.043	-5.83345	-8.05813	-22.0928
-7.81794	207	-22.2145	-21.0063	-16.085	-15.6075	-21.435	-19.8106	-6.64117	-3.5472	-20.6747	2.37691	-22.7115	-15.6823	-18.2453	-19.3559	-6.76564	-23.1228	-6.24389	-8.4578	-22.018
-8.39131	208	-22.2303	-21.0682	-16.6706	-16.3483	-21.5154	-19.9011	-7.13551	-4.04564	-20.1365	1.71974	-22.7464	-16.1106	-18.289	-19.3899	-7.29105	-23.1785	-6.73361	-8.9584	-21.9575
-9.06136	209	-22.3251	-21.1109	-17.4165	-17.1743	-21.5366	-19.8983	-7.72659	-4.62488	-20.0527	0.94913	-22.8158	-16.5999	-18.3219	-19.4743	-7.91056	-23.1335	-7.32201	-9.53525	-22.0454
-9.72937	210	-22.5245	-21.1079	-18.2029	-17.8877	-21.5422	-19.8744	-8.42502	-5.28248	-20.7107	0.254818	-22.8568	-17.168	-18.3268	-19.5067	-8.64342	-23.1384	-8.01386	-10.2096	-22.1357
-10.4328	211	-22.6995	-21.1411	-18.9789	-18.5087	-21.5698	-19.8837	-9.22937	-6.04924	-20.7129	-0.43297	-22.8987	-17.7917	-18.3368	-19.5368	-9.5029	-23.2381	-8.83053	-10.9763	-22.0931
-11.2706	212	-22.7867	-21.2162	-19.6506	-19.1163	-21.6312	-19.9467	-10.1315	-6.94966	-20.1752	-1.29247	-22.9369	-18.4944	-18.3968	-19.6204	-10.4881	-23.3886	-9.7909	-11.9049	-22.1481
-12.27	213	-22.8695	-21.2766	-20.1957	-19.7029	-21.672	-20.0063	-11.157	-7.98131	-20.3615	-2.37651	-22.9754	-19.2725	-18.466	-19.6898	-11.6128	-23.488	-10.8908	-12.9439	-22.3579
-13.4174	214	-23.0214	-21.3075	-20.7557	-20.333	-21.6912	-20.0241	-12.3272	-9.15457	-21.159	-3.66186	-22.9844	-20.1271	-18.5302	-19.7233	-12.9167	-23.5381	-12.1401	-14.1447	-22.4603
-14.6997	215	-23.1344	-21.3229	-21.3733	-21.0181	-21.7594	-19.9792	-13.6677	-10.4773	-21.0547	-5.17311	-23.0116	-21.042	-18.6122	-19.7542	-14.4484	-23.5236	-13.5711	-15.4902	-22.4633
-16.1317	216	-23.1789	-21.3407	-21.913	-21.6262	-21.8227	-20.0069	-15.224	-11.9567	-20.5711	-6.99012	-23.0487	-21.986	-18.683	-19.849	-16.2593	-23.4801	-15.2362	-17.0907	-22.4803
-17.7022	217	-23.2097	-21.3807	-22.323	-22.1162	-21.8529	-20.1375	-17.0194	-13.5894	-20.9035	-9.20632	-23.0878	-22.8047	-18.7299	-19.9683	-18.3956	-23.4379	-17.1876	-18.8357	-22.4918
-19.3166	218	-23.2001	-21.3718	-22.6979	-22.5717	-21.788	-20.3107	-18.9688	-15.3125	-21.2981	-11.9612	-23.0955	-23.4627	-18.788	-19.9987	-20.8765	-23.4623	-19.4583	-20.937	-22.5356
-20.6914	219	-23.0776	-21.3687	-23.14	-23.0875	-21.5593	-20.4128	-20.8293	-16.9236	-20.8464	-15.3365	-23.1186	-23.9007	-18.8454	-19.997	-23.4837	-23.5041	-21.857	-22.9493	-22.6977
-21.4862	220	-23.0525	-21.4368	-23.5004	-23.4834	-21.382	-20.4683	-21.9488	-18.0249	-20.4738	-18.4121	-23.1578	-24.1347	-18.8946	-20.0116	-25.0252	-23.5543	-23.4857	-24.74	-22.9083
-21.4434	221	-23.1956	-21.4847	-23.5003	-23.4759	-21.5757	-20.5188	-21.7912	-18.1092	-20.6863	-17.926	-23.2136	-24.1632	-18.9347	-20.0051	-24.0402	-23.5867	-23.2699	-24.5828	-23.04
-20.7506	222	-23.3338	-21.4684	-23.2348	-23.1703	-22.0787	-20.596	-20.7865	-17.2819	-21.0572	-15.1379	-23.2759	-24.0634	-18.9569	-20.0211	-21.941	-23.6416	-21.7985	-23.552	-22.9782
-19.7891	223	-23.3224	-21.5057	-22.9979	-22.9042	-22.4492	-20.627	-19.6132	-16.1254	-20.7484	-12.7559	-23.34	-23.8074	-18.9894	-20.0868	-20.1351	-23.7157	-20.1369	-21.9612	-22.7885
-18.9022	224	-23.2915	-21.6073	-22.8706	-22.7586	-22.5328	-20.666	-18.4829	-15.0381	-20.576	-11.0612	-23.3602	-23.4685	-19.0327	-20.1719	-18.7365	-23.8208	-18.7634	-20.7807	-22.6514
-18.1503	225	-23.3331	-21.6931	-22.7918	-22.652	-22.5387	-20.7043	-17.5175	-14.1475	-21.15	-9.78841	-23.3929	-23.0927	-19.0435	-20.2604	-17.6795	-23.8957	-17.6927	-19.6149	-22.6701
-17.5177	226	-23.4001	-21.7321	-22.7248	-22.5425	-22.4974	-20.7953	-16.7644	-13.4868	-20.7693	-8.80571	-23.4323	-22.8197	-19.0822	-20.3296	-16.927	-23.921	-16.8615	-18.8865	-22.8364
-17.0325	227	-23.4145	-21.7834	-22.6653	-22.4529	-22.4558	-20.8867	-16.2515	-13.0013	-19.7879	-8.11832	-23.461	-22.6119	-19.1545	-20.3658	-16.4038	-23.9265	-16.2761	-18.309	-22.996
-16.7369	228	-23.4561	-21.8153	-22.624	-22.4045	-22.4674	-20.9578	-15.932	-12.6865	-19.6275	-7.6965	-23.459	-22.4559	-19.2012	-20.3656	-16.0708	-24.0119	-15.9263	-17.9538	-23.1087
-16.5556	229	-23.5609	-21.811	-22.6077	-22.3966	-22.4714	-20.9512	-15.7584	-12.5555	-19.1938	-7.42446	-23.4775	-22.3578	-19.2606	-20.3632	-15.9435	-24.0677	-15.7576	-17.7129	-23.2453
-16.4636	230	-23.6376	-21.7707	-22.6309	-22.4232	-22.5386	-20.9523	-15.739	-12.5842	-17.8714	-7.27968	-23.5198	-22.35	-19.3444	-20.4102	-16.0002	-24.0579	-15.7715	-17.7447	-23.3615
-16.5307	231	-23.5953	-21.7921	-22.6811	-22.4724	-22.6715	-21.0082	-15.9239	-12.7504	-16.7613	-7.38015	-23.5759	-22.39	-19.3633	-20.49	-16.2282	-24.0298	-15.9714	-17.9127	-23.4287
-16.8125	232	-23.5601	-21.8816	-22.7474	-22.5437	-22.6855	-21.112	-16.2947	-13.065	-16.1	-7.8198	-23.5989	-22.5608	-19.3324	-20.5602	-16.6318	-24.072	-16.3438	-18.3451	-23.4751
-17.1918	233	-23.6132	-21.9756	-22.8541	-22.678	-22.6119	-21.1872	-16.8005	-13.5324	-14.9426	-8.54066	-23.6256	-22.8145	-19.35	-20.5639	-17.2157	-24.098	-16.8616	-18.7875	-23.4832
-17.5958	234	-23.6832	-22.0272	-23.048	-22.922	-22.6239	-21.2077	-17.4218	-14.1665	-13.532	-9.44444	-23.6457	-23.1183	-19.4313	-20.53	-17.9924	-24.064	-17.5587	-19.5364	-23.4364
-18.1741	235	-23.6202	-22.0633	-23.2721	-23.2009	-22.7378	-21.1834	-18.2058	-14.9376	-13.2289	-10.5439	-23.6707	-23.4556	-19.4934	-20.5626	-18.981	-24.0096	-18.5003	-20.3956	-23.3414
-18.6236	236	-23.6829	-22.0985	-23.48	-23.4331	-22.9054	-21.2301	-19.1495	-15.8732	-12.0209	-11.9393	-23.7487	-23.8979	-19.5283	-20.6795	-20.1948	-24.0409	-19.6832	-21.5643	-23.2887
-18.4627	237	-24.4133	-22.3959	-23.8241	-23.7844	-23.3143	-21.543	-20.4164	-17.1396	-9.31246	-13.7754	-24.1786	-24.4804	-19.7692	-20.9807	-21.7512	-24.2757	-21.106	-22.7554	-23.5139
-18.8276	238	-26.3086	-23.4504	-24.7582	-24.7265	-24.4455	-22.7197	-22.2989	-19.1052	-8.34275	-16.4004	-25.4405	-25.7322	-20.7977	-22.029	-23.9894	-25.2921	-23.1226	-24.7292	-24.5315
-20.5613	239	-28.5188	-25.48	-26.6982	-26.685	-26.3783	-25.0592	-24.9961	-22.0215	-9.49028	-20.1855	-27.6967	-28.0938	-23.1769	-24.4314	-27.3678	-27.6351	-26.2715	-27.1951	-26.8835
-22.1205	240	-27.7165	-26.4639	-28.2896	-28.2698	-27.0975	-26.519	-26.8919	-23.9902	-10.8539	-23.6413	-28.6235	-30.1162	-25.3189	-26.5422	-29.9225	-29.7898	-29.337	-29.9813	-29.0255
-20.8877	241	-25.4941	-24.6422	-26.8373	-26.8172	-25.4324	-24.5315	-25.3444	-21.9285	-9.94393	-21.6421	-26.6449	-28.3511	-23.3915	-24.4955	-27.2451	-27.8884	-27.4585	-27.9862	-27.1207
-19.4438	242	-24.3108	-22.951	-24.8605	-24.8308	-23.9366	-22.5951	-22.9875	-19.5256	-9.07284	-18.116	-24.8867	-26.0849	-21.1163	-22.1671	-24.0922	-25.6044	-24.4292	-25.8048	-24.8353
-19.2416	243	-23.9527	-22.2797	-23.9224	-23.8622	-23.3132	-21.7916	-21.3999	-18.0289	-10.1154	-15.4642	-24.1754	-24.8999	-20.1588	-21.1658	-22.0186	-24.6001	-22.3674	-23.8767	-23.8785
-19.3528	244	-23.867	-22.1528	-23.6797	-23.5876	-23.134	-21.6598	-20.2576	-16.9826	-12.2236	-13.5018	-24.0241	-24.4544	-19.9517	-20.9194	-20.583	-24.3729	-20.9058	-22.6414	-23.7192
-18.9171	245	-23.8977	-22.2087	-23.6024	-23.4835	-23.0488	-21.6573	-19.3105	-16.0812	-13.0662	-11.9178	-24.0383	-24.1698	-19.9213	-20.9019	-19.4769	-24.3553	-19.7613	-21.3941	-23.7681
-18.444	246	-24.0247	-22.2968	-23.5136	-23.3725	-23.0085	-21.7122	-18.5397	-15.3262	-13.7232	-10.6712	-24.0551	-23.9009	-19.9091	-20.9559	-18.5767	-24.4196	-18.8483	-20.5743	-23.7247
-18.1287	247	-24.0849	-22.3634	-23.4494	-23.3001	-23.0415	-21.7873	-17.9401	-14.7235	-15.0495	-9.80913	-24.0814	-23.6372	-19.9474	-21.0449	-17.8789	-24.5008	-18.1273	-19.8009	-23.5753
-17.8939	248	-24.1435	-22.3786	-23.4148	-23.2582	-23.1123	-21.8769	-17.4376	-14.2842	-16.3148	-9.2736	-24.0956	-23.4074	-20.0118	-21.1028	-17.3868	-24.5488	-17.5927	-19.3624	-23.5085
-17.7087	249	-24.2378	-22.4347	-23.4	-23.2384	-23.2427	-21.9266	-17.1133	-13.9921	-17.3996	-8.8815	-24.1141	-23.2183	-20.0284	-21.1391	-17.0812	-24.5531	-17.2361	-18.9941	-23.655
-17.567	250	-24.3401	-22.4987	-23.4118	-23.2449	-23.382	-21.9458	-16.998	-13.864	-17.7882	-8.5735	-24.1404	-23.1405	-20.0182	-21.1871	-16.9598	-24.6069	-17.0789	-18.8528	-23.9043
-17.1496	251	-24.3716	-22.5061	-23.4317	-23.2648	-23.4365	-21.9472	-17.0436	-13.8955	-13.0585	-8.50754	-24.2059	-23.1249	-20.0423	-21.2113	-17.0433	-24.6846	-17.1146	-18.7901	-24.0948
-15.741	252	-24.2773	-22.4691	-23.4906	-23.3252	-23.4286	-22.01	-17.2162	-14.0596	-6.88454	-8.8107	-24.2575	-23.2199	-20.1122	-21.2268	-17.3188	-24.7761	-17.3195	-19.0109	-24.1928
-14.4918	253	-24.1523	-22.4859	-23.599	-23.449	-23.4018	-22.0808	-17.5573	-14.3456	-3.99114	-9.38454	-24.2993	-23.3796	-20.2008	-21.2863	-17.7763	-24.8385	-17.6972	-19.2816	-24.2276
-14.9746	254	-24.2269	-22.5356	-23.75	-23.6226	-23.3828	-22.1512	-18.0656	-14.8141	-4.46997	-10.0578	-24.2906	-23.6005	-20.2872	-21.3852	-18.475	-24.8806	-18.275	-19.8393	-24.2442
-17.2255	255	-24.3975	-22.5212	-23.9295	-23.8253	-23.4103	-22.1964	-18.7702	-15.5019	-8.40653	-10.8488	-24.275	-23.8715	-20.352	-21.4761	-19.4106	-24.8542	-19.0458	-20.5596	-24.2687
-19.6233	256	-24.428	-22.5176	-24.0858	-23.9986	-23.4315	-22.2559	-19.677	-16.3946	-15.8507	-11.9701	-24.3008	-24.2478	-20.3762	-21.4998	-20.5294	-24.811	-20.0455	-21.6375	-24.2461
-20.8876	257	-24.3796	-22.5963	-24.234	-24.1755	-23.3252	-22.2883	-20.7805	-17.4841	-21.0594	-13.595	-24.3556	-24.628	-20.358	-21.4621	-21.8927	-24.7665	-21.2766	-22.8002	-24.1218
-21.8306	258	-24.4615	-22.6304	-24.3652	-24.3425	-22.8229	-22.3422	-21.9753	-18.7357	-21.4674	-15.7919	-24.4001	-24.9771	-20.3585	-21.4463	-23.4701	-24.7348	-22.7136	-24.3831	-24.0109
-22.5956	259	-24.5493	-22.5219	-24.3918	-24.4034	-21.9323	-22.3796	-23.1088	-19.8973	-21.8085	-18.4484	-24.4617	-25.2463	-20.4149	-21.4749	-24.8877	-24.7067	-24.1999	-25.6581	-23.9595
-23.0173	260	-24.5841	-22.2483	-24.36	-24.3861	-21.4746	-22.3978	-23.7648	-20.587	-22.0452	-20.7664	-24.4997	-25.4742	-20.4901	-21.5309	-25.4899	-24.7899	-25.1533	-26.8268	-23.9371
-22.9651	261	-24.6292	-22.0932	-24.3626	-24.3778	-21.9684	-22.3885	-23.5942	-20.4212	-22.1707	-20.335	-24.5455	-25.5277	-20.5578	-21.5863	-24.7581	-24.9331	-24.9276	-26.2971	-23.974
-22.4205	262	-24.7143	-22.2477	-24.381	-24.3682	-22.9833	-22.4129	-22.5983	-19.509	-22.3126	-17.5814	-24.5787	-25.3564	-20.595	-21.6266	-23.0566	-25.01	-23.7006	-25.1006	-24.0444
-21.4719	263	-24.7047	-22.4384	-24.3472	-24.3161	-23.6556	-22.4561	-21.2129	-18.1808	-22.7606	-14.7864	-24.5905	-24.9775	-20.6146	-21.6842	-21.2748	-25.0051	-21.9715	-23.2693	-24.1421
-20.3423	264	-24.6021	-22.4978	-24.2441	-24.1803	-23.8287	-22.5199	-19.8304	-16.7721	-22.8299	-12.4517	-24.5859	-24.5228	-20.6881	-21.7533	-19.7306	-25.012	-20.277	-21.8246	-24.2957
-19.188	265	-24.4966	-22.6401	-24.0642	-23.9307	-23.8916	-22.5432	-18.6228	-15.5001	-22.6921	-10.4903	-24.6428	-24.0041	-20.8085	-21.804	-18.3951	-24.9914	-18.8476	-20.3545	-24.4107
-18.1643	266	-24.5072	-22.7927	-23.8459	-23.6327	-23.9504	-22.5777	-17.5646	-14.4411	-23.0614	-8.93733	-24.7005	-23.5469	-20.8908	-21.8188	-17.2659	-24.9994	-17.6903	-19.2464	-24.4196
-17.3721	267	-24.4931	-22.8396	-23.6237	-23.3664	-23.9488	-22.5924	-16.673	-13.5883	-23.3008	-7.89861	-24.7192	-23.1092	-20.9139	-21.8004	-16.3685	-25.0519	-16.7556	-18.3224	-24.498
-16.8464	268	-24.3505	-22.8561	-23.4582	-23.166	-23.9177	-22.6304	-15.9616	-12.9379	-23.0973	-7.3244	-24.7495	-22.7189	-20.9146	-21.8141	-15.6965	-25.1361	-16.0314	-17.6858	-24.6353
-16.4666	269	-24.2109	-22.8956	-23.3938	-23.068	-23.9059	-22.6844	-15.4346	-12.4416	-23.105	-6.93329	-24.8274	-22.4031	-20.8963	-21.8663	-15.2185	-25.1705	-15.4995	-17.1505	-24.7119
-16.1409	270	-24.3286	-22.9546	-23.3794	-23.0237	-23.9162	-22.8218	-15.0981	-12.0973	-23.1544	-6.51392	-24.868	-22.209	-20.9053	-21.9127	-14.9196	-25.2045	-15.1512	-16.8087	-24.7445
-15.9315	271	-24.5422	-23.0052	-23.3671	-23.0062	-23.8933	-22.9339	-14.9777	-11.9327	-23.0214	-6.19887	-24.9022	-22.1162	-20.9446	-21.9387	-14.816	-25.2553	-14.9852	-16.6033	-24.7304
-15.9589	272	-24.6793	-23.0242	-23.3873	-23.0494	-23.8593	-22.9971	-15.0485	-11.9648	-23.156	-6.20627	-24.9277	-22.1425	-20.9874	-21.9554	-14.911	-25.3187	-15.008	-16.6493	-24.6708
-16.2044	273	-24.7672	-23.0677	-23.4787	-23.1728	-23.8655	-22.9867	-15.3101	-12.1927	-23.3654	-6.51131	-24.9417	-22.2649	-21.0208	-21.9972	-15.1966	-25.3512	-15.2148	-16.8038	-24.6362
-16.5895	274	-24.9045	-23.0931	-23.6637	-23.3839	-23.8542	-22.964	-15.7702	-12.6272	-23.3254	-6.93971	-24.9571	-22.5083	-21.0827	-22.0982	-15.6694	-25.362	-15.6341	-17.2412	-24.6409
-17.1088	275	-24.9508	-23.1014	-23.9017	-23.6506	-23.8646	-22.9525	-16.4023	-13.298	-23.2381	-7.4749	-25.0189	-22.8739	-21.1898	-22.2272	-16.3949	-25.345	-16.315	-17.8932	-24.6704
-17.8871	276	-24.9218	-23.1265	-24.1465	-23.9345	-23.9466	-23.0236	-17.2312	-14.2385	-23.2868	-8.35192	-25.0699	-23.3768	-21.2655	-22.3102	-17.4941	-25.3664	-17.3024	-18.8949	-24.7517
-19.0131	277	-24.7823	-23.1729	-24.4278	-24.28	-24.015	-23.1015	-18.4247	-15.4751	-23.0957	-9.82679	-25.1088	-23.9574	-21.2908	-22.2962	-19.0147	-25.3757	-18.6504	-20.1711	-24.8011
-20.4499	278	-24.7428	-23.1783	-24.8194	-24.7531	-24.0287	-23.171	-20.013	-17.0345	-22.4471	-12.0256	-25.1343	-24.6374	-21.2939	-22.2635	-20.9621	-25.4148	-20.4391	-21.915	-24.7958
-21.9886	279	-24.7643	-23.1811	-25.2769	-25.2718	-23.9772	-23.2322	-21.7865	-18.7713	-22.484	-14.9285	-25.1681	-25.2661	-21.2939	-22.2779	-23.3001	-25.4853	-22.6349	-23.9399	-24.7899
-23.005	280	-24.7152	-23.2621	-25.5045	-25.4911	-23.897	-23.2777	-22.9581	-19.9412	-23.1866	-17.4721	-25.2028	-25.6443	-21.3357	-22.2995	-24.6998	-25.5917	-24.3283	-25.9488	-24.7608
-22.4025	281	-24.548	-23.3611	-25.221	-25.1481	-23.8666	-23.2648	-22.2875	-19.2063	-23.2003	-15.9048	-25.2734	-25.5552	-21.3881	-22.3575	-22.7857	-25.6853	-23.3981	-24.9709	-24.7546
-20.4517	282	-24.5838	-23.3484	-24.623	-24.457	-23.891	-23.3041	-20.0053	-16.9367	-22.9597	-12.1254	-25.3201	-24.9059	-21.3844	-22.456	-19.552	-25.7519	-20.595	-22.2958	-24.8605
-18.2076	283	-24.698	-23.3659	-23.9977	-23.7185	-23.8948	-23.3496	-17.4584	-14.4177	-23.2068	-8.94127	-25.3349	-23.7531	-21.355	-22.5194	-16.6985	-25.737	-17.7369	-19.3792	-25.0088
-16.1385	284	-24.6933	-23.4708	-23.3465	-22.9428	-23.8454	-23.4148	-15.1602	-12.1596	-23.5493	-6.44863	-25.3466	-22.3883	-21.3579	-22.5439	-14.3504	-25.7148	-15.295	-16.9616	-25.0838
-14.269	285	-24.5409	-23.5204	-22.6163	-22.0942	-23.783	-23.4437	-13.228	-10.2231	-23.6223	-4.32483	-25.3907	-20.9845	-21.4233	-22.5642	-12.4077	-25.7117	-13.2548	-14.9132	-25.0981
-12.601	286	-24.5337	-23.4698	-21.8479	-21.2252	-23.7277	-23.4781	-11.6508	-8.5757	-23.7843	-2.45345	-25.4127	-19.7068	-21.5409	-22.5897	-10.774	-25.7206	-11.5467	-13.2136	-25.1193
-11.1915	287	-24.4838	-23.4557	-21.114	-20.4023	-23.6063	-23.4871	-10.3112	-7.15959	-24.0723	-0.937446	-25.4346	-18.5378	-21.6204	-22.6038	-9.37575	-25.6974	-10.097	-11.7396	-25.229
-10.0503	288	-24.3387	-23.4582	-20.4314	-19.6403	-23.4224	-23.4777	-9.09336	-5.93157	-23.6779	0.200525	-25.4653	-17.4216	-21.6393	-22.6349	-8.17046	-25.7229	-8.84839	-10.4849	-25.3501
-9.04984	289	-23.9955	-23.4344	-19.7878	-18.9398	-23.2282	-23.4794	-7.99032	-4.8679	-22.9564	1.18672	-25.5404	-16.4012	-21.6413	-22.6778	-7.13016	-25.7754	-7.76614	-9.38729	-25.4214
-8.06364	290	-23.744	-23.4048	-19.1811	-18.2909	-23.0238	-23.5479	-7.0346	-3.94261	-22.9808	2.24917	-25.5986	-15.5159	-21.6668	-22.6892	-6.22973	-25.8528	-6.82633	-8.44303	-25.4153
-7.13012	291	-23.4579	-23.4044	-18.6135	-17.6945	-22.7892	-23.5681	-6.22981	-3.12354	-23.0746	3.29658	-25.6289	-14.7311	-21.715	-22.6668	-5.44605	-25.8774	-6.0065	-7.62307	-25.4149
-6.385	292	-23.148	-23.4261	-18.1084	-17.1634	-22.5062	-23.6151	-5.53124	-2.39791	-22.4623	4.08247	-25.6442	-14.06	-21.785	-22.6445	-4.76567	-25.8709	-5.29105	-6.91502	-25.4902
-5.85658	293	-22.6416	-23.4586	-17.6765	-16.7063	-22.0699	-23.6707	-4.90985	-1.78086	-21.6767	4.56018	-25.6858	-13.4788	-21.8688	-22.671	-4.17789	-25.8492	-4.67485	-6.28701	-25.5306
-5.42115	294	-22.1502	-23.4619	-17.3134	-16.3197	-21.4145	-23.7146	-4.37815	-1.27789	-20.6349	4.94193	-25.72	-12.9547	-21.9375	-22.7361	-3.6719	-25.8719	-4.15159	-5.7526	-25.5307
-4.9692	295	-21.5699	-23.4307	-17.0032	-15.9922	-20.4883	-23.7107	-3.91941	-0.842985	-19.9678	5.40628	-25.7618	-12.5026	-21.9389	-22.7852	-3.24558	-25.8993	-3.71244	-5.30392	-25.6007
-4.57166	296	-20.658	-23.1862	-16.7535	-15.7368	-19.2147	-23.6874	-3.51645	-0.477433	-18.8473	5.83135	-25.8599	-12.1199	-21.9247	-22.866	-2.92206	-25.9897	-3.37344	-4.95691	-25.7085
-4.5575	297	-16.6351	-22.8795	-16.6431	-15.6247	-17.3855	-23.7777	-3.44563	-0.505041	-15.6556	5.79757	-26.2727	-11.9795	-22.1505	-23.1496	-2.86039	-26.2759	-3.3421	-4.91367	-25.9454
-5.41188	298	-8.45215	-23.1422	-16.7987	-15.7719	-13.782	-24.0879	-4.41658	-1.5826	-13.5619	4.70949	-27.3268	-12.7806	-23.2013	-24.1595	-3.44304	-27.3057	-4.19261	-5.76103	-26.9487
-7.04321	299	-3.22366	-23.9107	-17.1851	-16.1467	-9.91646	-23.5534	-7.06516	-3.99174	-13.3577	2.38661	-28.7383	-15.3367	-25.5988	-26.5249	-4.84598	-29.6237	-6.448	-8.0262	-29.3378
-7.60945	300	-1.50497	-23.8005	-17.3931	-16.3465	-8.08493	-22.3107	-9.09815	-5.04357	-13.7145	1.38861	-28.8411	-17.8992	-27.6525	-28.6765	-5.87427	-31.656	-8.39786	-10.0006	-31.292
-6.14493	301	-3.09313	-22.8847	-17.1144	-16.0555	-8.68915	-21.8526	-6.35668	-2.6325	-13.5858	3.71276	-27.6084	-15.1173	-25.6264	-26.6287	-4.87765	-29.6595	-6.30409	-7.86955	-29.1833
-4.70014	302	-8.14222	-22.5188	-16.714	-15.6456	-11.342	-22.3598	-4.0569	-0.745746	-14.1615	5.65171	-26.5615	-12.4934	-23.3675	-24.2718	-3.42751	-27.3972	-3.99187	-5.53621	-26.9221
-4.13399	303	-16.1235	-22.8954	-16.5979	-15.5432	-14.8683	-23.0939	-3.32909	-0.11804	-16.3602	6.33497	-26.1609	-11.6146	-22.4587	-23.2984	-2.74999	-26.414	-3.07598	-4.60558	-26.0186
-4.2258	304	-20.6132	-23.397	-16.762	-15.7324	-17.7846	-23.6107	-3.3766	-0.162555	-18.805	6.22285	-26.1332	-11.6526	-22.3082	-23.1172	-2.71166	-26.2165	-3.02337	-4.54123	-25.8573
-4.57182	305	-21.8008	-23.6019	-17.0431	-16.0227	-19.6996	-23.8459	-3.61914	-0.42738	-19.5621	5.81639	-26.2057	-11.9185	-22.3278	-23.1431	-2.95483	-26.2056	-3.27203	-4.78157	-25.8217
-4.94538	306	-22.4746	-23.7274	-17.3634	-16.3438	-20.9346	-23.9651	-3.94564	-0.778793	-20.224	5.42397	-26.2501	-12.2428	-22.3669	-23.2109	-3.31568	-26.2253	-3.61685	-5.12367	-25.8311
-5.32307	307	-23.0158	-23.9191	-17.7288	-16.7203	-21.8113	-24.0257	-4.3525	-1.20403	-21.3825	5.08074	-26.2691	-12.6334	-22.425	-23.3217	-3.76274	-26.2715	-4.04195	-5.54227	-25.9613
-5.80207	308	-23.4943	-24.0815	-18.1566	-17.1681	-22.4477	-24.0843	-4.84337	-1.71244	-22.4205	4.62033	-26.2477	-13.0794	-22.4846	-23.4313	-4.29127	-26.3415	-4.55347	-6.05435	-26.0618
-6.42072	309	-23.7356	-24.2234	-18.6587	-17.6971	-22.9098	-24.1254	-5.44247	-2.30568	-22.5573	3.97886	-26.2719	-13.6156	-22.5347	-23.4854	-4.91005	-26.3723	-5.15488	-6.641	-26.0567
-7.09548	310	-24.0294	-24.2703	-19.2321	-18.3088	-23.2968	-24.211	-6.14363	-2.99469	-22.498	3.30912	-26.3163	-14.2645	-22.5431	-23.4966	-5.63543	-26.3956	-5.85467	-7.32184	-26.0529
-7.78956	311	-24.3452	-24.219	-19.8718	-18.992	-23.6156	-24.2831	-6.94532	-3.80632	-23.1753	2.68625	-26.3722	-15.0045	-22.5367	-23.5081	-6.48091	-26.4073	-6.66968	-8.11983	-26.0744
-8.62622	312	-24.7128	-24.174	-20.5924	-19.7493	-23.855	-24.3713	-7.88982	-4.75622	-23.9596	1.90914	-26.4113	-15.8764	-22.5905	-23.5129	-7.46195	-26.4513	-7.61636	-9.06001	-26.0819
-9.72988	313	-24.8361	-24.2299	-21.3709	-20.5759	-24.0532	-24.4097	-9.02352	-5.85547	-23.8777	0.776508	-26.4409	-16.8798	-22.6749	-23.5144	-8.60842	-26.4505	-8.71106	-10.1408	-26.1062
-11.0959	314	-24.942	-24.3719	-22.1541	-21.4432	-24.2639	-24.4058	-10.3317	-7.12785	-23.7318	-0.698586	-26.4559	-17.9731	-22.7139	-23.5539	-9.94588	-26.4869	-9.98272	-11.3983	-26.1922
-12.6445	315	-25.0555	-24.4763	-22.9177	-22.3178	-24.485	-24.3743	-11.7909	-8.60828	-24.2781	-2.37701	-26.4965	-19.1903	-22.7238	-23.5944	-11.5009	-26.5591	-11.4691	-12.8591	-26.319
-14.36	316	-25.2341	-24.4557	-23.6541	-23.18	-24.6505	-24.4603	-13.4632	-10.3443	-24.6264	-4.21122	-26.5162	-20.5848	-22.7542	-23.5949	-13.3519	-26.6328	-13.2305	-14.6118	-26.3869
-16.311	317	-25.2332	-24.4123	-24.3191	-23.9774	-24.7366	-24.5807	-15.4449	-12.3872	-24.1377	-6.33717	-26.5644	-22.1154	-22.7762	-23.5836	-15.6072	-26.6478	-15.3514	-16.6856	-26.4081
-18.5803	318	-25.2362	-24.4338	-24.8689	-24.6473	-24.8916	-24.7027	-17.7812	-14.825	-24.1296	-8.96024	-26.6482	-23.7109	-22.7705	-23.6149	-18.36	-26.6414	-17.9333	-19.2553	-26.436
-21.0962	319	-25.288	-24.5145	-25.2752	-25.1556	-25.0579	-24.7696	-20.47	-17.6599	-24.8309	-12.2692	-26.7474	-25.1054	-22.7865	-23.6932	-21.5539	-26.6684	-21.0181	-22.2827	-26.5105
-23.1736	320	-25.4041	-24.5373	-25.4807	-25.3951	-25.1161	-24.7838	-22.8945	-20.1437	-24.8397	-15.9325	-26.7889	-25.9873	-22.8493	-23.7682	-23.8976	-26.7359	-23.928	-25.3411	-26.5723
-23.3469	321	-25.4097	-24.5226	-25.5031	-25.405	-25.1461	-24.7288	-23.2498	-20.3297	-24.4259	-16.5898	-26.7911	-26.1525	-22.9094	-23.7991	-23	-26.7174	-24.1268	-25.4705	-26.5811
-21.8447	322	-25.4838	-24.546	-25.4068	-25.2725	-25.2216	-24.7142	-21.5095	-18.5045	-24.6672	-13.6937	-26.7563	-25.6448	-22.9535	-23.8281	-20.515	-26.6761	-21.8642	-23.4163	-26.5236
-20.0352	323	-25.6238	-24.6023	-25.2284	-25.0302	-25.3189	-24.7222	-19.5162	-16.4526	-25.0832	-10.9564	-26.761	-24.7484	-22.985	-23.897	-18.2992	-26.642	-19.5559	-21.0674	-26.5
-18.5071	324	-25.8043	-24.6347	-24.9732	-24.7215	-25.4113	-24.7629	-17.8984	-14.7653	-24.8943	-8.98174	-26.7882	-23.8497	-23.0101	-23.9838	-16.6316	-26.6655	-17.7669	-19.2712	-26.5698
-17.309	325	-25.7902	-24.6811	-24.6849	-24.3788	-25.5027	-24.7727	-16.642	-13.487	-24.669	-7.54153	-26.8481	-23.0583	-23.0707	-24.0676	-15.4242	-26.6798	-16.4367	-17.8886	-26.6899
-16.3753	326	-25.6457	-24.595	-24.4452	-24.0738	-25.5337	-24.7422	-15.6992	-12.575	-25.0643	-6.41289	-26.9052	-22.4397	-23.1548	-24.1187	-14.5568	-26.7421	-15.4741	-16.9603	-26.7732
-15.6686	327	-25.4881	-24.1666	-24.2552	-23.851	-25.3576	-24.4844	-15.0862	-11.9615	-25.4074	-5.55177	-26.9636	-21.9326	-23.1675	-24.1255	-13.968	-26.8457	-14.8028	-16.2769	-26.7403
-15.24	328	-25.4909	-23.8159	-24.1623	-23.7467	-25.2011	-24.2757	-14.7344	-11.5817	-25.1961	-5.04803	-26.9909	-21.5651	-23.1364	-24.1271	-13.6248	-26.934	-14.3783	-15.8267	-26.7443
-15.0935	329	-25.5293	-24.1083	-24.18	-23.7583	-25.3331	-24.4868	-14.568	-11.3869	-25.2055	-4.90111	-27.0301	-21.3848	-23.1917	-24.1376	-13.4858	-26.9857	-14.178	-15.5744	-26.8253
-15.1484	330	-25.5511	-24.7098	-24.2516	-23.841	-25.5645	-24.929	-14.5694	-11.3798	-25.3637	-4.97543	-27.0745	-21.38	-23.3292	-24.1588	-13.5279	-27.0709	-14.1818	-15.5802	-26.8612
-15.3337	331	-25.6147	-25.0112	-24.3594	-23.9635	-25.6493	-25.1141	-14.744	-11.569	-25.2133	-5.16921	-27.1158	-21.5047	-23.4204	-24.1898	-13.7559	-27.1126	-14.3745	-15.7455	-26.8785
-15.6832	332	-25.7757	-25.0459	-24.4916	-24.1109	-25.6675	-25.1575	-15.0636	-11.9388	-25.0139	-5.54214	-27.1343	-21.7989	-23.4431	-24.2266	-14.1757	-27.1423	-14.7588	-16.107	-26.9211
-16.2453	333	-25.8196	-25.053	-24.65	-24.3104	-25.7443	-25.1636	-15.5694	-12.4859	-25.1205	-6.17732	-27.1771	-22.2069	-23.466	-24.2696	-14.8063	-27.1572	-15.3362	-16.6441	-26.9672
-17.0011	334	-25.8112	-25.0599	-24.8659	-24.5769	-25.8608	-25.2014	-16.3267	-13.2466	-25.3117	-7.02238	-27.2142	-22.7157	-23.5134	-24.3036	-15.6751	-27.1499	-16.123	-17.4522	-26.9993
-17.9044	335	-25.9006	-25.1202	-25.1008	-24.8638	-25.9461	-25.2284	-17.364	-14.2452	-25.1623	-8.00746	-27.2885	-23.3681	-23.53	-24.326	-16.7867	-27.1205	-17.1446	-18.4573	-27.0161
-19.025	336	-26.147	-25.1612	-25.3514	-25.1472	-25.9543	-25.2955	-18.6662	-15.5316	-24.8898	-9.2672	-27.3373	-24.1701	-23.5227	-24.3939	-18.1523	-27.1578	-18.4554	-19.8214	-26.969
-20.4421	337	-26.3066	-25.0565	-25.6626	-25.4862	-25.816	-25.3449	-20.2305	-17.1474	-24.8548	-11.0395	-27.3801	-25.0297	-23.5497	-24.4753	-19.8447	-27.1745	-20.1063	-21.3675	-26.9458
-22.1381	338	-26.2608	-24.881	-26.1067	-25.9829	-25.4281	-25.3828	-22.0398	-19.0995	-24.9924	-13.4874	-27.4025	-25.9111	-23.5762	-24.5007	-21.9701	-27.1952	-22.1276	-23.4066	-27.016
-23.859	339	-26.1148	-24.8846	-26.6334	-26.5711	-24.9115	-25.3665	-24.0064	-21.2451	-25.0431	-16.6517	-27.4199	-26.6314	-23.5433	-24.5264	-24.4314	-27.2531	-24.4055	-25.666	-27.1127
-25.0373	340	-26.1069	-25.056	-26.8882	-26.8534	-24.6324	-25.3911	-25.4742	-22.9186	-24.7365	-19.8524	-27.4373	-27.0773	-23.54	-24.6085	-26.1842	-27.3324	-26.2814	-27.6281	-27.1679
-24.9831	341	-26.1585	-25.1855	-26.6515	-26.6234	-24.8676	-25.4179	-25.4444	-22.8984	-24.3842	-19.8076	-27.4849	-27.1507	-23.631	-24.6881	-25.3674	-27.4067	-26.2876	-27.2323	-27.2003
-23.8603	342	-26.0953	-25.2475	-26.2232	-26.1758	-25.4442	-25.4781	-24.059	-21.3025	-24.4025	-16.8264	-27.5368	-26.8703	-23.7356	-24.7303	-22.9624	-27.4722	-24.4669	-25.6525	-27.2226
-22.3343	343	-25.9728	-25.3343	-25.9079	-25.808	-25.8706	-25.5312	-22.31	-19.3179	-24.6067	-13.9938	-27.5917	-26.23	-23.7857	-24.7629	-20.7365	-27.4751	-22.3077	-23.5435	-27.2446
-20.8707	344	-25.9923	-25.3762	-25.7156	-25.5472	-26.0387	-25.6217	-20.6473	-17.5653	-24.5858	-11.8019	-27.5968	-25.4919	-23.8056	-24.7885	-19.0211	-27.4839	-20.487	-21.8326	-27.3038
-19.5962	345	-26.0284	-25.4027	-25.5371	-25.3046	-26.1813	-25.6725	-19.2687	-16.1472	-24.5682	-10.1002	-27.6553	-24.7495	-23.8315	-24.7903	-17.6955	-27.4847	-19.0473	-20.2913	-27.3591
-18.5494	346	-25.9926	-25.4511	-25.3228	-25.0488	-26.2882	-25.732	-18.1938	-15.0527	-24.6862	-8.7647	-27.7112	-24.0861	-23.8826	-24.7964	-16.6671	-27.5247	-17.9394	-19.2081	-27.4213
-17.7359	347	-26.021	-25.5354	-25.1422	-24.8501	-26.2953	-25.7719	-17.3803	-14.2299	-24.2891	-7.77967	-27.7591	-23.5269	-23.94	-24.8486	-15.8973	-27.573	-17.098	-18.3304	-27.4563
-17.2053	348	-26.2188	-25.5838	-25.0586	-24.7417	-26.2725	-25.8195	-16.8057	-13.647	-23.6604	-7.19048	-27.8164	-23.119	-24.0048	-24.92	-15.3514	-27.6373	-16.482	-17.7573	-27.403
-16.9339	349	-26.364	-25.5991	-25.0157	-24.6754	-26.2757	-25.8384	-16.4625	-13.284	-23.3815	-6.94071	-27.8881	-22.8516	-24.0744	-24.9788	-15.0154	-27.6394	-16.0884	-17.361	-27.3733
-16.8132	350	-26.379	-25.63	-24.994	-24.6429	-26.3091	-25.9507	-16.287	-13.1214	-23.2298	-6.83066	-27.9188	-22.7354	-24.1538	-25.0744	-14.8758	-27.6476	-15.9051	-17.1793	-27.4281
-16.785	351	-26.2952	-25.6849	-25.0452	-24.7087	-26.3747	-26.0572	-16.2923	-13.1334	-23.1171	-6.76147	-27.9419	-22.722	-24.221	-25.1842	-14.9377	-27.7059	-15.9095	-17.1486	-27.5157
-16.9426	352	-26.2598	-25.7458	-25.1681	-24.8683	-26.4257	-26.0986	-16.5042	-13.3286	-23.1481	-6.89701	-27.933	-22.8488	-24.2334	-25.2473	-15.2011	-27.7948	-16.1053	-17.3476	-27.5828
-17.3461	353	-26.2839	-25.8119	-25.3186	-25.0535	-26.4112	-26.0666	-16.9075	-13.719	-22.7857	-7.3753	-27.9675	-23.1026	-24.2142	-25.2642	-15.6572	-27.8085	-16.4972	-17.7178	-27.618
-17.9412	354	-26.2395	-25.832	-25.478	-25.2235	-26.4282	-26.1108	-17.5122	-14.325	-22.036	-8.09001	-28.0346	-23.4884	-24.2299	-25.2768	-16.3362	-27.7854	-17.1115	-18.3342	-27.7374
-18.6598	355	-26.1547	-25.8822	-25.643	-25.4034	-26.5144	-26.2003	-18.3635	-15.1744	-21.7296	-8.87775	-28.1262	-24.011	-24.2839	-25.3115	-17.2779	-27.7487	-17.9809	-19.1465	-27.9122
-19.5441	356	-26.4832	-25.9829	-25.8204	-25.6176	-26.605	-26.3885	-19.4537	-16.3276	-20.6789	-9.8732	-28.2282	-24.6795	-24.3592	-25.3409	-18.5102	-27.7929	-19.1457	-20.3426	-27.9624
-20.7405	357	-27.6221	-26.363	-26.1285	-25.9738	-26.949	-26.753	-20.9179	-17.9202	-18.6308	-11.4857	-28.6459	-25.5493	-24.668	-25.5383	-20.1697	-28.0708	-20.7052	-21.8467	-28.143
-22.5959	358	-29.6273	-27.4892	-26.9746	-26.8497	-28.019	-27.8473	-23.057	-20.2489	-17.7221	-14.1577	-29.8197	-27.0806	-25.7651	-26.533	-22.5991	-29.1205	-22.9959	-24.1461	-29.1766
-25.3787	359	-30.85	-29.3789	-28.5431	-28.4281	-29.7028	-29.8604	-26.1158	-23.4777	-18.7568	-18.1158	-31.732	-29.7419	-28.1452	-28.929	-26.1509	-31.4351	-26.5175	-27.3043	-31.6122
-27.7143	360	-29.4856	-30.021	-29.5811	-29.4887	-30.1493	-30.9884	-28.6859	-26.1232	-20.4646	-21.9739	-32.3342	-32.2753	-30.1425	-31.1729	-28.6384	-33.5203	-30.2966	-30.7364	-33.7201
-26.2444	361	-27.7727	-28.3715	-28.5506	-28.4744	-28.7147	-29.1833	-27.3092	-24.6758	-19.5832	-20.3701	-30.7229	-30.6301	-28.1843	-29.2596	-25.7425	-31.5392	-28.4792	-28.91	-31.6966
-23.69	362	-26.924	-26.8775	-27.0309	-26.92	-27.4688	-27.4166	-24.3399	-21.6581	-18.4464	-16.3381	-29.2297	-28.0694	-25.9287	-26.941	-22.3093	-29.2771	-24.7494	-25.8409	-29.3953
-21.7588	363	-26.6002	-26.252	-26.1236	-25.9627	-27.0076	-26.6316	-21.9915	-19.1128	-19.2219	-13.1419	-28.6027	-26.4499	-24.9443	-25.9531	-19.8192	-28.3199	-21.9539	-23.1117	-28.4544
-20.1765	364	-26.4677	-26.0848	-25.7036	-25.4882	-26.9254	-26.4754	-20.1597	-17.0804	-20.8277	-10.8175	-28.4455	-25.3638	-24.725	-25.7694	-17.9351	-28.1726	-19.8588	-21.0933	-28.2028
-18.788	365	-26.4077	-26.0935	-25.4884	-25.2015	-26.8575	-26.5227	-18.6441	-15.4478	-21.4704	-9.07967	-28.4405	-24.3935	-24.7541	-25.815	-16.4411	-28.2365	-18.2193	-19.3849	-28.1167
-17.6303	366	-26.3834	-26.1935	-25.3009	-24.9385	-26.7933	-26.6633	-17.3982	-14.1724	-22.0909	-7.70493	-28.4612	-23.5319	-24.8251	-25.8419	-15.2407	-28.3065	-16.9293	-18.0864	-28.1478
-16.6928	367	-26.3495	-26.3054	-25.0923	-24.676	-26.8166	-26.7418	-16.4236	-13.1794	-23.103	-6.62445	-28.4936	-22.7654	-24.9136	-25.8225	-14.2816	-28.3343	-15.9126	-17.0421	-28.2618
-16.0127	368	-26.397	-26.3045	-24.9104	-24.4561	-26.85	-26.8149	-15.675	-12.4109	-24.0157	-5.89973	-28.5114	-22.1381	-24.979	-25.8113	-13.5483	-28.3963	-15.1277	-16.2621	-28.3031
-15.5659	369	-26.4819	-26.2782	-24.7756	-24.3007	-26.8348	-26.8103	-15.1397	-11.8438	-24.6345	-5.47441	-28.582	-21.6756	-24.9942	-25.8556	-13.0395	-28.4365	-14.5583	-15.6684	-28.2669
-15.2233	370	-26.4935	-26.2777	-24.6691	-24.178	-26.8171	-26.8215	-14.7888	-11.4829	-25.0124	-5.09568	-28.6514	-21.3782	-25.0209	-25.9484	-12.7401	-28.4767	-14.1877	-15.3182	-28.27
-14.9143	371	-26.4808	-26.3189	-24.6098	-24.112	-26.8569	-26.8139	-14.614	-11.3252	-25.4387	-4.64375	-28.7112	-21.2019	-25.0757	-26.0425	-12.6312	-28.4852	-14.0086	-15.1361	-28.323
-14.7817	372	-26.5462	-26.3523	-24.6599	-24.1658	-26.9563	-26.8723	-14.6198	-11.3562	-25.7395	-4.38063	-28.7399	-21.1959	-25.1112	-26.1276	-12.7117	-28.5147	-14.029	-15.1596	-28.403
-15.0013	373	-26.6064	-26.3494	-24.8161	-24.3352	-27.0044	-26.9291	-14.8186	-11.5703	-25.8665	-4.6091	-28.807	-21.3716	-25.1349	-26.2105	-12.9875	-28.5587	-14.252	-15.3444	-28.4835
-15.5801	374	-26.635	-26.3206	-25.0172	-24.5698	-26.9841	-27.0043	-15.2455	-11.992	-26.1077	-5.32161	-28.8547	-21.7292	-25.2298	-26.2552	-13.4828	-28.6304	-14.6976	-15.7758	-28.522
-16.3662	375	-26.6725	-26.3409	-25.2569	-24.8632	-26.9354	-27.0299	-15.9448	-12.6713	-26.2303	-6.24002	-28.8876	-22.2795	-25.3454	-26.24	-14.2528	-28.6587	-15.3964	-16.4446	-28.5081
-17.3077	376	-26.7593	-26.4089	-25.5643	-25.2184	-26.8447	-27.0803	-16.9481	-13.6686	-26.4298	-7.22581	-28.876	-23.0486	-25.399	-26.2332	-15.3677	-28.6783	-16.4058	-17.4739	-28.4981
-18.5546	377	-26.8233	-26.4599	-25.9093	-25.6051	-26.5348	-27.0857	-18.3317	-15.0518	-26.7074	-8.53981	-28.8932	-24.0214	-25.4198	-26.2659	-16.9125	-28.6894	-17.8149	-18.8452	-28.5811
-20.2843	378	-26.8172	-26.3805	-26.1848	-25.9072	-25.381	-27.0972	-20.1743	-16.9228	-26.8033	-10.5551	-28.9457	-25.2147	-25.4618	-26.2813	-18.9754	-28.76	-19.7496	-20.7871	-28.7189
-22.3931	379	-26.7314	-26.0315	-26.2979	-25.9726	-23.7693	-27.1126	-22.478	-19.2782	-26.7918	-13.4434	-29.0299	-26.4808	-25.5155	-26.2947	-21.4186	-28.8379	-22.2962	-23.2866	-28.8328
-24.0485	380	-26.6933	-25.4152	-26.2583	-25.872	-23.1399	-27.1913	-24.4544	-21.2871	-26.7744	-16.4035	-29.0616	-27.3866	-25.5735	-26.3555	-22.7151	-28.9164	-24.7231	-25.8501	-28.864
-23.4401	381	-26.7335	-25.1842	-26.0704	-25.7102	-24.0487	-27.1967	-23.7744	-20.5105	-26.8186	-15.4479	-29.1016	-27.1896	-25.6496	-26.4409	-20.7662	-28.9304	-23.9919	-25.0746	-28.8096
-20.8221	382	-26.7682	-25.6752	-25.6602	-25.3	-25.8092	-27.2193	-20.8451	-17.497	-26.9194	-11.5362	-29.1469	-25.798	-25.6967	-26.5266	-17.581	-28.9601	-20.6658	-21.8226	-28.7839
-17.9839	383	-26.715	-26.3796	-25.0163	-24.5559	-26.9463	-27.2887	-17.9216	-14.4874	-26.8973	-8.09427	-29.217	-23.8275	-25.7259	-26.6166	-14.7168	-28.9899	-17.4577	-18.5564	-28.8119
-15.581	384	-26.6604	-26.6599	-24.2406	-23.6512	-27.2141	-27.4718	-15.4595	-11.9923	-26.9529	-5.46674	-29.2471	-21.8601	-25.7856	-26.7083	-12.3232	-29.0859	-14.8355	-15.9489	-28.883
-13.5991	385	-26.5905	-26.6777	-23.4115	-22.7	-27.242	-27.5887	-13.3985	-9.93145	-26.9559	-3.40527	-29.2834	-20.062	-25.8231	-26.7619	-10.3407	-29.1656	-12.7138	-13.8123	-28.9932
-11.8878	386	-26.4587	-26.7222	-22.5675	-21.7359	-27.2324	-27.6693	-11.6693	-8.19728	-26.9675	-1.6235	-29.3211	-18.4879	-25.8459	-26.821	-8.68464	-29.172	-10.9641	-12.0489	-29.0694
-10.3658	387	-26.2373	-26.7573	-21.7304	-20.808	-27.2054	-27.6805	-10.2055	-6.72403	-27.0985	-0.00938348	-29.3802	-17.1047	-25.9142	-26.873	-7.27643	-29.1271	-9.48443	-10.5494	-29.1208
-9.08958	388	-25.9548	-26.6878	-20.906	-19.9362	-27.1694	-27.7102	-8.96057	-5.46861	-27.1684	1.31521	-29.4023	-15.892	-25.9923	-26.8768	-6.06573	-29.206	-8.2164	-9.28322	-29.1685
-8.08882	389	-25.6845	-26.614	-20.1274	-19.1278	-27.1305	-27.7146	-7.9024	-4.3955	-26.9592	2.2817	-29.4441	-14.8406	-26.0469	-26.8985	-5.01918	-29.3076	-7.128	-8.18656	-29.232
-7.22748	390	-25.4855	-26.5399	-19.4391	-18.404	-27.1449	-27.7739	-6.98945	-3.47215	-26.6033	3.108	-29.4885	-13.9273	-26.1176	-26.9843	-4.11041	-29.3865	-6.18995	-7.23832	-29.2784
-6.34487	391	-25.2383	-26.4594	-18.833	-17.764	-27.2382	-27.8036	-6.19549	-2.672	-26.6203	4.06048	-29.5193	-13.1189	-26.2169	-27.0563	-3.32384	-29.3952	-5.37661	-6.42039	-29.313
-5.50408	392	-24.9317	-26.4358	-18.2874	-17.1927	-27.3045	-27.8588	-5.49977	-1.98032	-26.8518	5.01197	-29.5311	-12.4178	-26.312	-27.0799	-2.64211	-29.4143	-4.67396	-5.71711	-29.314
-4.89036	393	-24.6612	-26.5045	-17.8121	-16.7012	-27.2853	-27.8806	-4.89888	-1.38782	-26.4923	5.64221	-29.6072	-11.8168	-26.3718	-27.1105	-2.05521	-29.4381	-4.07325	-5.1097	-29.35
-4.5273	394	-24.4688	-26.5797	-17.4085	-16.2863	-27.2148	-27.9417	-4.39704	-0.887856	-25.7773	5.91117	-29.6563	-11.3006	-26.4055	-27.1705	-1.5606	-29.4938	-3.56612	-4.59723	-29.3962
-4.23851	395	-24.2857	-26.6266	-17.0684	-15.9286	-27.1572	-28.0065	-3.98454	-0.473289	-25.6035	6.10775	-29.7006	-10.8673	-26.3883	-27.2324	-1.15018	-29.5233	-3.14218	-4.16419	-29.4054
-3.89161	396	-24.1196	-26.582	-16.7928	-15.6309	-27.1776	-28.1336	-3.64881	-0.136172	-25.3725	6.46601	-29.7317	-10.5307	-26.3801	-27.31	-0.835148	-29.5429	-2.79789	-3.81297	-29.462
-3.56087	397	-23.9587	-26.5485	-16.6951	-15.509	-27.3065	-28.1518	-3.38819	0.12962	-24.0708	6.87183	-29.7756	-10.2974	-26.446	-27.3887	-0.697143	-29.5092	-2.53763	-3.55439	-29.6232
-3.35881	398	-23.7975	-26.5417	-17.1229	-15.9219	-27.4072	-28.1945	-3.20123	0.321452	-23.2776	7.15207	-29.8336	-10.1296	-26.549	-27.4452	-0.861422	-29.5526	-2.36237	-3.39678	-29.7653
-3.26951	399	-23.6863	-26.5934	-18.2243	-17.04	-27.3757	-28.2304	-3.0839	0.430369	-23.7528	7.31745	-29.9271	-9.98187	-26.6442	-27.4676	-1.27742	-29.6046	-2.26127	-3.31417	-29.8202
-3.21316	400	-23.6662	-26.7087	-19.0243	-17.8732	-27.3012	-28.2349	-3.03323	0.460077	-24.3589	7.42095	-29.9806	-9.85983	-26.7244	-27.4961	-1.49003	-29.6303	-2.21222	-3.25774	-29.8463
-3.17816	401	-23.6747	-26.8177	-18.3151	-17.1574	-27.2637	-28.1944	-3.05202	0.440452	-23.6985	7.4269	-30.0405	-9.78283	-26.8235	-27.5827	-1.14448	-29.6425	-2.20366	-3.20713	-29.8504
-3.22355	402	-23.7217	-26.8677	-17.2231	-16.0532	-27.2718	-28.2424	-3.14072	0.38275	-23.0539	7.29676	-30.0701	-9.79713	-26.9084	-27.6746	-0.660573	-29.7213	-2.25068	-3.21789	-29.8151
-3.38035	403	-23.7634	-26.9141	-16.7547	-15.593	-27.305	-28.2828	-3.29582	0.25667	-23.6108	7.06776	-30.1245	-9.94404	-26.9159	-27.75	-0.499378	-29.8009	-2.37747	-3.33695	-29.7774
-3.6325	404	-23.7961	-27.0007	-16.8103	-15.6642	-27.3562	-28.3864	-3.51714	0.0487699	-24.9791	6.7763	-30.1464	-10.1859	-26.9022	-27.8192	-0.649942	-29.946	-2.59019	-3.5598	-29.8411
-3.96612	405	-23.9483	-27.0962	-17.0759	-15.9362	-27.4011	-28.4652	-3.80775	-0.229163	-26.0758	6.40802	-30.1779	-10.4735	-26.9208	-27.8637	-0.942203	-30.052	-2.87937	-3.85132	-29.9548
-4.3419	406	-24.2467	-27.154	-17.4208	-16.2869	-27.4101	-28.5709	-4.1744	-0.582215	-26.6049	6.02043	-30.2092	-10.8204	-26.9859	-27.9176	-1.31195	-30.1029	-3.24302	-4.20959	-29.9781
-4.69047	407	-24.5228	-27.2169	-17.8201	-16.7015	-27.3356	-28.6015	-4.62397	-1.02233	-26.8734	5.73973	-30.2841	-11.2442	-27.0452	-27.9697	-1.7627	-30.076	-3.68635	-4.64583	-29.9649
-5.05872	408	-24.7848	-27.2493	-18.2871	-17.1826	-27.2019	-28.6451	-5.15894	-1.55296	-27.1633	5.48245	-30.3257	-11.7509	-27.0973	-27.986	-2.30091	-30.0916	-4.21353	-5.16801	-30.0187
-5.61422	409	-25.0452	-27.2614	-18.8415	-17.7528	-27.0384	-28.6357	-5.78399	-2.18139	-27.4796	4.96904	-30.3723	-12.3428	-27.1465	-27.9996	-2.93209	-30.139	-4.8319	-5.77537	-30.1268
-6.43078	410	-25.2862	-27.255	-19.4836	-18.4124	-26.8737	-28.7109	-6.5103	-2.91378	-27.6902	4.08732	-30.3902	-13.0289	-27.1991	-28.056	-3.6675	-30.2108	-5.55314	-6.48708	-30.2189
-7.39243	411	-25.5188	-27.2926	-20.188	-19.1413	-26.7448	-28.8067	-7.35136	-3.75019	-27.854	3.03199	-30.4599	-13.8285	-27.2368	-28.1564	-4.52121	-30.2276	-6.38718	-7.31023	-30.2436
-8.37498	412	-25.7564	-27.3297	-20.929	-19.9303	-26.609	-28.9171	-8.31124	-4.70533	-28.1405	2.02593	-30.5187	-14.753	-27.206	-28.273	-5.50853	-30.2608	-7.35125	-8.26311	-30.2652
-9.44155	413	-25.9192	-27.328	-21.7207	-20.7888	-26.3545	-28.9683	-9.41053	-5.80793	-28.1949	0.977541	-30.5636	-15.8044	-27.1395	-28.3476	-6.65508	-30.2793	-8.46363	-9.36464	-30.3195
-10.7269	414	-26.0981	-27.3234	-22.6045	-21.7362	-25.9823	-29.0586	-10.6862	-7.09166	-27.8718	-0.325978	-30.5822	-17.0167	-27.1009	-28.4029	-7.99084	-30.3252	-9.75141	-10.6478	-30.3518
-12.2399	415	-26.368	-27.3633	-23.5527	-22.7795	-25.4573	-29.0925	-12.1695	-8.59719	-27.4235	-1.87927	-30.6819	-18.4165	-27.0483	-28.4656	-9.56048	-30.3521	-11.2586	-12.1366	-30.3692
-13.944	416	-26.5824	-27.2843	-24.5026	-23.8558	-24.6162	-29.21	-13.8989	-10.3798	-26.9365	-3.58896	-30.8181	-20.0102	-26.9672	-28.5347	-11.45	-30.4485	-13.0485	-13.9137	-30.4502
-15.9646	417	-25.1406	-27.1879	-25.4773	-24.9576	-22.9255	-29.4552	-15.9982	-12.5579	-26.0421	-5.65073	-31.2333	-21.8685	-27.0641	-28.7861	-13.7903	-30.7229	-15.2471	-16.0706	-30.7288
-18.3759	418	-19.0823	-27.2193	-26.6852	-26.2788	-18.8771	-29.9756	-18.7769	-15.384	-24.1715	-8.52498	-32.1417	-24.3656	-27.9504	-29.8186	-16.8422	-31.7459	-18.1469	-18.9576	-31.7202
-20.1467	419	-14.1711	-26.8836	-28.2259	-27.899	-14.7351	-29.85	-22.5358	-18.9609	-22.0444	-12.4011	-33.1948	-27.9958	-30.1497	-32.1647	-20.9956	-33.9007	-22.1943	-22.9196	-33.9629
-20.5987	420	-12.4728	-26.2289	-29.2252	-28.9796	-12.8973	-29.0744	-26.3463	-22.0628	-20.9983	-15.9988	-33.2168	-31.7878	-31.9866	-34.2037	-24.6802	-35.7561	-26.762	-27.5809	-35.8514
-21.2315	421	-14.0022	-26.1037	-28.533	-28.3174	-13.6974	-28.7113	-26.4778	-21.7866	-21.4398	-16.1617	-32.4005	-30.942	-30.0827	-32.3374	-22.4936	-34.0529	-26.2463	-27.1098	-34.0169
-21.5617	422	-18.7989	-26.4823	-27.2504	-26.979	-16.7903	-28.9838	-23.7382	-19.41	-23.0207	-13.6779	-31.6104	-28.1918	-27.9193	-30.1001	-19.1777	-32.0001	-22.8082	-23.8303	-31.8889
-20.3769	423	-25.0834	-26.9975	-26.4128	-26.079	-20.736	-29.3121	-21.2711	-17.1101	-25.0984	-11.0647	-31.2294	-26.136	-27.0672	-29.1336	-16.794	-31.092	-20.1005	-21.0528	-31.0429
-18.7834	424	-26.8854	-27.4247	-25.9582	-25.5633	-23.4667	-29.5945	-19.4452	-15.3106	-26.858	-8.99173	-31.0878	-24.6872	-27.0334	-28.9579	-15.0567	-30.9361	-18.1716	-19.148	-30.9063
-17.4937	425	-26.997	-27.6226	-25.6435	-25.199	-24.9993	-29.7121	-18.1107	-13.9711	-27.7221	-7.49958	-31.0949	-23.5625	-27.2548	-29.0098	-13.793	-30.9467	-16.7901	-17.7017	-30.9389
-16.5797	426	-26.966	-27.7195	-25.3896	-24.8979	-25.8921	-29.7842	-17.1507	-13.0053	-28.2474	-6.50133	-31.1542	-22.6933	-27.5032	-29.0696	-12.9125	-31.0182	-15.8102	-16.6957	-30.9508
-15.9391	427	-27.0231	-27.858	-25.1734	-24.6427	-26.4366	-29.7914	-16.4924	-12.3472	-28.6148	-5.80404	-31.2375	-22.0734	-27.729	-29.1142	-12.323	-31.0818	-15.1423	-15.9993	-30.9858
-15.5079	428	-27.1851	-27.9671	-25.0408	-24.4793	-26.7905	-29.884	-16.0792	-11.9574	-28.8886	-5.30114	-31.2634	-21.7066	-27.9356	-29.1791	-11.9752	-31.1772	-14.7281	-15.6054	-31.1231
-15.3193	429	-27.2272	-28.0638	-25.0051	-24.4224	-27.0708	-29.9371	-15.9003	-11.7874	-29.098	-5.08028	-31.3134	-21.5203	-28.1361	-29.2831	-11.8424	-31.201	-14.5354	-15.409	-31.2267
-15.4024	430	-27.1854	-28.0935	-25.029	-24.4481	-27.3606	-30.0739	-15.9257	-11.8081	-29.2217	-5.20302	-31.3382	-21.5109	-28.3334	-29.3856	-11.9076	-31.253	-14.5517	-15.4166	-31.1971
-15.6685	431	-27.1774	-28.1212	-25.114	-24.561	-27.6215	-30.149	-16.1305	-12.0152	-29.323	-5.51771	-31.3884	-21.6733	-28.4788	-29.3958	-12.1675	-31.2983	-14.7629	-15.5971	-31.1739
-16.0398	432	-27.3053	-28.1367	-25.2995	-24.7662	-27.8182	-30.2383	-16.5211	-12.4154	-29.5085	-5.87383	-31.4246	-22.0039	-28.6118	-29.3709	-12.6103	-31.3475	-15.1672	-16.022	-31.2489
-16.5841	433	-27.4209	-28.1378	-25.5568	-25.046	-27.9472	-30.2721	-17.1133	-13.0184	-29.607	-6.39933	-31.4905	-22.5015	-28.7522	-29.4393	-13.2551	-31.3472	-15.7698	-16.6143	-31.2743
-17.4152	434	-27.3992	-28.1514	-25.8208	-25.3741	-28.0349	-30.3729	-17.9285	-13.845	-29.7618	-7.28287	-31.5046	-23.2001	-28.8242	-29.5862	-14.1488	-31.4118	-16.5945	-17.4349	-31.2442
-18.5002	435	-27.3168	-28.2249	-26.1145	-25.7669	-28.1437	-30.419	-19.0035	-14.9218	-29.7829	-8.46157	-31.5261	-24.0727	-28.7945	-29.7145	-15.3132	-31.4767	-17.6764	-18.4824	-31.3275
-19.7692	436	-27.4116	-28.318	-26.434	-26.1848	-28.2574	-30.505	-20.3524	-16.3127	-29.8719	-9.78266	-31.5542	-25.1312	-28.7466	-29.8002	-16.7682	-31.5604	-19.0649	-19.8909	-31.4926
-21.2921	437	-27.5701	-28.3623	-26.7147	-26.5449	-28.3103	-30.5849	-22.0278	-18.0843	-29.8713	-11.3871	-31.6264	-26.3761	-28.747	-29.8087	-18.6048	-31.5862	-20.8195	-21.6223	-31.6638
-23.2289	438	-27.5955	-28.326	-26.9437	-26.8288	-28.2837	-30.7464	-24.0646	-20.3023	-29.586	-13.6476	-31.6607	-27.788	-28.7978	-29.7935	-20.9357	-31.6024	-23.0473	-23.8864	-31.7665
-25.463	439	-27.5838	-28.259	-27.0814	-27.0158	-28.1791	-30.7824	-26.4503	-22.8867	-29.3935	-16.7716	-31.7248	-29.1211	-28.8737	-29.8479	-23.6206	-31.6046	-25.7144	-26.4354	-31.8023
-27.2562	440	-27.7546	-28.1691	-27.1498	-27.1094	-28.1593	-30.8556	-28.6066	-25.0392	-29.2208	-20.1657	-31.7843	-30.0894	-28.9271	-29.9398	-25.3775	-31.7124	-28.067	-29.0265	-31.8154
-27.2536	441	-27.909	-28.1679	-27.1595	-27.1111	-28.2843	-30.8775	-29.0109	-24.7955	-29.279	-20.5413	-31.9238	-30.1747	-28.9672	-29.9821	-24.3214	-31.7951	-27.9712	-28.6175	-31.7805
-25.6251	442	-27.9021	-28.2683	-27.026	-26.9283	-28.4383	-30.9972	-27.347	-22.5893	-29.7766	-17.5862	-31.9799	-29.4726	-29.0772	-30.0447	-21.8414	-31.8958	-25.6747	-26.4252	-31.6978
-23.598	443	-27.8332	-28.4207	-26.7794	-26.6	-28.5806	-31.0947	-25.2404	-20.2598	-30.0613	-14.6024	-31.986	-28.2966	-29.2597	-30.1536	-19.5642	-31.9455	-23.2578	-23.9364	-31.7647
-21.8084	444	-27.8547	-28.4972	-26.5277	-26.275	-28.7216	-31.264	-23.4157	-18.3728	-30.2323	-12.2656	-31.9617	-27.0931	-29.4571	-30.2427	-17.7723	-31.9937	-21.3156	-22.1226	-31.9186
-20.386	445	-27.9196	-28.5912	-26.3139	-26.0127	-28.8231	-31.3124	-21.9562	-16.906	-30.3223	-10.5665	-32.0397	-26.0354	-29.57	-30.3101	-16.3933	-32.0223	-19.8202	-20.5978	-32.0163
-19.3593	446	-27.8775	-28.7049	-26.1133	-25.7643	-28.8863	-31.4326	-20.8349	-15.7904	-30.3464	-9.44768	-32.1107	-25.1594	-29.5934	-30.3954	-15.3315	-32.112	-18.6939	-19.4703	-32.0479
-18.6341	447	-27.7084	-28.7619	-25.9217	-25.5374	-28.9391	-31.503	-20.0386	-14.9568	-30.388	-8.71557	-32.1782	-24.4438	-29.5794	-30.4785	-14.5461	-32.133	-17.8574	-18.6114	-32.0862
-18.1124	448	-27.6966	-28.7626	-25.7857	-25.3652	-28.9755	-31.6183	-19.5037	-14.3748	-30.4873	-8.17214	-32.1953	-23.9502	-29.5844	-30.4944	-14.0126	-32.1494	-17.2708	-18.0528	-32.0716
-17.7811	449	-27.8233	-28.783	-25.7166	-25.2661	-29.0233	-31.6018	-19.1963	-14.0172	-30.4898	-7.82357	-32.2295	-23.6345	-29.6222	-30.4519	-13.6914	-32.1593	-16.9068	-17.6441	-32.0308
-17.6719	450	-27.8456	-28.856	-25.7055	-25.2527	-29.1102	-31.6914	-19.0833	-13.869	-30.5002	-7.72955	-32.2406	-23.4866	-29.6686	-30.4893	-13.5611	-32.2591	-16.7442	-17.4889	-32.1163
-17.7058	451	-27.8079	-28.9912	-25.7293	-25.2954	-29.2193	-31.7699	-19.1548	-13.9202	-30.4154	-7.7474	-32.3033	-23.5007	-29.7075	-30.6153	-13.6306	-32.3435	-16.7769	-17.5151	-32.2673
-17.8231	452	-27.9539	-29.082	-25.8032	-25.3878	-29.2934	-31.9627	-19.3929	-14.1654	-30.2116	-7.75634	-32.3589	-23.7056	-29.7574	-30.7287	-13.9208	-32.4081	-17.0118	-17.7677	-32.3267
-18.1319	453	-28.1981	-29.1432	-25.9624	-25.5673	-29.2964	-32.0906	-19.8343	-14.6142	-29.8748	-7.9709	-32.4597	-24.0694	-29.8552	-30.8132	-14.4318	-32.3685	-17.4528	-18.1758	-32.3379
-18.8017	454	-28.3421	-29.2054	-26.1772	-25.8047	-29.2759	-32.2863	-20.5021	-15.2944	-29.5765	-8.68387	-32.5001	-24.6274	-29.9831	-30.8879	-15.1591	-32.376	-18.1183	-18.8448	-32.4069
-19.8303	455	-28.3522	-29.3171	-26.3916	-26.0676	-29.3012	-32.3278	-21.4082	-16.2251	-29.1977	-9.8947	-32.5431	-25.3773	-30.1056	-30.9538	-16.1511	-32.3687	-19.0489	-19.7516	-32.4989
-21.0978	456	-28.4205	-29.386	-26.6228	-26.3668	-29.3261	-32.4275	-22.5661	-17.4699	-28.8939	-11.3536	-32.5726	-26.3286	-30.2023	-30.9956	-17.4836	-32.4424	-20.3066	-21.0437	-32.546
-22.558	457	-28.5611	-29.3909	-26.9426	-26.7535	-29.1251	-32.4715	-24.0508	-19.092	-28.347	-12.9904	-32.6745	-27.4644	-30.284	-31.0362	-19.2211	-32.4779	-21.9447	-22.6132	-32.5728
-24.3397	458	-28.3342	-29.2704	-27.5118	-27.3742	-28.3124	-32.6364	-25.8956	-21.166	-27.6036	-15.1222	-32.7231	-28.8286	-30.4411	-31.18	-21.4707	-32.6243	-24.0692	-24.7721	-32.6758
-26.334	459	-27.5027	-29.1559	-28.3455	-28.2384	-27.1537	-32.6878	-28.0438	-23.646	-26.816	-17.9603	-32.7914	-30.3046	-30.6418	-31.4244	-24.2887	-32.9082	-26.6938	-27.26	-32.9269
-27.7767	460	-27.0644	-29.1123	-28.8111	-28.7089	-26.63	-32.8497	-29.8322	-25.7075	-26.1028	-20.6344	-32.8836	-31.4276	-30.7663	-31.6034	-26.4053	-33.1737	-29.0074	-29.7689	-33.0914
-27.3641	461	-27.5974	-29.2231	-28.3358	-28.2397	-27.2509	-32.9486	-29.9417	-25.1085	-25.9789	-20.0286	-32.9995	-31.1149	-30.7195	-31.5684	-24.6764	-33.0653	-28.338	-28.7775	-32.9904
-25.4115	462	-28.366	-29.4503	-27.5006	-27.3894	-28.5944	-33.143	-28.2558	-22.4053	-26.5785	-16.9041	-32.9606	-29.7231	-30.5829	-31.3924	-21.4028	-32.8792	-25.4854	-26.0741	-32.7689
-23.2259	463	-28.5839	-29.7079	-26.9092	-26.7275	-29.5937	-33.2193	-26.2011	-19.7713	-27.7027	-14.0062	-32.9214	-28.1494	-30.512	-31.3214	-18.7743	-32.7486	-22.8215	-23.3786	-32.6575
-21.3269	464	-28.7107	-29.9248	-26.5366	-26.253	-29.9325	-33.3811	-24.3411	-17.7136	-28.5658	-11.6974	-32.9017	-26.7518	-30.5483	-31.3897	-16.7993	-32.801	-20.7424	-21.3802	-32.673
-19.7643	465	-29.0076	-30.08	-26.1915	-25.8221	-30.0657	-33.3963	-22.8311	-16.1044	-28.8806	-9.90481	-32.9702	-25.4899	-30.638	-31.4696	-15.2594	-32.8735	-19.1171	-19.7247	-32.7518
-18.5805	466	-29.2299	-30.1734	-25.8935	-25.4561	-30.1478	-33.5909	-21.6336	-14.8447	-29.4922	-8.62861	-32.966	-24.4507	-30.7452	-31.5315	-14.0522	-32.9588	-17.846	-18.4882	-32.8815
-17.6876	467	-29.2272	-30.2931	-25.6527	-25.1598	-30.2237	-33.657	-20.6992	-13.8735	-29.797	-7.7173	-32.962	-23.6006	-30.7888	-31.5691	-13.1159	-32.9634	-16.8569	-17.4989	-33.0091
-16.9681	468	-29.1792	-30.3446	-25.4174	-24.8781	-30.2945	-33.7754	-20.0041	-13.1509	-29.8156	-6.94985	-32.9778	-22.9593	-30.7563	-31.5996	-12.4096	-32.9816	-16.119	-16.7667	-33.0664
-16.4253	469	-29.1652	-30.3741	-25.2146	-24.6363	-30.3521	-33.7884	-19.5414	-12.6456	-29.9	-6.34529	-33.0539	-22.488	-30.789	-31.6293	-11.9178	-32.9781	-15.6023	-16.2281	-33.1024
-16.14	470	-29.0946	-30.4251	-25.0957	-24.4982	-30.4164	-33.9538	-19.2598	-12.3367	-30.1963	-6.05784	-33.0606	-22.1686	-30.8838	-31.6769	-11.63	-33.0581	-15.2816	-15.9214	-33.1334
-16.0679	471	-28.8904	-30.551	-25.0685	-24.4733	-30.4913	-34.0507	-19.1775	-12.2072	-30.3612	-6.01736	-33.0985	-22.0314	-30.9322	-31.7291	-11.5369	-33.0891	-15.1508	-15.7813	-33.1271
-16.1035	472	-28.7927	-30.659	-25.13	-24.5369	-30.5673	-34.2968	-19.2982	-12.2773	-30.1057	-6.01078	-33.1324	-22.1138	-30.9991	-31.7674	-11.6425	-33.178	-15.2159	-15.8737	-33.1579
-16.2833	473	-28.9534	-30.8123	-25.2555	-24.684	-30.6546	-34.3462	-19.6095	-12.5695	-29.9569	-6.10303	-33.1836	-22.3761	-31.1011	-31.7776	-11.963	-33.2538	-15.4939	-16.143	-33.2237
-16.7886	474	-29.1849	-30.956	-25.4434	-24.9234	-30.7508	-34.5642	-20.1378	-13.0892	-29.9653	-6.60917	-33.2245	-22.8588	-31.1685	-31.8376	-12.5186	-33.3311	-16.0131	-16.6608	-33.2148
-17.69	475	-29.3168	-31.0603	-25.7115	-25.2582	-30.8482	-34.6727	-20.9386	-13.8604	-30.0542	-7.64046	-33.3172	-23.5968	-31.1705	-31.9217	-13.3555	-33.3008	-16.8063	-17.4287	-33.1896
-18.9058	476	-29.8143	-31.1541	-26.0673	-25.6933	-30.9994	-34.94	-22.0293	-14.963	-29.6712	-9.00297	-33.3578	-24.5878	-31.2015	-31.9842	-14.548	-33.3008	-17.9415	-18.578	-33.2194
-20.4636	477	-31.0752	-31.5405	-26.5474	-26.2638	-31.3811	-35.238	-23.579	-16.5654	-28.8409	-10.6492	-33.6598	-25.8981	-31.3922	-32.1639	-16.2347	-33.3923	-19.5508	-20.14	-33.4649
-22.7068	478	-32.6708	-32.3875	-27.2964	-27.0801	-32.1852	-36.1767	-25.8644	-18.9599	-28.6577	-13.0028	-34.3376	-27.9691	-32.0733	-32.8514	-18.7001	-34.0975	-21.9427	-22.5298	-34.1678
-25.7067	479	-33.0312	-33.5381	-28.3426	-28.1657	-33.1687	-37.2387	-28.9823	-22.1122	-29.4791	-16.2522	-35.3004	-31.0069	-33.4795	-34.2335	-22.1144	-35.4253	-25.3359	-25.7479	-35.5042
-27.1371	480	-32.0198	-33.9134	-28.9182	-28.7245	-33.3749	-37.927	-31.3526	-23.565	-30.5944	-17.7926	-35.5487	-32.7203	-34.5427	-35.2342	-23.6492	-36.3886	-27.3511	-27.578	-36.4389
-24.4086	481	-31.0067	-33.1639	-28.07	-27.777	-32.6688	-37.0266	-29.8233	-20.6872	-30.378	-14.7286	-34.8433	-30.0472	-33.6683	-34.3961	-20.2017	-35.4673	-24.2772	-24.5703	-35.4922
-21.0371	482	-30.49	-32.2673	-26.669	-26.2386	-31.9106	-36.2393	-26.3942	-17.1494	-29.4414	-11.1605	-34.003	-26.8451	-32.3418	-33.0912	-16.4888	-34.2479	-20.5242	-21.0392	-34.1621
-18.2828	483	-30.1326	-31.8785	-25.533	-24.9666	-31.4895	-35.7485	-23.4293	-14.2782	-29.5816	-8.3331	-33.6172	-24.2131	-31.6918	-32.4179	-13.5585	-33.6365	-17.5191	-18.0481	-33.5529
-15.9822	484	-29.766	-31.8381	-24.5645	-23.8631	-31.3201	-35.8168	-21.0375	-11.9781	-30.6681	-5.94632	-33.4595	-21.9995	-31.5545	-32.2496	-11.2035	-33.5083	-15.1153	-15.7026	-33.4811
-14.0078	485	-29.4779	-31.9381	-23.6158	-22.7918	-31.3558	-35.806	-19.0691	-10.0721	-30.8274	-3.87571	-33.4743	-20.1177	-31.5815	-32.2405	-9.27254	-33.4722	-13.1422	-13.7328	-33.5477
-12.3881	486	-29.2536	-31.9916	-22.7097	-21.7878	-31.515	-35.9949	-17.4474	-8.45455	-30.7065	-2.22506	-33.4932	-18.5234	-31.5821	-32.2749	-7.65749	-33.5336	-11.4953	-12.0865	-33.5869
-11.0523	487	-28.9358	-32.0079	-21.8439	-20.8606	-31.6413	-35.9749	-16.0929	-7.06959	-31.0788	-0.907114	-33.5139	-17.1554	-31.5413	-32.3225	-6.28154	-33.5209	-10.1014	-10.6863	-33.5708
-9.83945	488	-28.6413	-31.9696	-21.0044	-19.9701	-31.7027	-36.1805	-14.9237	-5.88249	-31.3818	0.342071	-33.4989	-15.9874	-31.5804	-32.351	-5.09746	-33.541	-8.90792	-9.50436	-33.5383
-8.72367	489	-28.4367	-32.0145	-20.2172	-19.1366	-31.7412	-36.171	-13.9272	-4.8574	-31.5177	1.53953	-33.5317	-14.9737	-31.6836	-32.3246	-4.07199	-33.5603	-7.87871	-8.47577	-33.5874
-7.82165	490	-28.2244	-32.0788	-19.5161	-18.4075	-31.7624	-36.3471	-13.0772	-3.96914	-31.4098	2.45878	-33.5223	-14.0894	-31.7564	-32.3179	-3.18293	-33.6751	-6.98851	-7.58481	-33.6415
-7.13908	491	-27.9217	-32.191	-18.8955	-17.7644	-31.7922	-36.2839	-12.3411	-3.20264	-31.4665	3.07915	-33.5486	-13.3248	-31.7855	-32.346	-2.41798	-33.6855	-6.21603	-6.81286	-33.6399
-6.52354	492	-27.6141	-32.2657	-18.3387	-17.1854	-31.8502	-36.4313	-11.7077	-2.54267	-31.7025	3.66366	-33.5315	-12.6684	-31.7933	-32.3499	-1.76525	-33.6811	-5.55079	-6.14964	-33.6097
-5.91233	493	-27.3386	-32.3424	-17.8535	-16.6883	-31.8727	-36.3879	-11.1691	-1.97834	-31.5176	4.31719	-33.5629	-12.1004	-31.7558	-32.3269	-1.20718	-33.6088	-4.98458	-5.58403	-33.5584
-5.42515	494	-27.0931	-32.399	-17.4495	-16.2775	-31.841	-36.5817	-10.7126	-1.50362	-31.6903	4.816	-33.5619	-11.6197	-31.7228	-32.3308	-0.732081	-33.6142	-4.50707	-5.10736	-33.5047
-5.10502	495	-26.8423	-32.425	-17.1146	-15.9336	-31.8556	-36.4929	-10.3373	-1.11152	-31.6622	5.07838	-33.6009	-11.2264	-31.7154	-32.322	-0.338618	-33.6012	-4.11028	-4.71135	-33.5348
-4.8101	496	-26.6068	-32.3145	-16.8295	-15.6425	-31.8294	-36.6531	-10.0457	-0.794866	-31.6196	5.3564	-33.5723	-10.9092	-31.7283	-32.2738	-0.0216857	-33.6216	-3.79107	-4.39309	-33.6126
-4.47323	497	-26.4239	-31.542	-16.597	-15.4083	-31.0726	-36.5893	-9.8287	-0.55036	-31.8117	5.76888	-33.6086	-10.6653	-31.798	-32.2613	0.224588	-33.5411	-3.54723	-4.14785	-33.607
-4.24256	498	-26.2898	-29.579	-16.4392	-15.242	-28.1925	-36.6775	-9.67042	-0.377712	-31.2987	6.04478	-33.5967	-10.4959	-31.8592	-32.3122	0.398405	-33.5052	-3.37536	-3.97775	-33.5172
-4.20806	499	-26.1627	-27.8952	-16.3495	-15.1365	-25.1018	-36.5173	-9.57486	-0.27476	-30.6071	6.02362	-33.5998	-10.3909	-31.8489	-32.3611	0.50065	-33.4994	-3.27357	-3.87578	-33.4341
-4.23625	500	-26.1043	-27.311	-16.3177	-15.0959	-23.9283	-36.6266	-9.54342	-0.240451	-30.4543	5.94377	-33.5659	-10.3541	-31.8455	-32.3813	0.534671	-33.5591	-3.24004	-3.84338	-33.3874
