# Supplementary material for: Augmenting hippocampal–prefrontal neuronal synchrony during sleep enhances memory consolidation in humans
Source: Nat Neurosci. 2023 Jun 1;26(6):1100–10. doi: 10.1038/s41593-023-01324-5 (PMC10244181; doi:10.1038/s41593-023-01324-5)
Supplement: Source Data Extended Data Fig. 3 — Statistical source data. [file 41593_2023_1324_MOESM8_ESM.xls]

## Sheet: c
in_range_stimulations (%)	spindle_enhancment_scores_mean
63.1313	0.196289
74.7093	0.0463663
74.1697	-0.190285
85.8407	0.128675
54.5833	0.0550842
42.6829	-0.236882
70.3911	0.129614
64.6341	-0.0192183
45.0867	-0.10249
43.5233	-0.130549
61.8557	-0.11756
53.0928	-0.10249
62.2807	0.0142857
50	-0.0447499
67.7419	0.0814089
67.619	-0.0347339
63.6364	0.136892
62.585	0.1168

## Sheet: d
in_range_stimulations (%)	memory_accuracy_change_difference
85.8407	0.16
74.7093	0.04
63.1313	0.28
74.1697	-0.226667
70.3911	0.08
50	-0.213333
64.6341	0.0533333
54.5833	-0.173333
53.0928	-0.226667
62.2807	0.0266667
67.619	0
62.585	0.106667
