# Supplementary material for: Augmenting hippocampal–prefrontal neuronal synchrony during sleep enhances memory consolidation in humans
Source: Nat Neurosci. 2023 Jun 1;26(6):1100–10. doi: 10.1038/s41593-023-01324-5 (PMC10244181; doi:10.1038/s41593-023-01324-5)
Supplement: Source Data Extended Data Fig. 4 — Statistical source data. [file 41593_2023_1324_MOESM9_ESM.xls]

## Sheet: a
correctPair_change_sleep	correctPair_change_stim	stimType			stim_type
-0.151786	-0.277778	1			1	sync stim in orbitofrontal cortex
-0.102273	-0.0823529	1			2	sync stim in temporal cortex
	-0.298701	1			3	mixed-phase stim
-0.196429	-0.196078	2
0	0	2
0.0714286	0.0375	3
-0.169643	0.115152	1
-0.16	-0.08	3
-0.120192	-0.2	3
-0.235294	-0.151515	1
-0.00207039	-0.136646	2
-0.0315789	0.0607287	1

## Sheet: c
bootStrapped_memoryAccuracy_syncStim	bootStrapped_memoryAccuracy_mixedPhase
0.0222222	-0.0755556
0.0266667	-0.155556
0.0118519	-0.137778
-3.08395e-17	-0.275556
0.0948148	-0.173333
0.0251852	-0.297778
0.114074	-0.106667
0.111111	-0.0311111
0.128889	-0.155556
0.114074	-0.24
0.134815	-0.217778
0.0133333	-0.275556
0.106667	-0.266667
0.037037	-0.368889
0.0192593	-0.0888889
0.0696296	-0.244444
0.037037	-0.24
0.00592593	-0.24
0.108148	-0.146667
-0.0177778	-0.168889
0.0474074	-0.0977778
0.0651852	-0.0933333
0.0651852	-0.302222
0.0562963	-0.222222
0.08	-0.217778
0.0148148	-0.155556
0.0192593	-0.28
0.0414815	-0.00888889
0.0148148	-0.213333
0.174815	-0.208889
0.0296296	-0.128889
0.118519	-0.213333
0.115556	-0.257778
0.122963	-0.177778
0.0148148	-0.244444
0.0962963	-0.182222
0.0948148	-0.191111
0.04	-0.195556
0.0296296	-0.0888889
0.0251852	-0.24
0.127407	-0.173333
-0.100741	-0.155556
0.0785185	-0.195556
0.0548148	-0.355556
0.00740741	-0.0933333
0.00296296	-0.106667
0.042963	-0.244444
0.143704	-0.32
0.0325926	-0.191111
0.103704	-0.115556
0.117037	-0.146667
-0.0311111	-0.226667
0.0148148	-0.115556
0.0874074	-0.297778
0.0118519	-0.164444
0.0977778	-0.186667
0.0503704	-0.226667
0.0740741	-0.306667
0.0874074	-0.208889
6.16791e-18	-0.0488889
0.0103704	-0.248889
0.0103704	-0.32
0.143704	-0.0444444
-0.00444444	-0.253333
0.0637037	-0.253333
0.0874074	-0.213333
0.0251852	-0.293333
0.103704	-0.284444
0.157037	-0.222222
0.0977778	-0.226667
-4.31753e-17	-0.111111
0.0711111	-0.146667
0.0459259	-0.128889
0.0251852	-0.115556
0.077037	-0.164444
0.0266667	-0.195556
0.0162963	-0.168889
0.0562963	-0.328889
0.0962963	-0.0577778
0.0444444	-0.271111
0.115556	-0.235556
-0.00740741	-0.186667
0.0488889	-0.24
0.0503704	-0.293333
0.133333	-0.137778
0.00444444	-0.168889
0.0133333	-0.177778
-0.0533333	-0.137778
-0.00888889	-0.191111
0.0859259	-0.262222
0.0474074	-0.262222
0.0577778	-0.2
-0.00148148	-0.0577778
0.0651852	-0.195556
0.0385185	-0.231111
-0.00148148	-0.275556
0.146667	-0.164444
0.0696296	-0.231111
0.0696296	-0.333333
0.106667	-0.177778
0.0844444	-0.266667
0.0192593	-0.133333
0.042963	-0.337778
0.125926	-0.244444
0.0340741	-0.213333
-0.00888889	-0.0444444
0.0874074	-0.2
0.0192593	-0.155556
0.0681481	-0.244444
0.077037	-0.173333
0.0414815	-0.0977778
0.106667	-0.288889
0.08	-0.0755556
0.0251852	-0.253333
0.0222222	-0.168889
0.0488889	-0.16
0.08	-0.106667
0.0192593	-0.368889
0.0266667	-0.168889
0.0562963	-0.12
0.0548148	-0.204444
0.0562963	-0.231111
0.0874074	-0.128889
0.0281481	-0.231111
0.155556	-0.0844444
0.0192593	-0.213333
0.0251852	-0.155556
0.08	-0.231111
0.0133333	-0.137778
0.128889	-0.155556
0.0355556	-0.2
0.0740741	-0.32
0.0222222	-0.262222
0.0992593	-0.115556
0.077037	-0.195556
0.04	-0.275556
0.0414815	-0.271111
0.108148	-0.24
0.042963	-0.164444
0.0444444	-0.4
0.037037	-0.217778
0.0444444	-0.168889
-0.0177778	-0.195556
0.13037	-0.302222
0.108148	-0.0488889
0.0311111	-0.293333
0.0148148	-0.235556
0.0474074	-0.177778
0.125926	-0.266667
0.114074	-0.142222
0.137778	-0.253333
0.0725926	-0.262222
0.0992593	-0.293333
0.0414815	-0.235556
0.0414815	-0.0311111
0.0622222	-0.306667
0.0903704	-0.0933333
0.077037	-0.146667
0.04	-0.217778
0.0740741	-0.351111
0.151111	-0.235556
0.0918519	-0.222222
0.0192593	-0.00888889
0.077037	-0.12
-0.0118519	-0.186667
0.115556	-0.191111
0.0340741	-0.328889
0.12	-0.208889
0.0859259	-0.217778
0.0814815	-0.173333
-0.0207407	-0.217778
0.0637037	-0.137778
0.102222	-0.204444
0.0148148	-0.12
0.0740741	-0.164444
0.04	-0.155556
0.0162963	-0.142222
0.151111	-0.0222222
0.0651852	-0.2
0.0725926	-0.266667
0.117037	-0.133333
0.0562963	-0.271111
0.0977778	-0.12
0.103704	-0.328889
0.0577778	-0.244444
0.115556	-0.262222
0.0681481	-0.146667
-0.0162963	-0.168889
0.0488889	-0.311111
0.100741	-0.186667
0.0148148	-0.195556
-0.00148148	-0.248889
0.213333	-0.28
0.0444444	-0.0977778
0.0488889	-0.128889
0.0977778	-0.4
0.0740741	-0.257778
0.127407	-0.217778
0.10963	-0.284444
0.0711111	-0.257778
0.0192593	-0.16
0.174815	-0.248889
0.0162963	-0.244444
0.0222222	-0.213333
0.122963	-0.0355556
0.148148	-0.208889
0.0133333	0.0133333
0.0681481	-0.16
0.0207407	-0.151111
0.100741	-0.133333
0.0562963	-0.173333
-0.00740741	-0.288889
0.0266667	-0.306667
-0.00296296	-0.146667
0.0503704	-0.355556
0.08	-0.222222
0.0533333	-0.288889
0.134815	-0.0977778
0.0103704	-0.28
0.0622222	-0.426667
0.042963	-0.235556
0.0325926	-0.0755556
0.0207407	-0.0355556
0.082963	-0.284444
-0.0118519	-0.102222
0.108148	-0.293333
0.142222	-0.271111
0.139259	-0.164444
0.04	-0.342222
0.0755556	-0.364444
0.00444444	-0.275556
0.037037	0.0755556
0.0474074	-0.16
0.102222	-0.0444444
0.0503704	-0.257778
0.042963	-0.204444
0.0874074	-0.128889
0.114074	-0.226667
0.0562963	-0.257778
0.0444444	-0.235556
0.10963	-0.0622222
0.0696296	-0.168889
-0.0103704	-0.16
0.0711111	-0.244444
0.0577778	-0.155556
0.0325926	-0.0888889
0.0162963	-0.333333
0.100741	-0.0888889
0.0666667	-0.213333
0.158519	-0.324444
0.0444444	-0.0222222
0.0311111	-0.266667
0.115556	-0.484444
0.100741	-0.182222
-0.0103704	-0.0977778
0.0637037	-0.231111
0.0681481	-0.311111
0.0814815	-0.182222
0.0577778	-0.204444
0.0533333	-0.0666667
0.0933333	-0.142222
0.0251852	-0.217778
0.0237037	-0.133333
0.0859259	-0.164444
0.00296296	-0.128889
0.0207407	-0.0844444
0.0488889	-0.337778
0.0977778	-0.0311111
0.0814815	-0.04
0.0562963	-0.222222
-0.0103704	-0.155556
0.14963	-0.195556
0.0992593	-0.0533333
0.131852	-0.235556
0.0918519	-0.106667
0.0711111	-0.368889
0.0533333	-0.328889
0.0192593	-0.217778
0.0755556	-0.0711111
-0.00148148	-0.102222
0.0325926	-0.195556
0.0192593	-0.204444
0.125926	-0.204444
0.037037	-0.253333
0.0474074	-0.0977778
0.155556	-0.151111
0.0607407	-0.164444
0.0444444	-0.151111
-0.00592593	-0.151111
0.0903704	-0.222222
0.0785185	-0.253333
0.042963	-0.257778
0.0281481	-0.262222
0.0311111	-0.16
0.122963	-0.288889
0.158519	-0.195556
0.0562963	-0.124444
0.124444	-0.262222
0.0977778	-0.257778
0.0325926	-0.208889
0.0666667	-0.168889
0.0962963	-0.133333
0.08	-0.293333
0.14963	-0.213333
0.00888889	-0.0977778
-0.0103704	-0.204444
0.0755556	-0.164444
0.042963	-0.186667
0.0385185	-0.217778
0.0622222	-0.266667
0.0474074	-0.257778
0.0518519	-0.173333
0.0711111	-0.151111
0.0785185	-0.248889
0.0666667	-0.2
0.0533333	-0.128889
0.00296296	-0.244444
-0.0133333	-0.155556
-0.0222222	-0.133333
0.102222	-0.0622222
0.04	-0.168889
0.0681481	-0.2
0.0918519	-0.195556
0.133333	-0.151111
0.042963	-0.124444
0.128889	-0.111111
0.137778	-0.306667
0.082963	-0.16
0.037037	-0.271111
0.0281481	-0.168889
-0.0118519	-0.244444
0.0562963	-0.262222
0.0488889	-0.0977778
0.102222	-0.337778
-0.00148148	-0.226667
0.0725926	-0.231111
-0.0207407	-0.235556
-0.00296296	-0.177778
0.0133333	-0.2
0.0311111	-0.222222
0.0725926	-0.24
0.0237037	-0.04
0.042963	-0.0222222
0.0266667	-0.102222
0.183704	-0.128889
0.0725926	-0.208889
0.0340741	-0.373333
0.00296296	-0.151111
0.127407	-0.226667
-0.0148148	-0.128889
0.0844444	-0.364444
0.0474074	1.85037e-17
0.0533333	-0.32
0.0340741	-0.164444
0.0414815	-0.244444
-0.0118519	-0.151111
0.0459259	-0.231111
0.08	-0.28
-0.0311111	-0.16
0.00888889	-0.155556
-0.0103704	-0.32
0.0607407	-0.28
0.0651852	-0.231111
0.0414815	-0.111111
0.0592593	-0.2
0.0133333	-0.2
0.0785185	-0.266667
0.0592593	-0.208889
-0.0607407	-0.182222
0.0592593	-0.173333
0.037037	-0.08
0.0948148	-0.217778
0.0696296	-0.137778
0.0637037	-0.151111
0.0444444	-0.217778
0.0325926	-0.426667
0.0607407	-0.333333
0.08	-0.0711111
-0.00296296	-0.333333
0.0785185	-0.337778
0.13037	-0.262222
0.0311111	0.00888889
0.0651852	-0.177778
0.00148148	-0.115556
0.0103704	-0.266667
0.100741	-0.244444
0.0681481	-0.12
0.177778	-0.213333
-0.037037	-0.337778
0.00740741	-0.168889
0.042963	-0.142222
0.00740741	-0.151111
0.0962963	-0.253333
0.0651852	-0.137778
0.0888889	-0.266667
0.0874074	-0.0622222
-0.00888889	-0.182222
1.85037e-17	0.0222222
0.0859259	-0.231111
0.0577778	-0.324444
0.0118519	-0.235556
0.0444444	-0.284444
0.158519	-0.226667
0.127407	-0.142222
0.0444444	-0.293333
-0.0488889	-0.142222
0.0207407	-0.266667
0.04	-0.124444
0.0607407	-0.186667
0.0962963	-0.404444
0.0562963	-0.275556
0.186667	-0.0711111
0.12	-0.235556
-0.0251852	-0.266667
0.0311111	-0.142222
-0.0296296	-0.146667
0.0518519	-0.0622222
0.0814815	-0.213333
0.0903704	-0.146667
0.0666667	-0.142222
0.136296	-0.262222
0.0474074	-0.195556
0.0222222	-0.168889
0.0385185	-0.266667
0.00592593	-0.0533333
0.0148148	-0.222222
0.0325926	-0.262222
0.0725926	-0.266667
0.0785185	-0.266667
0.0755556	-0.0933333
0.08	-0.266667
-0.00296296	-0.217778
0.112593	-0.16
0.0311111	-0.364444
0.0918519	-0.208889
0.115556	-0.2
0.0177778	-0.128889
0.0518519	-0.182222
0.0503704	0.0488889
-0.0251852	-0.0222222
0.00740741	-0.106667
-0.0266667	-0.266667
0.042963	-0.368889
0.0562963	-0.2
0.0340741	-0.177778
0.0637037	-0.0755556
0.0740741	-0.311111
0.0666667	-0.244444
0.0177778	-0.244444
0.0474074	-0.28
0.037037	-0.351111
0.0859259	-0.155556
0.131852	-0.00888889
0.0948148	-0.142222
0.00592593	-0.253333
0.0562963	-0.346667
0.0696296	-0.315556
0.0548148	-0.133333
0.0207407	-0.204444
0.0192593	-0.217778
-0.0148148	-0.164444
0.122963	-0.186667
0.103704	-0.0666667
0.12	-0.164444
0.0622222	-0.124444
0.0859259	-0.346667
0.0192593	-0.16
0.037037	-0.186667
0.0474074	-0.124444
0.082963	-0.155556
0.0488889	-0.204444
0.00592593	-0.164444
-0.042963	-0.0888889
0.0903704	-0.257778
0.0518519	-0.217778
0.0192593	-0.182222
0.0622222	-0.293333
0.0222222	-0.115556
0.00592593	-0.217778
0.00592593	-0.12
0.0533333	-0.146667
0.115556	-0.168889
0.146667	-0.271111
0.00296296	-0.404444
0.0237037	-0.137778
0.037037	-0.195556
0.0844444	-0.244444
0.0577778	-0.195556
0.0311111	-0.137778
0.0251852	-0.386667
0.0237037	-0.0933333
0.0903704	-0.297778
-0.0459259	-0.173333
-3.70074e-17	-0.257778
0.118519	-0.04
-0.0118519	-0.226667
0.0355556	-0.16
0.111111	-0.0844444
0.0444444	-0.284444
0.0222222	-0.244444
0.0192593	-0.142222
0.0874074	-0.12
0.10963	-0.2
0.00740741	-0.382222
0.111111	-0.191111
0.0681481	-0.0622222
0.0874074	-0.271111
0.0622222	-0.208889
0.0207407	-0.16
0.04	-0.208889
0.0755556	-0.0711111
0.136296	-0.204444
0.102222	-0.168889
0.12	-0.0711111
0.042963	-0.217778
0.0237037	-0.297778
0.0518519	-0.257778
0.077037	-0.173333
0.125926	-0.231111
0.0740741	-0.102222
0.0237037	-0.151111
0.10963	-0.257778
0.0488889	-0.111111
0.0577778	-0.195556
0.0651852	-0.115556
-0.0133333	-0.231111
-0.0133333	-0.342222
0.121481	-0.24
0.0681481	-0.311111
0.0918519	-0.257778
-0.0133333	-0.257778
0.0755556	-0.213333
0.0548148	-0.24
0.077037	-0.235556
0.037037	-0.222222
0.134815	-0.191111
0.115556	-0.346667
-0.0281481	-0.262222
0.105185	-0.182222
0.0888889	-0.275556
0.082963	-0.235556
-0.037037	-0.00888889
0.0281481	-0.137778
0.04	-0.208889
0.0311111	-0.191111
0.0385185	-0.0311111
0.0266667	-0.302222
0.042963	-0.182222
0.0933333	-0.315556
0.0577778	-0.142222
-0.0222222	-0.102222
0.0622222	-0.217778
0.0355556	-0.226667
-1.85037e-17	-0.182222
0.0533333	-0.311111
0.0103704	-0.177778
0.0903704	-0.16
0.082963	-0.155556
0.0755556	-0.235556
0.0607407	-0.164444
0.12	-0.04
0.142222	-0.111111
0.0503704	-0.182222
0.0237037	-0.208889
0.0503704	-0.36
0.0325926	-0.222222
0.0948148	-0.0844444
0.0266667	-0.0711111
0.0325926	-0.128889
0.00888889	-0.284444
-0.0251852	-0.231111
0.100741	-0.204444
0.0562963	-0.306667
0.112593	-0.288889
0.0814815	-0.271111
-0.00740741	-0.186667
0.0577778	-0.12
0.0666667	-0.226667
0.0607407	-0.244444
0.00592593	0.0311111
0.0237037	-0.137778
0.0548148	-0.235556
0.0311111	-0.00888889
0.0933333	-0.186667
0.0740741	-0.182222
0.0325926	-0.28
0.10963	-0.204444
0.0503704	-0.257778
-0.00148148	-0.0444444
0.0740741	-0.28
0.106667	-0.204444
0.0488889	-0.146667
0.0755556	-0.271111
0.0888889	-0.128889
0.0607407	-0.208889
0.142222	-0.124444
0.112593	-0.186667
0.0385185	-0.151111
0.0296296	-0.191111
-0.00444444	-0.137778
-0.00888889	-0.324444
0.00148148	-0.195556
0.08	-0.24
0.0874074	-0.368889
0.0459259	-0.182222
0.082963	-0.231111
0.0162963	-0.293333
0.204444	-0.106667
0.0977778	-0.248889
-0.0533333	-0.0933333
-0.0162963	-0.213333
0.08	-0.08
0.0562963	-0.231111
0.0933333	-0.222222
0.0281481	-0.182222
0.0414815	-0.142222
0.00444444	-0.315556
0.0844444	-0.404444
0.0681481	-0.213333
0.100741	-0.333333
0.0103704	-0.151111
0.0696296	-0.146667
0.0296296	-0.151111
0.0488889	-0.173333
0.117037	-0.195556
0.121481	-0.155556
0.0355556	-0.253333
0.0533333	-0.115556
0.082963	-0.28
0.0814815	-0.213333
0.0518519	-0.311111
-0.0237037	-0.04
-0.0118519	-0.0933333
0.0711111	-0.288889
-0.0192593	-0.253333
0.04	-0.177778
0.077037	-0.36
0.0133333	-0.195556
0.0192593	-0.213333
0.0518519	-0.177778
-0.00296296	-0.226667
0.0459259	-0.284444
0.0903704	-0.324444
-0.0681481	-0.137778
0.0814815	-0.253333
0.103704	-0.0488889
0.0548148	-0.124444
0.164444	-0.191111
0.0488889	-0.288889
0.082963	-0.324444
0.112593	-0.24
0.0385185	-0.32
0.105185	-0.195556
0.112593	-0.186667
0.0266667	-0.213333
0.0222222	-0.0355556
0.134815	-0.151111
0.0903704	-0.28
0.0177778	-0.177778
0.082963	-0.208889
0.0503704	-0.102222
0.0933333	-0.475556
0.0651852	-0.297778
-0.0237037	-0.208889
0.0355556	-0.0933333
0.0325926	-0.111111
0.0814815	-0.124444
0.0251852	-0.182222
-0.037037	-0.151111
-0.0266667	-0.311111
0.0977778	-0.164444
0.0592593	-0.155556
0.0637037	-0.0888889
0.0651852	-0.248889
0.0444444	-0.124444
0.143704	-0.195556
0.111111	-0.257778
0.0577778	-0.248889
0.0296296	-0.253333
0.0844444	-0.288889
0.0192593	-0.204444
0.0962963	-0.182222
0.0711111	-0.133333
-0.0222222	-0.271111
0.04	-0.315556
0.0251852	-0.115556
0.125926	-0.155556
-0.00148148	-0.453333
0.0859259	-0.28
0.0711111	-0.311111
0.0266667	-0.00888889
0.0414815	-0.204444
0.08	-0.297778
-0.0177778	-0.164444
0.042963	-0.186667
-0.0192593	-0.177778
0.0696296	-0.257778
0.0622222	-0.448889
0.140741	-0.222222
0.0311111	-0.0755556
0.0859259	-0.315556
0.0533333	-0.28
0.0355556	-0.191111
-0.0148148	-0.137778
0.105185	-0.266667
0.0355556	-0.0977778
-0.0118519	-0.12
-0.0148148	-0.164444
0.077037	-0.115556
0.08	-0.164444
0.0666667	-0.217778
-0.0488889	-0.333333
0.140741	-0.124444
0.0103704	-0.253333
0.117037	-0.24
0.0681481	-0.248889
0.0281481	-0.328889
0.0622222	-0.16
0.00148148	-0.302222
0.0992593	-0.124444
0.0562963	-0.311111
0.0222222	-0.213333
0.0562963	-0.0444444
0.0681481	-0.351111
0.154074	-0.248889
0.0207407	-0.24
0.0814815	-0.253333
-0.0681481	0.0133333
0.037037	-0.0711111
0.0666667	-0.235556
0.0459259	-0.248889
0.0533333	-0.328889
0.00296296	-0.08
0.0740741	-0.0311111
0.0459259	-0.262222
0.0592593	-0.302222
0.0325926	-0.137778
0.077037	-0.133333
0.183704	-0.164444
0.0948148	-0.271111
0.0607407	-0.0488889
0.0237037	-0.226667
0.0340741	-0.08
0.0385185	-0.16
0.117037	-0.177778
0.0622222	-0.142222
-0.0251852	0.00888889
0.042963	-0.0844444
0.134815	-0.288889
0.139259	-0.231111
0.0992593	-0.191111
0.0918519	-0.288889
0.077037	-0.288889
0.105185	-0.248889
-0.00888889	-0.204444
0.142222	-0.151111
0.0251852	-0.0844444
-0.00740741	-0.368889
0.0577778	-0.244444
0.0622222	-0.324444
0.042963	-0.226667
0.082963	-0.128889
0.00740741	-0.0933333
0.0740741	-0.2
0.00888889	-0.0577778
-0.0637037	-0.204444
0.00148148	-0.168889
0.128889	-0.235556
0.106667	-0.173333
0.08	-0.168889
0.0296296	-0.355556
0.0607407	-0.213333
0.0133333	-0.164444
0.0933333	-0.297778
0.13037	-0.0844444
-0.0474074	-0.235556
0.0711111	-0.271111
0.127407	-0.248889
-0.00592593	-0.2
0.161481	-0.253333
0.0266667	-0.28
0.0340741	-0.0577778
0.118519	-0.311111
0.08	-0.36
0.0177778	-0.186667
0.0681481	-0.186667
-0.0133333	-0.413333
0.0888889	-0.2
0.121481	-0.293333
-0.00888889	-0.284444
0.0666667	-0.195556
0.00148148	-0.297778
0.103704	-0.128889
0.108148	-0.306667
0.0874074	-0.431111
0.0177778	-0.0888889
-0.0681481	-0.0755556
0.0311111	-0.204444
0.0977778	-0.204444
0.0488889	-0.297778
0.08	-0.124444
0.0874074	-0.213333
0.04	-0.302222
-0.0459259	-0.311111
0.0681481	-0.253333
0.0622222	-0.302222
0.0859259	-0.217778
0.00740741	-0.173333
0.140741	-0.111111
0.077037	-0.275556
0.0222222	-0.0488889
0.0414815	-0.0222222
0.0755556	-0.271111
0.0162963	-0.0666667
0.0874074	-0.342222
0.0444444	-0.0444444
0.0711111	-0.24
0.0148148	-0.333333
0.0325926	-0.231111
0.111111	-0.342222
0.042963	-0.115556
0.0725926	-0.177778
0.122963	-0.0933333
-0.0311111	-0.257778
0.139259	-0.12
0.0222222	-0.182222
-0.0162963	-0.226667
0.136296	-0.12
0.0696296	-0.142222
0.00888889	-0.235556
0.105185	-0.355556
0.0311111	-0.293333
0.0948148	-0.142222
-0.0237037	-0.231111
0.0118519	-0.124444
0.0503704	-0.328889
-0.0133333	-0.115556
0.0444444	-0.0888889
0.0459259	-0.275556
0.0474074	-0.102222
0.0651852	-0.36
-0.0162963	-0.16
0.0414815	-0.137778
0.108148	-0.337778
0.0651852	-0.355556
0.0962963	-0.151111
0.0933333	-0.137778
0.106667	-0.235556
0.0385185	-5.55112e-17
0.0296296	-0.08
0.0918519	-0.12
-0.0177778	-0.191111
0.0755556	-0.124444
0.00888889	-0.0844444
0.0918519	-0.133333
0.042963	-0.231111
0.118519	-0.128889
0.0844444	-0.248889
-0.0103704	-0.342222
0.108148	-0.217778
0.0518519	-0.24
0.0355556	-0.155556
0.0355556	-0.164444
0.0666667	-0.102222
0.151111	-0.155556
0.0355556	-0.151111
0.0251852	-0.315556
0.00888889	-0.0577778
0.0325926	-0.186667
0.077037	-0.266667
-0.00148148	-0.217778
0.04	-0.164444
0.0266667	-0.0711111
0.00592593	-0.235556
0.0192593	-0.0977778
0.0948148	-0.177778
0.0918519	-0.128889
0.0548148	-0.0933333
0.118519	-0.24
0.0607407	-0.177778
-0.00296296	-0.106667
0.0962963	-0.302222
0.037037	-0.16
0.0888889	-0.28
0.00296296	-0.244444
0.00592593	-0.106667
-0.0311111	-0.182222
0.103704	-0.0444444
-0.0118519	-0.0533333
-0.0518519	-0.177778
0.0414815	-0.146667
0.0281481	-0.248889
0.00592593	-0.257778
0.077037	-0.0888889
0.00148148	-0.151111
0.0874074	-0.28
0.0844444	-0.12
0.136296	-0.0977778
0.0962963	-0.168889
0.0740741	-0.124444
-0.00296296	-0.16
0.0222222	-0.186667
0.0755556	-0.248889
-0.0311111	-0.142222
0.176296	-0.208889
0.0533333	-0.137778
-0.0103704	-0.217778
-0.0192593	-0.262222
0.00148148	-0.328889
0.0444444	-0.0933333
0.0207407	-0.266667
0.0162963	-0.186667
0.0148148	-0.208889
0.0103704	-0.288889
-0.0325926	-0.182222
0.00296296	-0.146667
0.0622222	-0.106667
0.0948148	-0.257778
0.148148	-0.297778
0.0296296	-0.253333
-0.0251852	-0.124444
0.0814815	-0.186667
0.131852	-0.191111
0.037037	-0.164444
0.0933333	-0.182222
0.0577778	-0.08
0.0651852	-0.346667
-0.00296296	-0.328889
0.0281481	-0.217778
0.0296296	-0.164444
0.139259	-0.217778
0.128889	-0.186667
0.0148148	-0.146667
0.0844444	-0.28
0.0814815	-0.124444
0.0266667	0.0266667
0.0651852	-0.217778
0.0844444	-0.137778
0.0725926	-0.0133333
0.0414815	-0.08
0.114074	-0.191111
0.0977778	-0.0311111
0.0562963	-0.271111
0.00592593	-0.204444
0.139259	-0.368889
0.0622222	-0.155556
0.136296	-0.222222
0	-0.128889
0.0340741	-0.164444
-0.0637037	-0.186667
0.0281481	-0.142222
0.0296296	-0.182222
0.0266667	-0.195556
0.0266667	-0.275556
0.0459259	-0.115556
0.0844444	-0.208889
0.0118519	-0.137778
0.125926	-0.297778
0.0148148	-0.177778
0.131852	-0.235556
0.0859259	-0.186667
0.0266667	-0.217778
0.139259	-0.146667
0.0651852	-0.275556
0.0562963	-0.173333
0.0888889	-0.0844444
0.0192593	-0.16
0.0755556	-0.195556
0.0296296	-0.186667
0.0711111	-0.204444
0.100741	-0.231111
0.0992593	-0.253333
-0.00296296	-0.315556
0.0251852	-0.36
0.0874074	-0.151111
0.0696296	-0.146667
0.0962963	-0.0888889
-0.0266667	-0.333333
0.0888889	-0.342222
0.0681481	-0.24
0.0281481	-0.355556
0.0622222	-0.16
0.042963	-0.275556
-0.042963	-0.244444
0.082963	-0.302222
0.0548148	-0.213333
0.0607407	-0.248889
0.0355556	-0.377778
0.0562963	-0.168889
0.0340741	-0.164444
0.151111	-0.288889
0.0622222	-0.0577778
0.127407	-0.235556
0.042963	-0.151111
0.0474074	-0.177778
0.0533333	-0.195556
0.0696296	-0.146667
-0.0622222	-0.404444
0.0385185	-0.284444
0.0192593	-0.333333

## Sheet: d
bootStrapped_recognition_syncStim	bootStrapped_recognition_mixedPhase
0.555556	0.333333
0.111111	1.66667
-0.444444	1
0	-3
0.888889	-1
-0.111111	-3
1	0.666667
1.11111	0.333333
1	0
0.444444	-1
0.777778	-1
-0.777778	-3
1.55556	0
1.11111	-0.333333
0.111111	3.33333
1	0
0	0.666667
-1.33333	0.666667
-0.444444	1.33333
-1	-0.333333
-0.666667	0.333333
0.333333	1
0.888889	-2
0.111111	0
0.333333	0.666667
-1.11111	-1.66667
0.111111	-0.333333
0.111111	0.333333
-0.555556	-2
0.666667	0.333333
-0.555556	2.33333
0.555556	-0.333333
0.666667	1.33333
0.666667	-1.66667
0	0
0.555556	1
1.44444	1.33333
0.444444	-1
0	3.33333
-0.111111	0.666667
1.33333	2.33333
-1.77778	0
0.666667	-1
0.444444	-3.33333
-0.555556	1
-1.22222	0.666667
-0.222222	0
1	-3
-0.111111	-0.333333
1.66667	1
0.888889	-0.333333
-1.33333	-0.666667
-0.555556	1
-0.222222	-1.33333
-0.444444	0.333333
0.777778	0.333333
0.333333	-2.33333
0.555556	-2.66667
-0.777778	0.333333
1.11111	1
-1.22222	-0.666667
-1.22222	-1.33333
1.55556	0
-0.111111	2
1.22222	-3
0.888889	1.33333
-0.111111	-2.33333
0.555556	-1
1.88889	-1.66667
0.777778	-0.666667
-1.11111	0
0.666667	-0.333333
-0.333333	0.666667
-0.111111	2.66667
-0.111111	0.333333
0.111111	0.666667
0.222222	-0.333333
0.111111	-1
1.66667	3
0.555556	-0.666667
0.111111	-0.333333
-0.555556	0.333333
0.666667	-1
0.333333	-2.33333
1.11111	1
0.111111	-0.333333
-0.222222	0
-0.777778	-0.666667
-0.777778	1.33333
1.77778	-1
0.444444	-1
0.333333	-1.66667
0.888889	1.33333
-0.222222	0.666667
-0.888889	0.333333
-0.777778	-1.33333
0.888889	-1.33333
0.444444	-3
1.55556	-3.33333
1	0
0.444444	-1.66667
0.111111	0
0.333333	-2.33333
0.555556	-1.66667
0.666667	-2
0.333333	0
-0.777778	1.66667
-1	0
-0.333333	-1.66667
1.55556	-2.66667
0.666667	2
0.444444	-1.66667
0.888889	2
0.444444	-1.33333
0	-0.333333
0.111111	-2.33333
-0.222222	0.666667
-0.444444	-0.333333
-0.444444	-0.333333
-1	-1.33333
0.444444	-0.666667
0.666667	-3
0.333333	0.666667
0.333333	-1.33333
1.11111	2.33333
0.111111	-0.333333
-0.666667	-1.66667
-0.222222	-1.33333
-0.222222	1
1	0
0.333333	1.66667
1.66667	-3
0	-1
0.444444	-0.666667
-0.111111	-2.66667
0.444444	-1.33333
0.111111	-2.33333
0.111111	-1
-0.222222	-1.33333
0	-3.33333
0.555556	-1
0	1.33333
0.111111	-2.66667
1.77778	-0.333333
1.22222	1
0.222222	-0.666667
-0.555556	-2
1	0
1.66667	-1.66667
0.444444	0.333333
0.666667	-1.33333
1.44444	0.666667
-0.111111	-2.33333
0.666667	-2
0.111111	0.333333
-0.111111	-1
0.777778	-0.666667
1.55556	3
-0.111111	0.666667
0.555556	-2.66667
1	-0.333333
-0.111111	-1.66667
0.111111	0.333333
1	0.333333
-0.666667	-1.33333
0.666667	1.33333
0.111111	-2.66667
1.33333	-1.33333
0.111111	-1
0	-1
-0.333333	-1
0.666667	1
0.333333	-2.33333
-0.555556	0.333333
0.555556	-1.33333
-0.111111	0
-0.333333	-1.33333
1	1.66667
-0.222222	-1.66667
0.333333	0
0.888889	0
0.111111	-0.666667
0.222222	0.333333
0	-2.66667
0.333333	-1.66667
1.77778	-2.66667
-0.333333	1.33333
-1.33333	1.33333
0.111111	-3.33333
0.111111	0.333333
0	-1
-1.33333	-0.666667
2.55556	-3.66667
0	0.333333
0.111111	0.666667
1.33333	-1.66667
1.11111	-0.333333
1.33333	-1
0.888889	-2.66667
0.111111	-0.333333
-1	-0.666667
0.666667	-2.33333
0.222222	0
0	-0.333333
1.77778	-0.333333
1.66667	0.333333
-0.777778	3.66667
0.222222	-0.666667
0.888889	-2.66667
0.111111	0
0.666667	-1
-1.11111	0
-0.444444	-1
-0.444444	-0.333333
0.888889	-3.33333
2	-1.66667
0.222222	-3.33333
1.33333	0.333333
-0.111111	-2
-0.111111	-4
1.44444	-0.333333
-0.111111	0.333333
-0.777778	-0.333333
0.222222	-2.66667
-0.111111	-0.333333
0.666667	-0.666667
2.44444	-2.33333
2	0.333333
-1.22222	-1.33333
1.33333	-3
-0.444444	-1.33333
0.555556	1.33333
-0.666667	-2.33333
0.333333	3.33333
0.888889	-0.333333
0.333333	-0.666667
0.888889	0.666667
1	-2.33333
0.666667	1.33333
0	-2
0.888889	2.33333
1	1.33333
-0.444444	-2.33333
0.111111	0
0.333333	0
0.444444	0
-0.333333	-3.33333
1.22222	-1.66667
0.555556	-2
1	-2
-0.555556	1.66667
0.222222	-3.33333
1.77778	-2.66667
1.22222	-0.666667
-1	-1.33333
0.666667	0.333333
0.222222	0
1.11111	-0.666667
0.333333	-0.666667
-0.333333	1.66667
0.666667	0.333333
0.444444	0.666667
-0.888889	0
1.22222	-1.33333
-0.666667	0.666667
0.333333	2.33333
0.111111	-2.33333
0.777778	0.333333
0.555556	-2.66667
-0.444444	0
-0.444444	-1.66667
1.88889	0.666667
-0.111111	0.333333
0.333333	-2
1	-1
1.22222	-0.333333
0.777778	-4.33333
0.111111	-1
1.33333	2.66667
-0.777778	3
-0.111111	-1
0.666667	-0.666667
1.11111	-0.666667
0	0.333333
-0.111111	2
1.11111	-1
0.777778	-1.33333
0	-1
-0.333333	0.666667
1.33333	-1.66667
0.111111	-1.33333
-0.222222	-2
-0.777778	-2.66667
-0.333333	-2.33333
2.33333	0
2.11111	0.666667
0.111111	-0.333333
0.888889	-1
0.222222	-2
-0.111111	0.333333
0	-0.333333
0.555556	0
1.44444	-2.33333
1.33333	-0.333333
-0.888889	0.333333
-0.444444	-0.666667
-0.333333	0.333333
0.888889	-1.33333
-0.888889	-1
-0.111111	-3.33333
-0.111111	-2
-0.555556	-2.66667
0.666667	-1
1.77778	-0.666667
0.555556	-1.66667
0.222222	2.33333
-1.22222	1.66667
0.222222	-1.66667
-0.555556	1.66667
0.333333	0.666667
-1.22222	-2
0.777778	-1.66667
-0.111111	-1
1.66667	0.666667
0.888889	-0.333333
1.55556	-1.66667
1.22222	-1
0.777778	1
-0.555556	1
0.333333	-0.333333
-0.666667	0
0.666667	-1
0.111111	2
0.888889	-4
-0.222222	-4
0.888889	0.333333
-0.888889	-2
0.111111	0
-1.33333	1.66667
-1.44444	-1.66667
0.888889	-1
-0.888889	2.33333
0.888889	3.33333
0.666667	-0.333333
2	-1
0.888889	-3
0.666667	-2.66667
-0.666667	-1
0.777778	-2.33333
-0.555556	-1
0.444444	-3
-0.111111	0
-0.333333	-1.33333
-0.444444	0.333333
0.111111	-1.66667
-1.22222	-1
0.777778	0.333333
0.888889	-2
-1.88889	1
-0.888889	0
-1	-3
-0.888889	-3.66667
-0.222222	0.333333
-0.444444	1.66667
0.555556	-1.66667
-0.222222	1.66667
0.666667	0
0.555556	-1.33333
-0.777778	-0.666667
1.11111	-1
-0.555556	3
0.888889	0.666667
0.444444	1
0.111111	0.666667
-0.555556	0.666667
1	-4
0.222222	-1.66667
-0.222222	-0.666667
-0.444444	-3.33333
0.666667	-2.33333
1.22222	-1
-0.333333	3
0.888889	0
-0.888889	-0.666667
-0.111111	0
0.111111	-1.66667
0.222222	-1.33333
1.66667	-2
-1.11111	-2.33333
-1.11111	-0.333333
-0.222222	0.333333
-0.555556	0.666667
2.22222	-1.33333
0.333333	-0.666667
0.555556	0
0.333333	0.666667
-0.222222	-0.666667
-0.555556	1.66667
1.22222	-1.33333
0.333333	-2
-0.444444	-2
0	-1
2.11111	-0.666667
0.777778	-1.33333
0	-0.666667
-1.22222	0.333333
0.333333	-1.66667
0.444444	1.33333
1.33333	0.333333
1.66667	-4
0.666667	-3
1.88889	1
1.88889	-2
0.666667	0
-0.888889	0.333333
0	-2
-0.555556	0.666667
1.11111	-0.333333
-0.333333	1.33333
1.11111	0.333333
-0.111111	0.666667
-0.111111	-1
0.555556	-0.333333
0.222222	0
-0.222222	2
0	-3.33333
1	-1
0.333333	-1.66667
0.666667	-1.66667
0.777778	1
2	-1.66667
-1	-1
1.33333	-2.33333
-0.333333	-1.33333
1	-1.33333
1.77778	0
-0.666667	0.666667
0	1
0.888889	0.666667
-1	1.66667
0	0.666667
-0.666667	-1.66667
0.333333	-3.66667
0.111111	0
0.111111	0
-1	2
0	0
0	-3.33333
-0.111111	-1.66667
-0.666667	-2
-0.555556	-2.66667
0.666667	0
0.888889	-1.33333
-0.222222	0.333333
-0.222222	-1.33333
0.666667	-2
-0.111111	-4
-0.111111	1.66667
-0.222222	-2.33333
0.111111	-1
-1.11111	0.333333
1.22222	-1.33333
-0.555556	1.66667
0.777778	0.333333
1	1.33333
0.666667	-3.66667
-0.444444	-2.33333
0.555556	-1.33333
0.444444	1.33333
-0.333333	-1.66667
0.111111	-0.666667
-0.222222	-1.33333
-1.44444	1.66667
0.777778	-0.333333
0	-2.66667
-0.444444	-0.666667
-0.111111	1
0	1
-0.222222	-2.66667
-0.222222	-1.33333
-0.888889	1.33333
0.666667	1.33333
1.44444	-0.666667
-0.666667	-2.33333
-0.333333	2.66667
-0.555556	0.666667
-0.111111	-1.66667
1.44444	-1
-0.333333	1
-0.111111	-1.33333
0.777778	1
0.777778	-1.33333
-1.33333	2.33333
-1.11111	-3.66667
1.66667	2.33333
-1.22222	-0.666667
-0.222222	-0.666667
1.11111	-1
-0.555556	-1
0.555556	-1.66667
-0.444444	-1.33333
0.333333	0.333333
0.888889	0
-1.11111	-0.666667
1.11111	-0.333333
-0.888889	2.33333
0.333333	-2.33333
0.444444	-1.33333
0.333333	1
-0.111111	-1.33333
-0.333333	-0.666667
-0.111111	-2.33333
0.888889	-0.333333
0.777778	1
0.333333	-1
-0.333333	-3
1.11111	-3.66667
1	-1
1.11111	0.333333
0.555556	-0.333333
0.222222	0.666667
1.44444	-2
0.111111	0
-0.222222	0.666667
0.888889	1
-0.333333	0.333333
-0.888889	-1.33333
1	0.666667
0.777778	-1.66667
0.444444	-3.66667
0.222222	-2
0.777778	-3.66667
-0.666667	-1
0.444444	-2
0	-1.66667
0.777778	-0.333333
1.77778	-5.33333
-0.888889	-1
1.33333	-0.666667
1.11111	-1.33333
0.777778	-0.333333
-0.555556	2
0.888889	1
-0.111111	0.333333
-0.888889	-0.333333
0.222222	2
-0.444444	-2
-0.222222	-0.666667
0.666667	-0.666667
-0.222222	0.333333
-0.555556	1.33333
-0.111111	-1
0.333333	-0.666667
-1.11111	-0.666667
0.222222	-1.66667
-0.666667	0
0.777778	-2.33333
0.777778	0
0.777778	1.33333
1.33333	0.333333
0.222222	2.33333
1.88889	0
0.333333	-0.666667
-0.333333	-3
0.888889	-5.66667
0.444444	0
0.333333	-1
-1	1
0.444444	-1
-0.333333	-1
-1	-1.33333
0.666667	1
0.666667	-2.66667
1.33333	-1.66667
0.555556	-2.33333
0	0.333333
0.333333	-1.33333
0	-0.666667
-0.888889	-1.66667
0.333333	-0.333333
-0.888889	1
-0.111111	-0.333333
-0.333333	2
1.22222	0.333333
1.66667	-0.666667
0.444444	-0.333333
-0.222222	-0.666667
-0.777778	-0.333333
-0.222222	1.66667
1.11111	-2
1	-2.33333
0.666667	1.33333
0.222222	1
0.555556	0.666667
0.222222	0.333333
0.222222	-0.333333
1.88889	-3
0.222222	-1
0	-2
-0.666667	-0.666667
-0.777778	-2
0.777778	-1
2	-1
-0.777778	-2
1.33333	1
0.222222	-3
-0.333333	-2.33333
1.22222	0.666667
0.777778	-2.33333
-0.222222	-0.666667
-0.777778	1.33333
0.333333	-0.333333
0.666667	-3
0.111111	0
-0.222222	1
0.666667	0.333333
-1	-2.33333
1	-0.666667
0.777778	-2
0.666667	-1.66667
-0.111111	-1
1	-0.333333
1.11111	-1
-1.55556	0.666667
1.44444	-1
1	1.66667
-0.222222	0.333333
0.222222	1
0.777778	-2
1.11111	-2
-1.11111	0
-0.222222	0.666667
-1.22222	1
-0.444444	-1.66667
-1.77778	-1.33333
-0.111111	-1.66667
2.11111	-2.33333
-0.777778	0.666667
0.666667	1.33333
0.555556	-1.66667
0.111111	-0.666667
-0.888889	-1
0.222222	-0.333333
-1.88889	1
0	0.333333
-0.555556	2.66667
-0.111111	-0.333333
1.33333	-0.333333
0.111111	0
0.222222	-0.333333
1.33333	-1
0.777778	-1.33333
0.777778	0.666667
1.33333	0.333333
-1	-0.333333
-0.555556	1.33333
1.33333	-1
1.33333	-0.333333
-0.666667	0
0.777778	-1.33333
0.333333	3
-0.444444	-3
0.888889	-1.33333
-0.777778	0.333333
0.333333	2.66667
-0.111111	1.66667
0.555556	-2
-0.111111	-0.666667
-1.11111	-1
-1.22222	0
1.33333	0.333333
-0.555556	0
1.22222	0
0.333333	-2.33333
-0.555556	1.33333
1.55556	0.666667
0.555556	-0.333333
0.888889	-0.666667
0	0.333333
1	-1.66667
0.111111	-0.666667
1.11111	-2.33333
-1	-1.66667
-0.555556	-2.33333
-0.111111	-0.666667
-0.111111	1
1.11111	-1.66667
-0.222222	-3
-0.444444	-2
0.666667	-1.66667
-0.444444	2
-0.444444	1
0.888889	-1.33333
-1	0.333333
-0.222222	0.333333
-0.666667	0
1.55556	-2
0.444444	-2.33333
1.66667	-3.33333
-0.333333	2
0.666667	-0.666667
0.777778	-3.66667
-0.777778	1.33333
-0.555556	1
0.222222	-1.66667
-0.222222	0.333333
-1.22222	0.333333
-1.11111	0.333333
0.444444	-0.666667
0.888889	0.333333
0.555556	-1
-0.666667	-1.66667
1.66667	1.33333
-0.111111	-1.33333
1.44444	-2.66667
0.777778	-2.33333
-0.222222	-1
-0.111111	1
-0.888889	-0.333333
1.55556	-2
0.111111	-1.66667
0	-0.333333
0.111111	1.66667
0.777778	-2.66667
0.888889	1
-0.777778	-1
0	0.333333
-0.777778	3.66667
0.555556	1
1.11111	-0.333333
0.222222	-0.666667
0.777778	-4.33333
-1.22222	-0.333333
0.555556	-1.33333
0.222222	-1
0.555556	-3.66667
0.444444	1
1	1.66667
2	2
1.44444	-0.666667
-0.888889	1
0.222222	-0.666667
0.111111	-0.333333
0.222222	-0.666667
1.44444	0
0.444444	0.333333
-1	1.33333
-0.777778	-1
2.44444	0
1.44444	-1.33333
1.55556	-0.333333
0.444444	-1.66667
1	-3.33333
0.777778	1
-0.222222	1
1.33333	0.666667
-0.111111	2.33333
-0.555556	-2
0.333333	-1.66667
0.444444	-2
0.333333	-2.33333
0.777778	0.666667
0	1
1.11111	-1.66667
0.222222	1.33333
-1.22222	-2.33333
-0.888889	1.33333
2.11111	-0.333333
-0.111111	0.666667
0.333333	1.33333
-0.555556	-1.66667
0.777778	-0.333333
0.333333	0.333333
0.666667	-1.33333
0.666667	0.666667
-1	-0.333333
1.77778	-0.666667
1.88889	-0.666667
-1.44444	-1.66667
2.55556	-1.33333
-0.444444	-2
0.666667	1.33333
1.66667	-1.66667
-0.222222	-4
-0.111111	-3
0.222222	-1.33333
-0.333333	-3.66667
0	-1.66667
1	-0.666667
-0.222222	-2.66667
0	-1
0.222222	-1.33333
1.11111	2.33333
0.111111	-2.66667
0.888889	-3
-0.666667	0
-2.44444	0.333333
-0.333333	1
0.777778	-0.666667
0.666667	0.333333
-0.222222	-0.333333
1.44444	1.33333
-0.111111	-0.333333
-0.777778	-3.33333
0.777778	-1.33333
0.444444	-0.333333
0.666667	-2.66667
-1.11111	-2.66667
1.11111	0
0.444444	-3
0	2.66667
0.666667	0
1.33333	-0.666667
0.222222	1.66667
0.888889	-4.66667
0.555556	1.66667
-0.444444	-1
-0.555556	-1.66667
-0.666667	-1.33333
2.22222	-1.33333
-0.777778	-2.33333
-0.222222	0
0.666667	1
-0.777778	-0.333333
1.44444	0.333333
-0.555556	1
0.333333	-0.666667
-0.111111	-1.33333
1	0.333333
-0.333333	-0.333333
0.777778	-1.66667
-0.888889	-2.33333
0.888889	0.333333
-1.88889	0.333333
0.666667	-0.333333
-0.222222	-1
-0.333333	-0.666667
0.555556	1.66667
0.222222	0.333333
0.444444	1.33333
0.333333	-2.33333
-0.777778	-0.666667
-0.444444	1
0.111111	-0.666667
0.333333	-1.66667
1.11111	-1
0.111111	-0.666667
1.55556	-0.333333
-0.333333	1.66667
0.555556	3
0.444444	-1.33333
-1	-0.333333
0.777778	-0.333333
-0.888889	2.33333
1.55556	0
0.888889	-1.33333
0.555556	-1
0.444444	-0.666667
-0.444444	-1.33333
1.22222	-1
-0.555556	-2.66667
0.333333	0
-0.222222	0.333333
-1.11111	-0.333333
1.55556	0
-0.777778	-1
0.444444	-0.666667
0.222222	-0.333333
-0.666667	0.333333
0.444444	-3.33333
-0.222222	0.666667
-0.111111	0.333333
0.111111	1
-0.222222	-2
0.666667	0.333333
0.888889	0
0.444444	0.666667
0.444444	1
1.66667	-1
0.777778	0
-1	-1
0.555556	-2
0.555556	1
0.555556	-2
-0.666667	0
-0.222222	0.666667
-0.777778	-0.666667
1.66667	1.66667
-0.111111	3.66667
-1.66667	-1.66667
0.111111	-2
-0.777778	-2.33333
-0.222222	-2
0.444444	0
0.222222	-2.66667
0.333333	-0.333333
1	2
0.444444	0.333333
0.555556	1.33333
1.11111	1.33333
-1	1
-1.66667	0.333333
0.222222	-0.666667
-0.777778	-3
2.55556	-1.33333
1.33333	2.66667
-0.444444	-1
-0.666667	-1
-0.333333	-2.66667
0.555556	1
-0.222222	0
-0.333333	2
0.555556	-1.33333
-0.111111	-1.66667
-1	-0.666667
-0.666667	-2
0.444444	-1
0.888889	-2
2.22222	-1.33333
0	-1.33333
0.111111	-0.333333
0.555556	0.333333
2	-0.333333
-0.555556	0.333333
1.22222	-2.33333
2	1.33333
0.333333	-0.333333
-0.444444	-2.66667
-0.777778	0.666667
0.555556	-1.33333
1.44444	0.666667
1	2
0.555556	-0.333333
1	-0.333333
0.555556	-0.333333
-0.444444	4
0.888889	-1
0.444444	-0.666667
0.888889	3
0.111111	3
1	-0.333333
-0.888889	2
0.666667	-0.666667
-0.777778	-0.666667
1.44444	-2
-0.111111	0
1	0
-1.11111	-1
-1	0.333333
-2.33333	0.333333
-0.222222	0.333333
0.555556	-2.33333
0.111111	-1
-0.444444	-3
0.222222	-0.666667
1	0.333333
0.666667	1
2.22222	-3
0	0
0.888889	-0.333333
1.22222	0.333333
0.666667	-1
1.44444	1.33333
-0.777778	0.333333
0.666667	0.666667
0	0.666667
-0.444444	1
0.222222	-1
0	-3
1.22222	1
1.22222	-1.33333
-0.111111	0.333333
-0.444444	-2.33333
0.444444	-2.33333
0.888889	-1
0.444444	-0.333333
1.66667	0
-1.22222	-5
1.11111	-3
0.222222	-1
0.333333	-1.66667
0.444444	1
0.888889	-1.33333
-1.44444	-1.66667
0.777778	-2
0.444444	1.33333
0.777778	-0.666667
-0.222222	-1.66667
0.666667	1.33333
0.111111	0.333333
1.55556	-5
0.444444	1.33333
1.88889	-0.333333
0.333333	0.666667
0.444444	0
0.222222	0.666667
1.55556	-0.333333
-1.55556	-0.666667
-0.333333	-2.66667
-1.55556	-3.33333

## Sheet: e
bootStrapped_false_alarms_syncStim	bootStrapped_false_alarms_mixedPhase
0	1.33333
-0.333333	3.33333
-0.444444	2.66667
0	2.33333
-0.888889	2
-0.444444	2.66667
-1.11111	2
-1	0.666667
-1.33333	2.33333
-1.44444	3
-1.55556	2.66667
-0.666667	2.33333
-0.666667	4
0.111111	5.33333
-0.222222	3.33333
-0.444444	3.66667
-0.555556	4
-0.888889	4
-1.88889	3
-0.333333	2.33333
-1.11111	1.66667
-0.777778	2
-0.444444	3.33333
-0.777778	3.33333
-1	3.66667
-0.888889	1.33333
-0.222222	4
-0.555556	0.333333
-0.555556	2
-2.22222	3.33333
-0.777778	3.33333
-1.44444	3
-1.33333	4.66667
-1.44444	1.66667
-0.222222	3.66667
-1.11111	3.33333
-0.555556	3.66667
-0.333333	2.33333
-0.444444	3.33333
-0.444444	4
-1.11111	4
0.444444	2.33333
-0.777778	2.33333
-0.555556	3.33333
-0.444444	2
-0.777778	2
-0.777778	3.66667
-1.55556	3
-0.555556	2.66667
-0.555556	2.33333
-1.22222	2
-0.333333	3
-0.555556	2.33333
-1.44444	3.66667
-0.444444	2.66667
-1	3
-0.555556	2
-0.777778	3
-1.77778	3.33333
0.666667	1.33333
-0.888889	3.33333
-0.888889	4
-1.22222	0.666667
0	5
-0.222222	2
-0.777778	4
-0.444444	3
-1.22222	3.66667
-1.22222	2.33333
-1	3
-0.666667	1.66667
-0.666667	2
-0.888889	2.33333
-0.444444	3.33333
-1.22222	2.66667
-0.333333	3.33333
-0.111111	2.33333
-0.777778	4.33333
-0.444444	2.66667
-0.333333	3.66667
-1.66667	3.33333
-0.222222	3
-0.333333	3
-0.555556	3
-1.33333	2.66667
0	2.33333
-0.333333	2.66667
0.333333	1.66667
-0.333333	3.66667
-0.222222	3.33333
-0.444444	3.33333
-0.666667	2
0.555556	1.66667
-1.11111	3.33333
-1.11111	3.66667
-0.444444	3.33333
-1.66667	1.66667
-0.777778	1.66667
-0.111111	3
-1	2.66667
-1	3
-0.222222	2
-0.444444	3.66667
-1.55556	2.66667
-0.111111	2
0.333333	0.666667
-1.77778	4
-0.888889	2.33333
-1.22222	2.66667
-0.222222	1
-0.222222	2.66667
-1.33333	3.33333
-0.666667	2.33333
-0.111111	3
-0.333333	2.33333
-0.666667	1
-1.33333	2
-0.555556	5.33333
-0.666667	2.33333
-1.44444	1
-0.555556	2.66667
-0.444444	1.66667
-1.11111	2.33333
-0.222222	2.66667
-1.66667	2.66667
-0.222222	3
-0.777778	1.33333
-1.33333	2.66667
-0.333333	2.66667
-1.33333	2.33333
-0.333333	4
-0.111111	3
-0.333333	3.33333
-1.22222	1.33333
-1.22222	1.33333
-0.333333	3.33333
-0.555556	2.66667
-1.55556	3
-0.777778	1.66667
-0.666667	4
-0.222222	2.66667
-0.666667	3.33333
0.333333	1.33333
-0.888889	4.33333
-0.888889	1.33333
-0.333333	4
-0.555556	2.33333
-0.111111	2.66667
-0.888889	3
-1.44444	2.33333
-1.66667	3
-0.222222	4.33333
-1.55556	3
-0.222222	2.33333
-0.555556	0.666667
-1	4
-0.888889	1
-0.222222	4
-0.666667	3.66667
-0.777778	3.66667
-1.66667	3.33333
-1.44444	2.33333
-0.222222	0.333333
-0.555556	2
-0.222222	2
-1.33333	3.66667
-0.444444	3.33333
-1	2.33333
-1.22222	2.66667
-1.22222	2
0.111111	2.66667
-0.555556	2.66667
-1.33333	1.66667
-0.555556	2
-0.777778	1.66667
-0.666667	2.33333
-0.444444	1.33333
-1.66667	1.33333
-1.11111	2
-0.888889	4
-1.22222	2
-0.777778	3.66667
-1.33333	2
-1.55556	3.33333
-0.666667	2.66667
-0.666667	2.33333
-1.22222	3
-0.555556	3.33333
-0.666667	2.66667
-1.44444	3
-0.222222	2.33333
-0.777778	3.33333
-1.66667	2
-0.666667	1.66667
-0.666667	2.33333
-0.666667	5
-0.444444	3.66667
-1.11111	2.66667
-1.11111	2.66667
-1	3.66667
-0.888889	2
-2.22222	2.33333
-0.111111	3.66667
-0.333333	3
-0.777778	0.333333
-1.22222	3.33333
-0.666667	2
-0.888889	2
0.222222	0.666667
-1.44444	2
-0.444444	2
-0.555556	4.33333
-0.666667	4
-0.222222	2
-0.222222	3.33333
0	2.33333
-0.666667	2.33333
-1.22222	1.66667
-0.222222	3
-1	4
0.222222	3.33333
-0.555556	1.33333
-0.777778	0.333333
-1.11111	2.66667
0.111111	1.33333
-1.22222	4
-0.666667	2.66667
-0.888889	2.66667
-1.33333	4.33333
-0.333333	3.66667
-0.333333	3.33333
-0.222222	-0.333333
-1.11111	1
-1.33333	2.66667
-0.222222	3.66667
-0.444444	2.66667
-0.777778	2.33333
-1.11111	2
-0.444444	4.66667
-0.666667	2.33333
-1.11111	2.33333
-0.444444	3.33333
-0.111111	1
-1	3.66667
-0.666667	2.33333
-0.222222	1.33333
-0.444444	3
-0.777778	0.333333
-0.666667	2
-1.77778	3.66667
-1	1.33333
-0.333333	2
-0.666667	5.66667
-0.777778	2.33333
-0.444444	0.666667
-0.555556	3.66667
-0.888889	4.66667
-0.555556	2.33333
-0.666667	2.66667
-1	2
-1	2.33333
-0.111111	3.66667
-0.888889	2
-0.555556	1.66667
-0.444444	2.33333
-0.111111	2.66667
-0.666667	3.66667
-1	0.666667
-0.888889	-1
-1.11111	3.33333
-0.111111	1.33333
-1.11111	3.33333
-1.55556	1
-1.77778	2.33333
-0.777778	1
-0.333333	5.33333
-0.333333	2.33333
-0.222222	2.66667
-0.333333	2.66667
-0.444444	3.33333
-0.555556	2.33333
0.111111	2.66667
-1.22222	2.66667
-0.555556	4
-0.777778	2.66667
-1.66667	1.66667
-0.444444	1.66667
-0.666667	1.66667
-0.111111	2.66667
-0.555556	2.33333
-1.11111	3
-0.777778	2.66667
-0.888889	2.33333
-0.666667	1
-0.444444	4.33333
-1.11111	3.33333
-0.777778	1.66667
-1.33333	3.33333
-1.33333	2.66667
-0.555556	3.33333
-1	2.33333
-1.11111	2
-0.333333	3
-1.44444	3
-0.666667	1.66667
-0.111111	2.66667
-1.33333	2.66667
-0.111111	2
-1.11111	2.66667
-1	2
-0.777778	2.66667
-1.11111	1
-0.666667	1.66667
-0.111111	3.33333
-0.666667	2
-0.666667	3.33333
-0.777778	4.66667
0.333333	1.33333
0	3
-1.33333	1.33333
-1.33333	1.33333
-0.555556	2
-1.44444	2.33333
-1	2.66667
-0.111111	1.66667
-1	0.666667
-1.33333	4
-0.777778	3
-0.888889	4.66667
-0.222222	2.33333
-0.222222	3.66667
-0.444444	3.33333
-0.666667	2.66667
-1	2.66667
-0.111111	1
-0.555556	3.66667
-0.222222	2.33333
0.111111	2.66667
-1	4
-1.33333	2.33333
-0.555556	3
-0.888889	2
-0.111111	2.33333
0	1.33333
-1.55556	1.33333
-0.555556	1.33333
-0.111111	4
-0.444444	1.66667
-1.44444	2
-0.111111	1.33333
-1	3.66667
-0.777778	0
-1	4
-0.777778	2.66667
-0.555556	2.66667
-0.555556	1.66667
-0.222222	3.66667
-0.666667	3
-0.666667	3
-0.666667	2.33333
-0.444444	3
-1.44444	2
-1.11111	3.66667
-0.888889	2.66667
-0.555556	2
-0.333333	4
-0.777778	4
-0.555556	2.33333
0.444444	2.33333
-0.222222	2
-0.888889	3
-0.888889	3.66667
-0.777778	2.66667
-0.888889	2.66667
-1	3.66667
0.111111	4
-0.777778	4
-1.33333	0.666667
-0.222222	3
-0.777778	3.66667
-1.22222	3.33333
-0.666667	1.66667
-0.444444	2.66667
-0.555556	1.33333
-0.222222	4
-1.44444	2.66667
-0.888889	1
-1.66667	2
-0.111111	3.66667
-0.777778	2.33333
-0.777778	2.33333
-0.444444	2.66667
-0.111111	3
-0.777778	1.66667
-1	4
-1.11111	1.33333
0	2.33333
-0.333333	0.666667
-0.555556	2.66667
-0.666667	3.66667
-0.444444	2.33333
-0.666667	3.66667
-1.11111	3
-1.44444	1.33333
-0.666667	4
0	2.33333
-0.111111	3
-0.333333	2.66667
-0.111111	3
-0.444444	3.66667
-0.444444	2.33333
-1.66667	1.66667
-0.666667	2.33333
0.777778	4
-1	2.33333
0.444444	1
-1.11111	1.33333
-0.555556	3
-1.55556	3
-0.333333	2.33333
-2.11111	4.33333
-0.777778	2.33333
0	2.33333
-0.444444	4
-0.222222	2
-0.222222	1.33333
0.111111	3.33333
-0.888889	3
-0.777778	3
-0.666667	2
0	3
-0.555556	2.66667
-0.888889	1
-0.666667	4.66667
-0.777778	2.33333
-0.666667	3
-0.666667	2.33333
-0.777778	3.33333
-0.222222	-0.333333
-0.222222	1.33333
-0.111111	2
0	3
-0.444444	3.33333
-0.777778	3
-0.444444	2.66667
-1.55556	2.33333
-1.11111	4.66667
-1	1.66667
-0.333333	2.66667
-1.11111	3
-0.888889	3.66667
-0.888889	2.33333
-1.44444	-0.666667
-1.55556	2.33333
-0.222222	3
-0.444444	4
-1.11111	2.33333
-0.888889	3
-0.444444	1.66667
-0.222222	2.66667
-0.444444	2.66667
-1.11111	2
-1.88889	2
-1.33333	2.66667
-0.333333	2.66667
-0.888889	3
-0.555556	1
-0.222222	2
-0.444444	2.66667
-1.44444	1.33333
-0.666667	2.66667
-0.222222	1.66667
-0.222222	2.33333
-0.888889	3.66667
-0.777778	1.66667
-0.555556	2.33333
-1	5
-0.333333	2.33333
-0.222222	1.66667
-0.222222	1
-1.33333	3
-1.33333	3.33333
-1.33333	3.66667
-0.444444	4.66667
-0.555556	3.66667
-0.888889	3.33333
-1.33333	2.66667
0	2.33333
-0.666667	2.66667
-0.444444	5
0.111111	2
-0.888889	3.66667
-0.111111	4
-0.666667	1.66667
-0.777778	2
-0.555556	3
-0.666667	2
-1	0.666667
-1	3.66667
0	2.66667
-0.555556	1.33333
-1.11111	2
-1.11111	3
-0.777778	5.33333
-1	2.66667
-1.55556	2.33333
-1.11111	2.66667
-0.666667	2.33333
-0.111111	3
-0.666667	2.33333
-1.33333	0.666667
-2.11111	1.66667
-1	2.33333
-1.33333	1.66667
-0.444444	2.66667
-0.555556	2.66667
-0.111111	1.66667
-0.555556	2
-1.22222	3.66667
-0.777778	1.33333
-0.222222	2.66667
-0.777778	2.66667
-0.666667	1.66667
-1	3.33333
-0.444444	2.33333
0	3.66667
-0.333333	4.33333
-1.22222	4
-0.555556	3.66667
-1.11111	1.66667
0.333333	2.66667
-0.666667	1
-1.22222	3
-0.888889	2.33333
-0.555556	2.33333
-1.55556	2.66667
-0.666667	2
-0.111111	3.33333
-0.777778	2.33333
-0.666667	3.33333
-0.777778	3.33333
0.222222	1.33333
0.111111	2.66667
-0.666667	3.33333
-1	2.66667
-0.444444	1.66667
-0.666667	3.33333
-0.777778	2.33333
-1	4.33333
-1	2.33333
0	2.33333
-1	2.66667
-0.333333	3
-0.666667	2.33333
-0.666667	3.66667
-0.555556	2.66667
-0.888889	1
-0.777778	2.33333
-0.666667	4.33333
-0.111111	2.66667
-1.66667	2
-1	1.66667
-0.555556	2.33333
-0.555556	1.33333
-0.222222	2
-0.222222	3.33333
-1.22222	0.666667
-1	1.66667
-0.222222	1.33333
-0.333333	3.66667
-0.222222	2.66667
-1.11111	3.66667
-0.444444	3
-0.888889	3.33333
-0.888889	2.66667
0.111111	3
-0.666667	1
-1	3
-1.44444	2.66667
0.111111	-0.666667
-0.888889	2.66667
-0.888889	3.33333
-0.666667	1.33333
-0.666667	3
-0.111111	2.33333
-0.222222	4
-1.77778	2.66667
-1.22222	3.66667
-0.111111	1.66667
-0.444444	3
-1	1.66667
-0.333333	3
-1	4.66667
-1	2.33333
-0.777778	3.33333
-2	1.66667
-0.555556	1
-0.444444	1.66667
-0.444444	1.66667
-0.333333	1.66667
-0.333333	3.66667
0.444444	2.33333
0	3
-1.77778	4.33333
0.111111	3.33333
-1.11111	1.66667
-0.444444	3
-2.33333	2
-1	2.33333
0.666667	1
-0.222222	4
-1	1
-0.444444	1.66667
-1.33333	3.33333
-0.555556	3.33333
-0.222222	2.33333
-0.666667	3.33333
-0.666667	5.66667
-0.555556	2
-1.11111	4
-0.222222	1.66667
-0.444444	2
0.222222	1.66667
-1.66667	3
-0.888889	2.33333
-1.22222	3.33333
-0.666667	4
-0.666667	2.33333
-0.777778	3
-0.555556	2
-1.44444	4.66667
0.222222	1
-0.555556	2
-1.33333	3.33333
-0.777778	3
-0.666667	1.66667
0.111111	4
-0.666667	3.33333
0.111111	4
-0.444444	1.66667
0.111111	3
-1.22222	3.66667
-1.22222	4.66667
-0.111111	2.66667
-1.22222	4
-1.88889	2.33333
-0.888889	1.66667
-1.66667	2.66667
-0.666667	4.33333
-1.11111	4.66667
-0.888889	3
-0.111111	4
-1.11111	3.33333
-0.888889	3
-1	3
-0.666667	1.33333
-1.22222	1.66667
-0.555556	4
-0.666667	2.66667
-0.777778	2.33333
-0.555556	3.33333
-1.66667	5.33333
-0.444444	3.66667
-0.111111	3.33333
-0.333333	3
-0.555556	2.66667
-0.888889	0.666667
-0.444444	2.33333
-0.111111	1.66667
-0.333333	4.66667
-0.666667	2.66667
-1.22222	2.33333
-0.222222	1.33333
-0.777778	2.33333
-1	2.66667
-1.22222	3.33333
-1.33333	3.66667
-0.333333	3.33333
-0.444444	4
-0.666667	3.33333
-0.222222	2.66667
-0.777778	1.33333
-1.66667	1
0	2.66667
-0.666667	4.33333
-0.444444	2.33333
-1.22222	1.33333
-0.111111	5
-1.55556	3
-0.666667	3.66667
-0.666667	1.33333
-0.888889	3.66667
-0.666667	3.66667
-0.333333	2.66667
-0.777778	3
-0.111111	2.66667
-0.111111	2.66667
-0.666667	5.33333
-1.11111	1.33333
-0.666667	2.33333
-0.888889	4.33333
-0.333333	2
-1	3.66667
-0.111111	2.66667
-1.44444	3
-0.666667	1.66667
-0.555556	2
-0.444444	2.66667
-0.888889	1.33333
-0.666667	2.66667
-0.666667	2.66667
0.333333	4
-1.11111	2.66667
-0.222222	3
-0.888889	2
-0.555556	2.33333
-0.555556	4.33333
-1	3
-0.555556	4.33333
-0.555556	0.666667
-0.777778	3.66667
-0.333333	3
-0.777778	1.66667
-0.555556	3.66667
-1.77778	4.33333
-0.777778	3
-1.22222	4
0.555556	2
-0.222222	1.66667
-0.333333	3.33333
-0.555556	3.33333
-0.333333	2.33333
-0.777778	1
-0.777778	-0.333333
-0.555556	3.33333
-0.555556	2.33333
-0.222222	2.66667
-0.555556	3
-1.55556	3.66667
-0.555556	3.66667
-1.44444	1.33333
-0.222222	3
-0.444444	1
-0.444444	2
-0.888889	2.66667
-0.666667	2.33333
-0.222222	0.666667
-1.11111	0.666667
-0.555556	4.33333
-1.22222	2.66667
-0.555556	2.66667
-1.11111	3.33333
-0.555556	2.33333
-1.11111	4.33333
0	3.66667
-1.33333	2.66667
-0.444444	2.66667
-0.222222	4.33333
-0.666667	2.66667
-0.666667	3.66667
-0.444444	2
-0.777778	2.33333
-0.111111	2
-0.444444	2
0	1.66667
0.222222	1.66667
-0.555556	3.33333
-0.666667	3.33333
-1.66667	3
-1	3.33333
-0.777778	4.33333
-0.444444	3
0	2.66667
-1	3.66667
-1.55556	1.66667
0.111111	3.33333
0	3.66667
-0.777778	3.33333
-0.777778	2
-0.888889	3
-0.666667	3
-0.111111	1.66667
-0.777778	3.66667
-1.33333	3
-0.333333	1
-0.888889	2
0	4
-1.33333	2
-1.22222	4
0	2.66667
-1	2.33333
0.111111	3.66667
-0.888889	3.33333
-1.55556	3
-0.777778	4.66667
-0.666667	1.33333
-0.444444	1.33333
-0.666667	3.66667
-1	2.66667
-0.333333	4.66667
-1.33333	1.66667
-0.444444	4
-0.666667	4.33333
0.222222	2.66667
-0.555556	3
-0.666667	4.33333
-0.888889	1.66667
-0.777778	1
-1.44444	1.66667
-0.888889	2.33333
-0.333333	2.33333
-0.222222	0.333333
-0.333333	3.66667
-0.111111	2
-0.777778	2.33333
-0.333333	1.66667
-1.33333	3
-0.555556	4
-0.888889	2.66667
-0.333333	4.33333
-1.11111	0.333333
-1.22222	2.66667
-1.44444	2
0	3.66667
-1.22222	2
-0.666667	3.33333
0.444444	3
-2.11111	1
-0.444444	2.33333
-0.333333	3.33333
-1.11111	4.33333
-1	3
-0.888889	2.33333
-0.777778	3.66667
0.222222	1.66667
-0.888889	4.33333
0	1.33333
-0.333333	2.33333
-0.555556	4.33333
-0.444444	2.33333
-0.777778	4
-0.222222	2
-0.888889	2.66667
-1.55556	4.66667
-0.777778	4.33333
-0.777778	1.66667
-1.33333	1.66667
-0.666667	3.33333
-0.777778	1
-0.111111	3
-1.11111	1
-0.333333	2.66667
-0.666667	1.66667
-0.666667	2.66667
-0.444444	2
-0.111111	2.66667
-1.44444	1.33333
-1	3.33333
-0.111111	4.33333
-0.888889	2.66667
-1.11111	2
-0.333333	2.33333
-0.666667	2.66667
-1.66667	1.33333
-1.33333	2.33333
-1	1.66667
-0.111111	4.33333
0	0.666667
-0.888889	3
-0.888889	2
-0.111111	3.66667
-0.666667	2.66667
-0.333333	1.66667
-0.222222	2.33333
0.111111	1.66667
-0.888889	2.66667
-1.11111	2.33333
-0.555556	2
-0.777778	3
-0.444444	2.66667
-0.555556	1
-1.11111	3.33333
-0.222222	3
-1	3
-0.444444	3.66667
-0.222222	2
0	2.33333
-0.555556	1.66667
0.111111	3
-0.222222	1.66667
-0.555556	1
-0.888889	2.33333
-0.222222	2.66667
-0.888889	1.33333
0.111111	0.666667
-1.11111	4
-0.666667	3
-1.77778	1.66667
-1.11111	3.33333
-0.444444	2.66667
-0.555556	3
-1.33333	3
-1	3.33333
0	0.333333
-1.11111	2.33333
0	3.66667
-0.111111	2.66667
-0.111111	3.33333
-0.222222	3.33333
-0.333333	2
-0.444444	4
-0.444444	4
0.111111	2.33333
-0.222222	3.33333
-0.111111	2.33333
-0.444444	1
-0.666667	1
-0.888889	2.66667
-0.888889	3.66667
-0.444444	3
0.444444	1.66667
-0.888889	3
-0.777778	2.66667
-0.888889	2.66667
-0.666667	1.33333
0.333333	2
-0.777778	5
-0.222222	3.33333
-0.888889	3.66667
-0.111111	1.66667
-1.22222	3.66667
-1.33333	4
0.111111	2
-0.666667	4
-0.888889	1.66667
-0.666667	2
-0.444444	2.66667
-1	1.66667
-0.555556	2
-0.555556	3
-1.11111	2.66667
-2	1.66667
-0.444444	3.66667
-0.555556	2.66667
-1.22222	4.33333
-1	2.33333
-1.44444	3.33333
-0.666667	1.33333
-1.11111	2.66667
-0.444444	3
-0.555556	2.33333
-0.111111	1.33333
-0.333333	2.33333
-0.666667	2.33333
-0.555556	1.33333
-0.666667	3.33333
0.222222	2.66667
-0.555556	2.66667
-0.222222	2.66667
-1.44444	3.33333
-0.555556	3
0	2.66667
-1.22222	3
-1.44444	4.33333
-0.444444	3
-1.33333	1.66667
-0.555556	3
-1	2.33333
-0.444444	1
-0.333333	3.66667
-0.777778	2.66667
-1.55556	4
-0.222222	3.33333
-0.111111	4
-0.777778	1.66667
-0.777778	2
-0.444444	1.33333
-0.333333	2
-0.666667	3.33333
-0.888889	3
-0.222222	4.33333
-0.666667	3
-0.111111	3.33333
-0.222222	2.66667
-0.777778	3.33333
-0.555556	4
-0.444444	3.33333
-0.666667	4.66667
-0.444444	3.33333
-0.444444	2.66667
-1.33333	1.33333
-0.666667	1.66667
-0.777778	3.33333
-0.444444	2.66667
-0.444444	2.66667
-0.666667	3.33333
-0.111111	2
0	5.66667
-0.777778	2.66667
-1.22222	3

## Sheet: g
PVT_ratio_stim_syncPts	PVT_ratio_sleep_syncPts
1.03474	0.930284
1.02061	0.948417
1.21909	0.992871
1.00455	0.869737
0.96511	0.83251
1.04828	1.2324
0.975517	0.887988
1.14424	1.01527
1.08212	0.981127
1.19608	0.989618
1.12279

## Sheet: f
RT_ratio_stim_syncPts	RT_ratio_sleep_syncPts
1.28826	0.331773
1.16027	0.911448
0.805247	0.751256
0.718068	1.17269
1.01161	0.6226
0.939001	1.19314
1.33322	1.54403
1.05775	1.29341
1.38217	0.936496
