# Supplementary material for: Augmenting hippocampal–prefrontal neuronal synchrony during sleep enhances memory consolidation in humans
Source: Nat Neurosci. 2023 Jun 1;26(6):1100–10. doi: 10.1038/s41593-023-01324-5 (PMC10244181; doi:10.1038/s41593-023-01324-5)
Supplement: Source Data Extended Data Fig. 5 — Statistical source data. [file 41593_2023_1324_MOESM10_ESM.xls]

## Sheet: a
change_score_stim	change_score_mixed
-0.00409836	-0.0483435
0.0491803	-0.0716848
-0.00409836	-0.0483878
0.0532787	-0.0437816
0.0286885	-0.0719284
0.0122951	-0.0719063
0.0737705	-0.0671007
-0.0122951	-0.0763354
-0.0614754	-0.0341483
-0.0614754	-0.0718841
-0.0122951	-0.0389538
-0.0614754	-0.0955355
-0.0368852	-0.166334
0.0327869	-0.137944
-0.0204918	-0.109753
0.0204918	-0.0579325
0.00409836	-0.0813624
-0.0737705	-0.119098
0.0286885	-0.1474
0.0122951	-0.0956462
-0.0245902	-0.133404
0.00819672	-0.161817
-0.0245902	-0.0957348
0.0491803	-0.119032
0.0368852	-0.0768447
-0.0204918	-0.0483878
0.0614754	-0.0248472
-0.00819672	-0.119098
0.0245902	-0.114337
0.0491803	-0.0954912
0.00409836	-0.104859
-0.0204918	-0.10023
0.0327869	-0.0955576
-0.045082	-0.123815
-0.0122951	-0.0909071
0.0819672	-0.081451
0.0737705	-0.0391974
-0.0163934	-0.0721056
0.045082	-0.0770565
-0.00409836	-0.11842
0	-0.063817
0.0204918	-0.121685
-0.0163934	-0.0936019
-0.0163934	-0.0621915
-0.0245902	-0.062134
0.045082	-0.118283
0	-0.158035
-0.0532787	-0.141495
0.0409836	-0.110092
0.0163934	-0.131566
0.0696721	-0.120002
0.0409836	-0.0803486
0.057377	-0.113382
-0.00819672	-0.0207405
-0.00819672	-0.125012
-0.0956278	-0.1068
-0.0535917	-0.106713
-0.0192775	-0.103432
-0.0271377	-0.1465
0.00171985	-0.0869274
-0.121723	-0.110076
-0.0246788	-0.14479
0.0305015	-0.138186
-0.0613828	-0.0787204
-0.0430032	-0.0687893
-0.0455726	-0.0969651
-0.0612585	-0.110155
-0.0166183	-0.172427
-0.0219644	-0.191423
-0.0536331	-0.182066
-0.0665216	-0.156128
-0.0718677	-0.189225
-0.0718608	-0.155995
-0.0928996	-0.151317
-0.156071	-0.189042
-0.0613621	-0.177422
-0.0850532	-0.174791
-0.0586821	-0.125046
-0.0585716	-0.108048
-0.0428581	-0.0894516
-0.0744164	-0.169913
-0.0428167	-0.165435
0.00440669	-0.165318
-0.000828844	-0.177372
-0.0533637	-0.181833
-0.0770617	-0.165401
-0.0587512	-0.134968
-0.0824009	-0.174974
-0.0587927	-0.210319
-0.084991	-0.167716
-0.0507529	-0.170479
-0.0849496	-0.19397
-0.0639246	-0.198698
-0.116667	-0.175274
-0.0955104	-0.203376
-0.0718815	-0.238621
-0.0876019	-0.222022
-0.0508288	-0.226917
-0.0639591	-0.130173
-0.0560851	-0.163487
-0.0928789	-0.111178
-0.103378	-0.137083
-0.035067	-0.137216
-0.101449	-0.21508
-0.112319	-0.160923
-0.126812	-0.151467
-0.115942	-0.187177
-0.126812	-0.139263
-0.163043	-0.13029
-0.192029	-0.170246
-0.224638	-0.189142
-0.144928	-0.135251
-0.119565	-0.0517655
-0.166667	0.0280501
-0.130435	0.0318841
-0.141304	-0.0514888
-0.119565	0.0644796
-0.101449	0.0860738
-0.0905797	-0.0878393
-0.123188	0.0641634
-0.163043	0.0318972
-0.119565	0.0283004
-0.112319	0.111779
-0.112319	0.0357708
-0.108696	-0.0297892
-0.0869565	-0.00445323
-0.115942	0.0466271
-0.112319	0.0682345
-0.0833333	0.0029249
-0.0978261	-0.0188274
-0.0978261	-0.0115152
-0.177536	-0.033307
-0.141304	-0.0407115
-0.210145	-0.0334256
-0.177536	-0.0224901
-0.166667	-0.0189987
-0.181159	-0.0227404
-0.188406	-0.00651466
-0.163043	-0.0260586
-0.228261	-0.0358306
-0.23913	-0.00977199
-0.199275	-0.0618893
-0.217391	-0.0456026
-0.199275	-0.0586319
-0.213768	-0.0521173
-0.202899	0.0228013
-0.173913	-0.0521173
-0.195652	-0.0618893
-0.192029	-0.0684039
-0.15942	-0.019544
-0.163043	-0.0423453
-0.173913	-0.0325733
-0.137681	-0.0456026
-0.181159	-0.0456026
-0.184783	-0.0521173
-0.206522	-0.0521173
-0.101449	-0.0749186
-0.119565	0
-0.112319	-0.0586319
-0.076087	-0.0553746
-0.108696	-0.0423453
-0.0942029	-0.0162866
-0.0869565	0
-0.0652174	0.00977199
-0.0869565	-0.0228013
-0.0335917	0.00325733
-0.0258398	0.00977199
-0.0129199	0
-0.0335917	-0.029316
0.0129199	-0.00651466
-0.0981912	-0.120521
-0.0697674	-0.0423453
0.00258398	-0.105338
-0.0490956	-0.150317
-0.0439276	-0.105002
-0.0361757	-0.161627
-0.0413437	0.0110489
-0.0697674	-0.0941769
-0.0284238	-0.0941023
-0.0775194	-0.10112
-0.0852713	-0.104927
-0.0594315	-0.0628966
-0.0310078	-0.0450168
-0.116279	-0.207801
-0.0335917	-0.130272
-0.0826873	-0.0797686
-0.0465116	-0.111982
-0.0620155	-0.0343412
-0.105943	-0.0907055
-0.0516796	-0.052109
-0.155039	-0.0485629
0.0284238	-0.0627473
-0.00775194	-0.0694662
-0.0361757	-0.0842852
0.0129199	-0.0695782
-0.0935163	-0.0269504
-0.106979	-0.0450541
-0.0559784	-0.0585666
-0.0204181	-0.0799925
-0.0655891	-0.066928
-0.0540683	-0.0447555
-0.159011	-0.168869
-0.190813	-0.150952
-0.109541	-0.0200821
-0.173145	-0.0125793
-0.155477	-0.0976857
-0.14841	-0.144345
-0.141343	-0.130422
-0.120141	-0.0696902
-0.0777385	-0.0869354
-0.130742	-0.0870101
-0.159011	-0.150504
-0.134276	-0.0486376
-0.180212	-0.0658828
-0.212014	-0.133371
-0.102473
-0.109541
-0.151943
-0.155477
-0.190813
-0.123675
-0.183746
-0.194346
-0.162544
-0.159011
-0.0918728
-0.141343
-0.134276
-0.141343
-0.0777385
-0.109541
-0.159011
-0.113074
-0.109541
-0.159011
-0.155477
-0.144876
-0.116608
-0.144876
-0.141343
-0.169611
-0.0353357
-0.109541
-0.137809
-0.183746
-0.194346
-0.0681199
-0.0844687
-0.0490463
-0.0735695
-0.0871935
-0.0326975
-0.0817439
-0.100817
-0.0572207
-0.114441
-0.133515
-0.0354223
-0.0790191
-0.0463215
-0.0926431
-0.0599455
-0.0572207
-0.0735695
-0.138965
-0.0408719
0
-0.0108992
-0.0572207
-0.0381471
-0.115684
-0.188686
-0.197493
-0.317412
-0.198171
-0.204438
-0.078252
-0.0218496
-0.107893
-0.106199
-0.197493
-0.118225
-0.179201
-0.206301
-0.162602
-0.164295
-0.183604
-0.22273
-0.202066
-0.0279472
0.0304878
-0.049458
-0.0921409
-0.0115176
0.046748
-0.184451
-0.181911
-0.0462398
-0.0574187
-0.0504743
-0.0643631
-0.0619919
-0.0794377
-0.0818089
-0.127033
-0.150576
-0.145325
-0.189702
-0.140921
-0.223577
-0.0306572
-0.0836721
-0.15498
0.164835
0.0934066
0.153846
0.0934066
-0.0769231
-0.0769231
0.00549451
-0.043956
-0.0867466
-0.178176
-0.151612
-0.248967
-0.104003
-0.114641
-0.119988
-0.145223
-0.150513
-0.189392
-0.108657
-0.0873826
-0.0550658
-0.0443128
-0.205087
-0.140512
-0.199798
-0.247868
-0.226247
-0.237346
-0.237289
-0.237115
-0.177829
-0.194508
-0.15667
-0.178465
-0.194392
-0.178292
-0.161613
-0.102674
-0.0975575
-0.08111
-0.102847
-0.156612
-0.112791
-0.210319
-0.1136
-0.108484
-0.162422
-0.135337
-0.156439
-0.199566
-0.194103
-0.183408
-0.150282
-0.18812
-0.172539
-0.154167
-0.169792
-0.216667
-0.201042
-0.201042
-0.105208
-0.154167
-0.201042
-0.201042
-0.232292
-0.232292
-0.105208
-0.154167
-0.18125
-0.201042
-0.138542
-0.2125
-0.132292
-0.132292
-0.163542
-0.18125
-0.15
-0.152083
-0.232292
-0.04375
0.0208333
-0.0854167
-0.154167
-0.105208
-0.0854167
-0.0770833
-0.0364583
-0.0854167
-0.0875
-0.167708
-0.167708
-0.183333
-0.230208
-0.198958
-0.183333
-0.116667
-0.132292
-0.232292
-0.216667
-0.152083
-0.163542
-0.154167
-0.185417
-0.105208
-0.185417
-0.138542
-0.232292
-0.0760417
-0.0291667
-0.263542
-0.214583
-0.165625
-0.247917
-0.003125
-0.00104167
-0.003125
-0.01875
-0.130208
0.0302083
-0.214583
-0.167708
-0.152083
-0.216667
0.0322917
-0.134375
-0.103125
-0.05625
-0.138542
-0.154167
-0.120805
-0.100671
-0.0469799
-0.0268456
-0.033557
-0.0671141
-0.0201342
-0.0268456
-0.0671141
-0.0939597
-0.0201342
-0.0604027
-0.0536913
-0.0536913
-0.107383
-0.0872483
-0.0604027
-0.0268456
-0.033557
-0.0604027
-0.0805369
-0.0872483
0.0268456
-0.0134228
-0.00671141
-0.0671141
-0.0268456
-0.0201342
0.0201342
-0.0469799
-0.0536913
-0.0738255
-0.0805369
-0.0268456
-0.0402685
-0.0738255
-0.107383
-0.0536913
-0.0201342
-0.0469799
-0.0469799
-0.0134228
0
-0.0469799
-0.0536913
-0.0268456
0.0134228
-0.0469799
-0.0469799
-0.0268456
-0.0469799
-0.0469799
-0.0671141
-0.0469799
-0.0201342
0.0134228
0.00671141
-0.00671141
-0.0402685
-0.0134228
0.0134228
-0.0402685
-0.0268456
-0.0402685
-0.0201342
-0.0536913
-0.033557
-0.0604027
-0.0201342
-0.0201342
-0.0604027
-0.033557
-0.033557
-0.152265
-0.200962
-0.139539
-0.147685
-0.102904
-0.143571
-0.163995
-0.213074
-0.196814
-0.180471
-0.151916
-0.204778
-0.180438
-0.118882
-0.172092
-0.196599
-0.180272
-0.164062
-0.119147
-0.16811
-0.204845
-0.139589
-0.119164
-0.0946076
-0.102738
-0.188452
-0.131293
-0.17624
-0.164029
-0.1518
-0.188452
-0.20891
-0.164145
-0.184503
-0.172142
-0.184287
-0.139721
-0.139754
-0.180305
-0.204895
-0.249693

## Sheet: b
change_score_stim	change_score_mixed
0.00819672	0.00449553
0.0163934	-0.0189565
0.0245902	-0.0142617
0	0.00927894
-0.00409836	-0.00482771
0.0286885	-0.004872
0.00409836	-0.000310036
0.0245902	-0.00504916
0.0204918	-0.0237842
-0.00819672	-0.0614536
-0.0409836	-0.0519975
-0.0245902	-0.0944946
0.00819672	-0.000177164
0.0368852	-0.0474134
0.0245902	-0.0805209
0	-0.10869
0.00819672	0.0138188
0.0204918	-0.052064
-0.0163934	-0.0379352
0.0204918	-0.0332625
0.0491803	-0.0189787
0.0368852	0.0138852
0.0696721	-0.0286119
0.0204918	-0.0192001
0.0122951	-0.000221455
0.00819672	-0.000177164
0.0327869	-0.075671
0.0327869	-0.0142174
0.0204918	-0.0378466
0.0286885	-0.00965542
0.0163934	-0.04263
0.0491803	-0.0331517
0.0368852	-0.00489414
0.0286885	-0.0284791
0.0491803	-0.0425857
0.0163934	-0.0710869
0.0409836	-0.104084
0.0327869	-0.0710648
0.0368852	-0.0412074
0.0327869	-0.0313092
0.0163934	-0.0428055
0.00409836	-0.0378961
0.00819672	-0.0362022
-0.00819672	-0.04277
0.0368852	-0.037866
0.057377	-0.011313
-0.00409836	-0.0262903
0.0532787	-0.032921
0.00819672	3.83121e-05
0.0286885	-0.00327295
0.0163934	0.00664988
0.00409836	-0.0181599
0	-0.016507
-0.00819672	0.00831372
0.0163934	-0.0148131
0.0208523	-0.00823162
0.0286504	0.0149171
0.00770134	0.00996935
-0.021177	-0.0295961
0.0208592	-0.0477013
0.00242437	-0.0559165
0.00254869	-0.036079
0.0156099	-0.0460894
-0.00285951	0.00666083
0.0314339	0.00995293
0.0155754	3.55755e-05
0.0103122	0.00168847
0.0155754	0.00404555
0.0182484	-0.000566044
-0.000200304	0.0464656
0.0155823	0.0395232
0.065306	0.0183465
0.0416425	-0.0122032
0.0206037	-0.0482303
0.0338859	-0.0384577
0.0286987	-0.0503946
0.00781876	0.00204775
-0.00794999	-0.0310991
-0.00272137	-0.0336963
0.00253488	-0.0287351
0.00781876	-0.000133187
0.0104434	-0.00238071
-0.002749	0.00226418
0.0392596	0.00452835
0.0339826	-0.00293011
0.0340033	0.0206107
0.00489018	0.00662604
-0.0318967	0.011504
-0.0265437	0.0233243
0.0417806	-0.00749176
-8.97914e-05	-0.0238404
-0.00798453	-0.0213432
-0.000145048	0.00224753
0.026074	0.00700896
0.0261086	0.0257384
0.0339895	0.0304998
0.0182346	0.0211101
-0.0185868	0.00932308
0.0155892	0.0115706
-0.000359166	-0.0498618
-0.0134894	0.00692572
-0.000317723	-0.0220258
0.0155615	-0.0291846
0.0144928	0.00927313
-0.00724638	0.0280025
0.0434783	0.0161988
0.0144928	0.00685912
0.0181159	-0.026371
0.0217391	0.00226418
0.0181159	0.00226418
0.0289855	0.0281524
0.0398551	0.0163653
0.0289855	-5.27009e-05
0.0253623	-0.0109618
0.0108696	-0.00370224
0	0.00706192
0	-0.011054
0.0108696	-0.00378129
0.0181159	-0.0255204
0.0434783	-0.0109618
0.0144928	-0.0109618
0.0362319	-0.0110145
0.0144928	-0.0109486
0.00724638	0.00719368
-0.0326087	-0.0182213
-0.0398551	-7.90514e-05
0.0615942	-3.95257e-05
0.0543478	-0.00368906
0.0507246	-0.00370224
-0.00362319	0.00354414
-0.00724638	0.0144664
0.0108696	-7.90514e-05
0.00362319	-0.0182213
0.0507246	-0.0291041
0.0507246	-0.000131752
0.0507246	-0.0325733
0.0615942	-0.0162866
0.0652174	-0.0228013
0.0398551	-0.0716612
-0.0144928	-0.019544
-0.0144928	-0.00325733
-0.0181159	-0.0260586
0.0543478	-0.0162866
0.0434783	-0.0586319
0.0326087	-0.0716612
0.0181159	-0.0162866
0.0543478	-0.00651466
0.0507246	0.0130293
0.057971	0.0130293
0.0362319	-0.00325733
0.0362319	-0.0260586
0.0507246	-0.00651466
0.0144928	-0.114007
0.0181159	-0.0521173
0.0108696	-0.0390879
0.0217391	-0.0651466
-0.0217391	-0.0586319
0.00362319	-0.0618893
0.0326087	-0.0586319
0.0543478	-0.0488599
0.0289855	-0.0553746
0.0289855	-0.019544
0.0181159	-0.0390879
0.0326087	-0.029316
0.0253623	-0.019544
0.00258398	-0.0130293
-0.0103359	0
-0.0490956	-0.0390879
-0.0155039	-0.0260586
-0.00258398	-0.0358306
-0.00516796	-0.000373274
0.00775194	-0.0075028
-0.00775194	-0.0217245
-0.0206718	-0.0572602
-0.00258398	-0.0573348
-0.0129199	-0.00418066
-0.00775194	-0.012766
-0.00258398	-0.033632
0.0155039	0.0225831
-0.0387597	0.00138111
-0.0129199	0.0520343
-0.0129199	-0.0365435
-0.0258398	-0.00828667
-0.0310078	-0.0163867
-0.0206718	-0.0297499
-0.0258398	-0.0267264
-0.0129199	-0.0264651
-0.0258398	-0.0155655
-0.0155039	-0.0545726
-0.0155039	0.00671892
-0.0206718	-0.0255319
-0.0232558	-0.0113102
-0.0129199	-0.0358716
-0.0258398	0.010153
-0.00516796	-0.0478163
-0.0491458	-0.012206
-0.00579977	0.0237029
0.0047753	-0.0437477
0.0182405	-0.0440836
0.0461307	-0.0368048
0.0106007	-0.0408361
0	-0.0368794
-0.00353357	-0.0514744
-0.00706714	-0.0689436
0.00353357	-0.0968645
-0.0106007	-0.0223591
0.0212014	-0.0360956
-0.0106007	-0.0262038
-0.0141343	0.00989175
-0.0141343	-0.0254946
0.0141343	0.00645763
0.00353357	-0.05028
0.0212014
0.0106007
0.00706714
-0.0141343
-0.0176678
0.00706714
-0.00353357
0.0212014
0.0176678
0.0106007
0.00706714
0
0.0106007
0.0424028
0
0.0106007
0
0.0141343
0
0.0176678
0.0318021
0.0141343
0.0318021
0.0106007
0.0424028
0.00706714
0.0176678
0.0106007
-0.0212014
-0.00706714
0.0106007
0.024735
0.0318021
-0.0190736
-0.013624
-0.0163488
0.00544959
-0.0381471
-0.0245232
-0.00817439
-0.0435967
-0.0190736
-0.0245232
0.0108992
-0.00817439
-0.0517711
-0.00544959
0.00544959
-0.0027248
-0.0354223
0
0.0163488
-0.00544959
-0.0217984
-0.0490463
0.0027248
-0.033706
-0.0172764
-0.00254065
-0.0127033
0.0079607
-0.0164295
0.00965447
-0.0345528
-0.0242209
-0.0225271
-0.023374
-0.046748
-0.024729
-0.0291328
0.00271003
-0.0213415
0.00643631
0.0140583
0.0140583
0.00525068
-0.00779133
-0.00863821
-0.0172764
0.0218496
-0.020664
-0.0050813
-0.0311653
-0.00914634
-0.0447154
-0.00999322
-0.0308266
-0.0291328
-0.0958672
-0.035061
0.0140583
0.0164835
0.010989
0.00549451
0
0.0384615
0.0274725
-0.0380691
-0.0219685
-0.0111577
-0.00563665
-0.0272005
-0.0271427
-0.0272005
0.0102905
-0.0166787
-0.01691
-0.0487643
-0.0110421
-0.0109842
0.00523197
0.0104639
0.0158693
-0.00552103
-0.0435901
-0.0327793
-0.0435901
-0.0598063
-0.0381847
-0.0380691
0.0319699
0.0319699
-0.000346871
0.0104639
-0.00575228
-0.0217951
-0.0164475
-0.00557884
-0.000231247
0.0213326
0.0105796
0.0159272
-0.0167365
0.00511635
-0.0164475
0.00505853
0.0104639
-0.00575228
0.0367972
0.0259286
-0.0113889
0.015985
0.015985
-0.000231247
0.06875
0.151042
0.0354167
0.135417
0.102083
-0.0114583
0.0864583
0.135417
0.117708
0.06875
0.06875
0.102083
0.0864583
0.0864583
0.06875
0.0885417
0.0708333
0.0239583
0.0239583
-0.00729167
-0.00729167
-0.0385417
-0.040625
0.00625
0.06875
0.0354167
0.0177083
0.0510417
0.0197917
0.053125
0.151042
0.121875
0.0708333
0.00208333
0.0375
0.0552083
0.0885417
0.0239583
0.0395833
-0.0875
-0.103125
-0.0875
-0.105208
-0.0875
-0.120833
-0.152083
0.0864583
0.053125
0.119792
0.155208
0.00208333
0.00208333
-0.0135417
-0.0229167
-0.0229167
-0.0270833
0.021875
0.0375
0.117708
0.117708
0.1375
0.0729167
0.0885417
0.053125
0.0416667
-0.0895833
0.0239583
0.0375
0.0177083
-0.0135417
-0.0291667
-0.0114583
0.00625
0.0552083
0
0
0.0604027
0.0469799
-0.0201342
0
-0.0738255
-0.0469799
-0.00671141
0.0134228
0.0201342
0.0134228
0.0134228
0
0
0.0201342
-0.00671141
0
-0.00671141
-0.0201342
-0.00671141
-0.0134228
-0.0469799
-0.0134228
-0.0939597
-0.0939597
-0.100671
-0.127517
-0.0134228
-0.033557
-0.0469799
-0.0805369
-0.0939597
-0.120805
-0.120805
-0.100671
-0.0469799
-0.000232288
0.0606438
0.0281234
0.0482827
0.019844
0.0197279
-0.0249378
-0.00917538
-0.00101211
-0.0255351
0.0848515
0.00740003
0.0481998
0.0687739
0.0238925
0.105193
0.0606272
0.0565621
0.0604944
0.0565787
0.0972789
0.0563298
0.0359549
0.0118135
0.0199436
0.0441347
0.0400697
0.0236934
0.0277584
0.00733367
-0.0171229
-0.0131243
0.00316907
-0.0172059
0.0114153
0.0605276
0.0277086
-0.000481168
0.0277916
-0.0130247
0.068525

## Sheet: c
change_score_stim	change_score_mixed
-0.00819672	0.00936753
-0.00409836	0.00467269
-0.0122951	-0.00473913
-0.00819672	0.00936753
-0.00409836	-2.21455e-05
0	0.0140181
0.00409836	0.00932324
-0.00409836	0.00932324
0.0122951	-0.00952254
-0.0122951	0.00465054
-0.0245902	-0.0141952
0	-0.00947825
-0.00819672	-0.00484985
0.0204918	-0.0189122
-0.0327869	-0.00476127
0	-0.0188901
-0.0163934	-0.0472362
-0.00819672	-0.0142395
0.00819672	-0.004872
0.0122951	-0.00947825
-0.00409836	-0.00480556
0	-0.0284348
0.0163934	-0.0142838
0.00819672	-6.64364e-05
0.0204918	0.00467269
0.0163934	-0.0236071
0.0163934	-0.00945611
0.00409836	-6.64364e-05
0	0.00465054
0.0163934	0.00465054
0	-0.00325926
0.00409836	-0.00822615
-0.0122951	-0.00158995
0.0286885	-0.003262
0.0204918	5.74681e-05
0.0245902	-0.00487932
0.0122951	-0.00820973
0.0204918	-0.001579
0.00409836	-0.00325926
0.0204918	-0.00491763
0.00819672	-0.00329758
-0.00819672	5.47315e-06
0.00521481	-0.00330031
0.0130681	8.20973e-06
-0.00528388	1.64195e-05
-0.00791546	-0.00164468
-0.00792927	0.00497236
-0.0131924	-0.0032921
-2.07211e-05	-0.0247441
0.0104503	-0.00981884
-0.00792236	-0.0147693
-1.38141e-05	-0.0164195
-0.00529769	-0.00654863
-0.0131786	-0.00330031
-0.00529079	0.00828088
0.00261086	-0.0115648
0.00256251	0.00165837
-0.0131924	-0.0167815
0.0130198	-0.0166817
0.00254179	-0.00259714
-0.0106161	0.004545
-0.00267302	-0.000133187
0.00522172	-0.000133187
0.00785329	-0.0216262
-0.00527006	-0.0404056
-0.00527697	-0.0262045
-2.76281e-05	-0.0213432
0.00261086	-0.0355442
-2.76281e-05	-0.0118869
0.00522172	-0.00710885
-0.00792927	-3.32967e-05
-0.0131786	-0.0189958
0.00256942	-0.0189958
0.00784639	-0.00486132
0.00785329	-0.00948956
-6.90703e-06	-0.0118536
-0.00790855	-0.0307995
0.0078602	-0.00486132
0.00785329	-4.99451e-05
-0.0105747	-4.99451e-05
-0.010547	0.00233077
-5.52563e-05	0.00700896
0.0052079	-0.00953951
-0.0184418	0.00233077
-0.00531841	-0.023907
-0.00531151	-0.047531
-6.21633e-05	-3.32967e-05
-0.00529079	-0.00948956
0.010478	0.00229747
0	0.00226418
-0.00362319	-0.00491126
0.00362319	-4.99451e-05
0	0.00233077
-0.00724638	-0.00729908
-0.0144928	0.00358366
-0.0398551	-2.63505e-05
-0.00362319	-0.0145718
-0.00362319	0.0072332
-0.00362319	-0.00729908
0	-0.00364954
0.00362319	0.0072332
-0.00724638	-0.0145586
0.0144928	-0.0072859
-0.00362319	0.0108432
0.00362319	-0.00325733
-0.0434783	-0.00977199
-0.0362319	-0.0130293
-0.0144928	-0.00651466
-0.00362319	0.00977199
0.0181159	-0.00325733
0.00724638	-0.00651466
-0.00724638	0.00325733
-0.0144928	-0.00325733
0.0144928	0
0	0
0.0289855	-0.019544
0.00362319	-0.00325733
0.00724638	-0.0162866
0.00362319	-0.0162866
0.00362319	0.0130293
-0.0144928	-0.00325733
-0.00362319	0.00325733
-0.0326087	0.0130293
-0.0289855	-0.00325733
-0.0507246	0.0228013
-0.0289855	0.00977199
-0.00362319	0.0162866
-0.0471014	0.00325733
-0.0362319	0.00651466
0.0181159	0.00977199
0.00724638	0.00977199
0.00724638	0.00698022
0.0108696	0.00347144
-0.0362319	0.00328481
-0.0181159	-0.0142217
0	-0.00727884
0.00362319	-0.0107503
0.00362319	-0.000410601
0	-0.0108623
-0.0232558	-0.0107876
-0.00516796	-0.0214259
-0.00258398	-0.025308
-0.00258398	-0.0178052
0.00258398	0.0207913
0	-0.0075028
0	-0.00735349
-0.00775194	-0.0461366
-0.00258398	-0.0107876
0.00258398	-0.000111982
-0.0155039	-0.00362075
0.00258398	0.00347144
0	-0.00384472
0.00516796	-0.0108623
0.00258398	0.00698022
-0.0155039	0.00686823
-0.00516796	-0.0285928
0	-0.0178798
-0.00516796	0.020754
-0.0310078	-0.0179545
0.0129199	-0.0427772
-0.0154059	-0.0107876
0.0105704	-0.0213513
-1.11054e-05	-0.00727884
0.0105677	-0.00365808
0.00576368	0.00309817
0.00353357	0.0174319
0.0106007	-0.000149309
0.00706714	0.00686823
0	-0.00727884
0.00353357
0
0.00353357
0.00706714
0.0176678
-0.00706714
0
0
0
0.00706714
0.00353357
-0.00706714
0
-0.00706714
0
-0.00353357
0.00706714
0
0
-0.00706714
0.00353357
-0.00353357
-0.00706714
0
0.00353357
0.0106007
-0.00706714
0.0106007
0.00706714
-0.0027248
-0.0027248
0.0027248
0.013624
-0.0326975
0.0027248
-0.0108992
-0.0217984
-0.0027248
-0.0108992
-0.0217984
0.00544959
-0.013624
0.00544959
0.00544959
-0.013624
-0.00544959
-0.00544959
0
-0.00817439
-0.0027248
0.00544959
0.0027248
0.0113482
0.00525068
-0.000846883
0.00965447
0.00965447
-0.00779133
0.00525068
0.00965447
0.0113482
0.00525068
-0.000846883
-0.010332
-0.0459011
-0.0242209
-0.0433604
-0.00169377
-0.0147358
-0.00948509
0.0174458
-0.000846883
-0.0320122
-0.0511518
-0.0181233
-0.0172764
-0.0503049
-0.0398035
-0.0259146
0.010989
0.00549451
0.010989
0
-0.0216794
-0.0108686
-0.00546322
-0.0108686
-0.0108686
-0.000115624
-0.000173435
-0.0217372
-0.00546322
-0.00546322
-0.0270848
-0.0324902
-0.0270848
-0.0108686
-0.00557884
0.0106374
-5.78118e-05
-5.78118e-05
-0.000115624
-0.0164475
-0.0274317
-0.0272005
-5.78118e-05
0.0177083
0.0177083
0.00208333
0.0177083
0.0177083
0
0
-0.0268456
0.00671141
0
0
-0.0134228
0
-0.0134228
0
0
-0.0134228
-0.0201342
-8.296e-05
-0.0245064
0.0121453
0.0080969
-0.00411482
0.0121619
-0.0286046
-0.00831259
-0.0205243
-0.0164593
-0.0204745
-0.0164095
0.00399867
-1.6592e-05
0.00399867
-0.0204745
0.0080969
-0.00413141
-0.0123279
0.00401526
-4.9776e-05
-0.0245064
-0.0204413
0.0121785
-9.9552e-05
0.00806371
-4.9776e-05
-6.6368e-05
-0.0245562
-0.0245396
-0.032736
-0.0408993
-0.0245728
-0.00423096
-0.0123113
-0.0205077
-0.00413141
-0.024523
-0.0326697
-0.0286212

## Sheet: d
change_score_stim	change_score_mixed
-0.842105	0.263158
-1.47368	4.21053
-1.05263	2.36842
-2.52632	-2.63158
2.52632	-1.84211
0.421053	-2.63158
0.842105	-2.36842
-0.210526	-2.63158
2.31579	0.789474
0.842105	-0.526316
-0.210526	0
1.68421	0.263158
2.73684	-2.63158
1.05263	1.31579
-1.26316	1.57895
-2.10526	0.526316
0.631579	0
0.210526	-1.84211
3.15789	-0.526316
2.52632	-1.57895
-1.89474	-1.05263
3.57895	-1.57895
4	-1.31579
2.73684	-0.789474
0.631579	1.31579
2.94737	0.789474
0.631579	-0.789474
0	-1.57895
1.68421	1.84211
2.73684	1.84211
1.47368	0.526316
-0.421053	-0.789474
1.89474	1.26316
1.89474	0.982456
0.842105	1.33333
1.89474	0.280702
1.05263	0.561404
-0.421053	0.982456
4.63158	-0.561404
-2.10526	-0.77193
3.36842	0.842105
2.94737	0.842105
2.52632	0.210526
-3.57895	-0.280702
-1.68421	0.315789
0.210526	-1.15789
-0.601504	0
-0.300752	-2.31579
-1.80451	-0.421053
-0.75188	0.842105
-2.10526	-0.421053
-0.902256	-1.68421
-1.05263	-1.15789
-2.10526	-2.21053
-0.300752	-1.05263
-1.80451	1.05263
-1.35338	-2.52632
-2.70677	-1.47368
-1.05263	-0.210526
-1.20301	-1.47368
-1.05263	-0.631579
0	0.842105
0.451128	-0.105263
0.451128	1.36842
-2.40602	-1.15789
-1.35338	-1.47368
-1.35338	-0.947368
0.300752	0
-1.75439	-0.526316
-2.10526	-1.68421
-2.45614	0.631579
-0.701754	0
0.526316	-4.73684
-0.350877	-2.31579
-0.877193	-0.526316
-1.05263	-2.52632
-1.75439	0.105263
1.22807	1.26316
-0.701754	-0.526316
0	-2.63158
2.2807	-2.10526
1.22807	-1.44737
1.05263	-2.63158
-1.92982	-0.526316
1.05263	-0.131579
2.10526	-2.89474
1.40351	-1.05263
1.22807	-0.526316
1.40351	-0.789474
0.526316	-2.5
-0.877193	-0.394737
-1.05263	-1.05263
-1.05263	-1.97368
-0.877193	-1.52047
-1.22807	-1.75439
-0.877193	-1.9883
-0.175439	-1.87135
1.57895	-1.52047
1.22807	-1.87135
1.05263	-1.63743
-0.877193	-1.16959
0	-2.69006
0.877193	-1.75439
0.701754	-1.52047
-0.175439	-0.467836
1.05263	-1.40351
0.350877	-3.62573
-1.92982	-2.33918
-1.57895	-0.701754
-1.57895	-2.22222
-1.22807	-3.97661
2.36842	0.116959
0.921053	-1.16959
2.23684	-1.05263
1.57895	-2.33918
0.131579	-1.52047
2.80702	-1.16959
4.38596	-0.935673
5.08772	-1.05263
-0.701754	-0.116959
1.05263	-0.935673
0.701754	-1.05263
1.40351	-0.935673
1.57895	-3.81579
2.45614	-3.55263
1.92982	-2.23684
0.701754	-2.63158
1.92982	-0.921053
-0.701754	-2.89474
-1.22807	-2.63158
1.75439	-1.84211
0.701754	-3.15789
0.701754	-2.5
0.877193	-2.76316
3.50877	-3.02632
-1.75439	-0.657895
1.05263	-2.36842
-0.350877	-3.28947
0	-1.05263
1.22807	-3.81579
2.45614	-0.657895
3.33333	-1.05263
0.350877	-0.394737
0.350877	-1.18421
-1.05263	-1.84211
0.701754	-0.921053
-0.175439	-3.81579
-1.05263	-3.68421
-0.526316	-3.15789
-0.350877	-1.18421
0	-0.131579
-2.10526	-1.05263
-2.10526	-2.23684
0	-1.31579
-1.05263	-1.18421
0	-1.97368
-0.526316	-4.21053
1.05263	-4.07895
-5.78947	-0.921053
-4.73684	-2.10526
-4.21053	-0.526316
-4.21053
-3.68421
-3.15789
-3.68421
-0.526316
-0.526316
1.05263
-1.05263
-2.10526
-3.15789
-4.21053
-3.68421
-3.15789
-2.63158
-1.57895
-2.63158
-2.10526
-2.10526
-1.57895
-1.05263
-2.10526
-4.21053
-2.63158
0
-3.68421
-4.21053
-2.10526
-1.57895
-0.526316
-1.05263
-2.63158
-3.15789
-1.05263
-0.526316
-1.05263
-1.57895
0
-0.526316
-2.63158
-3.15789
-3.68421
0.877193
-0.175439
-0.526316
-0.701754
-0.701754
1.05263
0.526316
0
0.350877
-0.175439
0.877193
0.175439
0.701754
0.175439
0.350877
1.75439
0.350877
0.526316
-0.526316
0.350877
0.175439
0.526316
0.701754
0.526316
1.22807
1.22807
0.877193
0.350877
0.701754
1.57895
1.22807
-0.877193
-1.05263
-0.350877
-0.175439
0.350877
0.350877
0.877193
-0.175439
-0.350877
0.701754
1.22807
-1.05263
0
-0.175439
1.05263
1.05263
0.789474
1.57895
-1.57895
-1.31579
0.263158
-1.05263
0.526316
0.526316
3.42105
1.05263
0.789474
2.63158
2.10526
-1.05263
0.263158
-1.31579
0.526316
2.63158
3.42105
1.05263

## Sheet: e
change_score_stim	change_score_mixed
-0.210526	0
0	0.263158
0.210526	0
1.26316	0.526316
1.26316	-0.526316
1.05263	-0.263158
0.631579	0.263158
0.842105	0.789474
1.05263	0.526316
0.421053	-0.263158
0.421053	0.263158
1.47368	0.526316
0.842105	-0.789474
1.26316	-0.263158
1.47368	1.05263
2.31579	0.263158
1.47368	1.05263
2.10526	-0.526316
2.73684	0
0.842105	0.789474
1.68421	-1.05263
1.26316	0
0.210526	-1.05263
0	0.263158
-0.631579	-0.263158
0.421053	0.263158
0.421053	-0.526316
0.631579	-1.05263
-0.210526	-0.526316
0.631579	0
-0.210526	0.0701754
0	-0.280702
-0.421053	0.561404
-1.68421	2.17544
2.10526	1.89474
0.631579	2.31579
0.421053	3.08772
1.68421	2.38596
0	-0.350877
1.47368	-0.0701754
-0.421053	-0.421053
0.842105	-0.0701754
1.47368	0.842105
0.210526	0.842105
-0.421053	0.210526
0.300752	0.631579
-0.601504	0.315789
0.300752	0.736842
0.451128	0.421053
-0.150376	0.526316
0.75188	0.210526
-1.50376	0.526316
-1.05263	0.315789
-1.05263	0.526316
-1.05263	0.631579
0.300752	0.315789
-0.601504	0.105263
-0.601504	0.526316
0.300752	0.526316
1.50376	-0.421053
0.75188	-0.105263
-0.300752	0.315789
-0.902256	0.526316
-1.05263	1.05263
0.601504	0.421053
0.526316	0.421053
0.701754	0.105263
-0.526316	0.526316
-0.701754	0.210526
0.175439	0
-0.350877	0.421053
1.22807	0.526316
0.350877	0.210526
0.175439	0
1.40351	0.105263
1.05263	0.210526
0.526316	0.526316
-0.350877	-0.263158
0	-0.131579
-0.175439	-0.394737
0.350877	0
0.350877	-0.526316
0.175439	0
0.526316	-0.263158
-0.175439	0.131579
-0.175439	-0.131579
0.526316	0.263158
0.175439	-0.131579
0.526316	0
0.526316	0
1.05263	0
0.877193	0
0	-0.935673
0.175439	-0.584795
0.877193	0
0.701754	-0.116959
0.877193	-1.40351
0.877193	-0.818713
0.701754	-0.116959
1.05263	-0.350877
0.526316	-0.233918
0.175439	0
0.350877	-1.40351
0.526316	0.467836
-1.40351	-1.05263
-0.526316	-0.116959
0.701754	-0.818713
-0.175439	-0.467836
0.526316	-1.16959
-0.263158	-0.350877
0.263158	-1.05263
-1.18421	0.467836
0.701754	-0.116959
0.175439	0.467836
0	0.584795
0.175439	0.350877
-0.350877	0.233918
-0.350877	-0.233918
-0.350877	-0.233918
1.22807	0.467836
0.877193	-0.789474
0.701754	-0.131579
-0.175439	0.131579
1.57895	-1.44737
0.350877	-2.10526
0.175439	-1.44737
1.40351	-0.921053
0.877193	-0.526316
0.701754	-1.84211
1.05263	-0.789474
1.05263	-1.44737
0.877193	-1.71053
0.350877	-1.57895
0.350877	-1.05263
1.22807	-1.05263
1.22807	-2.5
1.92982	0
2.10526	-0.394737
1.75439	-0.394737
1.40351	-1.97368
0.526316	-1.71053
-1.57895	-0.921053
-0.526316	-1.31579
-1.05263	-1.05263
-1.05263	-0.789474
0.526316	-1.71053
0	-0.921053
0	-1.84211
0	-2.76316
0.526316	-2.36842
0.526316	-1.84211
1.57895	-0.657895
0	-1.71053
1.05263	-0.263158
1.05263	-1.05263
1.05263	0
1.05263	-0.526316
0.526316
0.526316
0
0.526316
0.526316
0
0
0
0
2.2807
1.22807
-0.350877
0
0
-0.175439
0
0.701754
0.175439
0
0.350877
-0.175439
-0.175439
0.877193
0.350877
-0.175439
-0.175439
0.175439
0.701754
0.350877
1.57895
1.84211
-0.263158
-0.263158
1.57895
0.263158
0.789474
0
1.05263
1.84211
1.57895
1.31579
1.57895
1.05263
1.05263
2.10526
1.84211
1.57895
1.05263
1.05263
1.57895
1.57895

## Sheet: f
change_score_stim	change_score_mixed
-0.210526	0
0.210526	0.526316
-0.210526	0
-0.421053	-0.526316
0.210526	-0.263158
0.210526	0
-0.210526	0
0	0
0	0
0.421053	0
0.631579	0.210526
0.421053	0.561404
0.631579	1.89474
0.210526	1.75439
-0.210526	1.19298
-0.421053	1.47368
-1.05263	1.33333
0.210526	-0.140351
0.210526	0
-0.210526	0.315789
0	0.421053
0	0
-0.631579	-0.105263
-0.631579	0.315789
-0.631579	0.421053
-0.631579	0
-0.210526	0.105263
-0.421053	0.210526
0	0.105263
-0.631579	0
-0.421053	-0.315789
-0.421053	0
-0.421053	0
-0.150376	0
0.601504	0
0.451128	0.210526
0.451128	0.421053
-0.601504	0.105263
-0.451128	-0.421053
-0.601504	-0.210526
-0.150376	0
0.601504	0.210526
0.451128	0
0.150376	0.105263
-0.150376	-0.210526
-0.150376	-0.421053
-0.150376	0.105263
0	0
-0.350877	-0.131579
-0.877193	0
-0.526316	0
0	-0.131579
-0.350877	-0.131579
0	-0.233918
-0.350877	0
-0.877193	-0.233918
0	-0.350877
0.526316	0
-0.350877	-0.467836
-0.701754	-0.116959
-0.175439	0.233918
-0.350877	-0.116959
-0.175439	0.233918
-0.526316	0.233918
-0.526316	0.233918
-0.350877	0.116959
-0.526316	0.233918
-0.877193	0
-0.701754	0.350877
-0.350877	0.233918
-0.350877	-0.116959
-0.526316	0
-0.350877	0.116959
0	0.116959
0	0.116959
0.175439	-0.116959
0.350877	-0.116959
-0.175439	-0.263158
-0.175439	-0.131579
-0.350877	-0.263158
0	-0.657895
-0.526316	-0.394737
-0.526316	0.131579
0.350877	0
0	-0.263158
-0.131579	-0.131579
-0.921053	0.131579
-0.131579	0
-0.657895	-0.526316
0.175439	-0.526316
0	-0.789474
-0.175439	0
-0.526316	-0.263158
-0.175439	-0.263158
-0.350877	-0.131579
0.175439	-0.131579
0.175439	-0.394737
0.175439	0.131579
-0.350877	0.131579
0.175439	-0.394737
-0.175439	0
0.526316	-0.526316
0.350877	-0.657895
0.175439	-0.789474
0.350877	0.131579
0.526316	-0.394737
-0.789474	-0.263158
0.526316	0
0.526316	0.131579
-0.526316	0
1.05263
-0.526316
-0.526316
-0.526316
-0.526316
0
0
-0.526316
-0.175439
-0.175439
-0.526316
0.175439
0.350877
-0.175439
-0.175439
-0.526316
-0.350877
0
0
0.263158
-0.263158
0.263158
0.526316
-0.263158
-0.789474

## Sheet: g
change_score_stim	change_score_mixed
-4.42105	0
-0.421053	1.31579
-3.36842	-0.789474
1.26316	-1.05263
1.26316	-2.36842
-0.631579	-3.94737
1.05263	0.701754
0	0.982456
0.631579	1.40351
-0.75188	0.491228
-0.601504	1.47368
-1.35338	1.82456
-3.7594	0.77193
0.75188	0.561404
-1.05263	1.96491
0.75188	1.40351
0.150376	0.421053
-1.95489	1.26316
-1.80451	0.701754
-1.20301	0.982456
0.150376	-0.421053
0.75188	0
2.55639	-0.210526
0.451128	0
-0.150376	-2.42105
-0.150376	-0.947368
0.601504	-1.36842
-0.902256	-2
-1.95489	-2.10526
0.300752	-0.631579
-1.35338	-1.26316
-1.50376	-0.210526
-0.75188	-2.73684
-1.80451	2.10526
-2.10526	-0.526316
-2.10526	1.18421
-0.350877	1.31579
2.63158	-0.657895
1.05263	0.394737
-2.80702	0
-0.350877	-1.71053
-1.75439	-0.921053
-1.22807	-1.57895
1.05263	1.05263
0.350877	0
1.92982	-2.22222
0.701754	-1.16959
-0.350877	-1.75439
-1.40351	-1.05263
0.175439	-1.57895
0.526316	-2.63158
1.40351	-3.15789
0.877193	-1.57895
-0.526316	-2.5
0.789474
0
0.789474
1.18421
1.05263
2.10526
1.44737
0.657895
0.921053
2.10526
1.84211
0.789474
2.5
1.84211
-0.394737
2.10526
1.97368
2.10526
1.18421
3.68421
4.21053
4.5614
0.877193
1.57895
-0.175439
1.05263
1.22807
1.05263
1.84211
-0.526316
-0.789474
-1.84211
-0.526316
0
2.10526
-1.57895
-0.526316
-1.05263
-1.05263
-1.57895
-1.57895
-2.10526
-2.10526
0
-1.05263
1.05263
-0.526316
0.526316
-3.15789
-4.73684
-3.15789
-3.15789
-2.63158
-3.68421
-3.15789
-3.68421
-3.15789
-3.15789
0
-0.526316
0.526316
-0.526316
-1.57895
-2.10526
-0.526316
-1.05263
-0.350877
-0.350877
0.175439
-0.175439
0.701754
0.701754
-0.175439
2.10526
1.22807
-0.877193
0.350877
0.526316
0.526316
-0.175439
0.350877
0.877193
-0.350877
1.05263
0.526316
1.05263
0.701754
-0.526316
0.175439
0.350877
0.526316
1.05263
1.40351
0.701754
0.526316
-0.789474
1.84211
2.10526
1.05263
1.31579
0.526316
-1.05263
0.526316
3.15789
1.05263
3.68421
2.10526
1.31579
1.84211
2.36842
1.84211
0.789474
0.789474

## Sheet: h
change_score_stim	change_score_mixed
0	0.789474
-0.421053	0.263158
1.47368	-1.05263
0.631579	0.526316
0.631579	0.526316
0.210526	0.263158
0	0.421053
0.210526	0.140351
0	0.631579
-0.902256	0.491228
-1.50376	1.05263
-0.150376	1.33333
-0.601504	0.77193
-0.300752	0.280702
0.75188	-0.210526
-0.75188	0.210526
-0.150376	-0.350877
0.902256	-0.0701754
0.902256	-0.280702
0	-0.140351
0.451128	0
0.150376	-0.350877
0.902256	0
0.150376	0
0.451128	0.421053
0.601504	0.315789
0	0.315789
0.75188	0
0.300752	0.315789
1.05263	0.315789
0.902256	0.736842
0.902256	0.315789
0.601504	0.315789
0.75188	0.315789
-0.350877	-0.657895
-0.526316	0
-0.350877	-0.394737
-0.877193	-0.818713
-0.526316	0.116959
-0.175439	0.116959
0.526316	-0.233918
0.526316	0.233918
-1.05263	-1.18421
0.175439	-1.44737
-0.526316	-1.18421
-0.526316	-0.657895
0.175439	0.131579
-0.701754
1.22807
-0.526316
-0.877193
0.175439
1.22807
0.131579
-1.05263
-1.18421
-0.394737
0.394737
-0.657895
-0.657895
0.263158
0.131579
0
-0.263158
0
0
0.263158
-0.263158
-0.263158
-0.263158
-0.131579
0.131579
1.05263
0.350877
-0.175439
0.350877
0.701754
0.701754
0.350877
0.526316
0
0
0
0.526316
0.877193
0.175439
0.526316
0.526316
1.84211
1.05263
1.31579
2.36842
2.63158
1.05263
0
1.84211
2.36842
1.84211
1.84211
2.63158
3.68421
3.42105
2.63158
2.36842
2.10526
2.10526

## Sheet: i
change_score_stim	change_score_mixed
-0.421053	0
0	-0.350877
0	0.280702
0.300752	0.421053
-0.150376	0.140351
-0.150376	0.561404
0.300752	0.280702
0	0.280702
-0.451128	0
0	0
0	0
0.150376	0
0.150376	0.0701754
0.150376	-0.140351
0.300752	0.210526
0.601504	-0.421053
0	0
0.150376	0.105263
-0.350877	-0.210526
-0.175439	0
-0.175439	-0.233918
0.350877	0
0	-0.350877
0	0
-0.350877	0.263158
-0.350877	0
0.350877	-0.131579
-0.701754	-0.131579
-0.877193	-0.131579
-0.175439
0
-0.263158
0
0.394737
0
0.394737
0.131579
-0.131579
0
0.263158
0.131579
0.263158
-0.131579
-0.175439
-0.350877
-0.175439
0
-0.263158
0.263158
0.263158
0.263158
0.263158
0.789474
-0.789474
-0.263158
0
0
0
0.789474
1.05263
