# Supplementary material for: Augmenting hippocampal–prefrontal neuronal synchrony during sleep enhances memory consolidation in humans
Source: Nat Neurosci. 2023 Jun 1;26(6):1100–10. doi: 10.1038/s41593-023-01324-5 (PMC10244181; doi:10.1038/s41593-023-01324-5)
Supplement: Source Data Extended Data Fig. 6 — Statistical source data. [file 41593_2023_1324_MOESM11_ESM.xls]

## Sheet: a2
data	t_sec		sampling rate = 40e3
47.9497	6.55348		65k points provided out of 120k points plotted
45.6913	6.5535
45.8509	6.55353
48.7179	6.55355
52.5633	6.55358
54.7375	6.5536
53.7514	6.55363
50.8698	6.55365
48.8517	6.55368
49.5712	6.5537
52.3428	6.55373
54.6764	6.55375
54.8138	6.55377
53.0646	6.5538
51.2824	6.55383
50.1463	6.55385
48.9057	6.55388
46.709	6.5539
43.8258	6.55393
41.8706	6.55395
41.9347	6.55398
43.3461	6.554
44.5075	6.55403
44.6716	6.55405
44.7068	6.55408
46.1773	6.5541
49.2816	6.55412
52.8052	6.55415
54.9212	6.55418
54.8558	6.5542
53.1646	6.55423
51.0702	6.55425
49.1933	6.55428
47.7658	6.5543
46.6431	6.55433
45.6489	6.55435
44.8487	6.55438
44.5003	6.5544
44.8929	6.55443
45.8891	6.55445
47.0481	6.55448
47.9795	6.5545
48.63	6.55452
49.2549	6.55455
49.9905	6.55458
50.6081	6.5546
50.7272	6.55463
50.3991	6.55465
50.5607	6.55468
51.9574	6.5547
53.845	6.55473
53.9367	6.55475
50.548	6.55478
44.6279	6.5548
39.6879	6.55483
39.1018	6.55485
42.968	6.55488
47.9074	6.5549
50.3888	6.55492
49.4441	6.55495
46.7768	6.55498
44.961	6.555
44.5368	6.55503
44.4912	6.55505
44.1438	6.55508
43.9556	6.5551
44.9819	6.55513
47.2711	6.55515
49.4754	6.55518
50.1018	6.5552
48.9456	6.55523
47.3708	6.55525
46.8148	6.55527
48.099	6.5553
50.5229	6.55533
52.7757	6.55535
53.4191	6.55538
52.0543	6.5554
49.5002	6.55543
46.9176	6.55545
45.2916	6.55548
44.6632	6.5555
44.4491	6.55553
44.5212	6.55555
45.1514	6.55558
46.6853	6.5556
48.5085	6.55563
49.7227	6.55565
49.5028	6.55567
47.9902	6.5557
46.1799	6.55573
44.892	6.55575
44.3237	6.55578
44.3244	6.5558
44.6519	6.55583
45.3788	6.55585
45.7959	6.55588
45.1439	6.5559
43.6747	6.55593
43.0187	6.55595
44.6078	6.55598
48.3158	6.556
51.8522	6.55602
52.8919	6.55605
51.4628	6.55607
49.352	6.5561
48.4095	6.55613
48.2472	6.55615
47.371	6.55618
45.3308	6.5562
43.5901	6.55623
43.6186	6.55625
45.1808	6.55628
46.7129	6.5563
46.9732	6.55633
46.7612	6.55635
47.6009	6.55638
49.8402	6.5564
51.7505	6.55642
51.4263	6.55645
48.9546	6.55648
46.4142	6.5565
45.6259	6.55653
46.4103	6.55655
46.9194	6.55658
45.8475	6.5566
43.6076	6.55663
41.7187	6.55665
41.3608	6.55668
42.3971	6.5567
44.1252	6.55673
45.932	6.55675
47.429	6.55678
48.2184	6.5568
47.6135	6.55682
45.6165	6.55685
43.1651	6.55688
41.747	6.5569
42.5966	6.55693
45.6769	6.55695
49.6697	6.55698
52.4781	6.557
53.0321	6.55703
51.5649	6.55705
49.9162	6.55708
49.7165	6.5571
50.9155	6.55713
51.8595	6.55715
51.0925	6.55717
48.8065	6.5572
46.8928	6.55723
47.1868	6.55725
49.4078	6.55728
51.4178	6.5573
51.2296	6.55733
49.1644	6.55735
47.2543	6.55738
47.4152	6.5574
49.4146	6.55743
51.2584	6.55745
51.1229	6.55748
49.2912	6.5575
47.5446	6.55753
47.8748	6.55755
50.7785	6.55757
55.0907	6.5576
58.8326	6.55763
60.4617	6.55765
59.5383	6.55768
57.0435	6.5577
54.8694	6.55773
54.5018	6.55775
56.0942	6.55778
57.8069	6.5578
57.6867	6.55783
54.9676	6.55785
50.7481	6.55788
47.0003	6.5579
44.9179	6.55793
44.3943	6.55795
44.5182	6.55797
44.5615	6.558
44.4835	6.55803
44.8279	6.55805
45.9841	6.55808
47.7294	6.5581
49.5344	6.55813
50.6779	6.55815
51.0301	6.55818
51.082	6.5582
51.6993	6.55823
52.3474	6.55825
51.7243	6.55828
48.7203	6.5583
44.4105	6.55832
41.2427	6.55835
40.9191	6.55838
42.4871	6.5584
43.163	6.55843
41.0994	6.55845
37.5143	6.55848
35.43	6.5585
36.4032	6.55853
38.894	6.55855
40.1997	6.55858
39.3462	6.5586
37.7017	6.55863
36.6947	6.55865
36.5836	6.55868
36.7827	6.5587
38.2273	6.55872
42.882	6.55875
51.2683	6.55878
60.1915	6.5588
64.7195	6.55883
62.4927	6.55885
55.9232	6.55888
50.3837	6.5589
49.4608	6.55893
52.2821	6.55895
55.3647	6.55898
55.6638	6.559
53.0271	6.55903
49.2868	6.55905
45.8474	6.55907
42.9694	6.5591
40.4973	6.55912
38.3277	6.55915
36.6564	6.55918
35.6721	6.5592
34.9928	6.55923
34.8845	6.55925
35.4636	6.55928
36.9247	6.5593
38.9484	6.55933
40.6198	6.55935
41.915	6.55938
42.8893	6.5594
43.7881	6.55943
44.5415	6.55945
44.6017	6.55947
44.111	6.5595
43.7014	6.55953
43.892	6.55955
44.2447	6.55958
44.0355	6.5596
43.1169	6.55963
42.527	6.55965
42.9847	6.55968
43.9041	6.5597
43.6095	6.55973
41.3684	6.55975
38.695	6.55978
38.0891	6.5598
40.3634	6.55983
43.6187	6.55985
44.9235	6.55987
43.8007	6.5599
42.2171	6.55993
42.4834	6.55995
44.5851	6.55998
46.2325	6.56
46.0547	6.56003
45.188	6.56005
46.1066	6.56008
49.3851	6.5601
52.7347	6.56013
53.7771	6.56015
52.3968	6.56018
51.0149	6.5602
51.2922	6.56022
52.5032	6.56025
52.8839	6.56028
51.9465	6.5603
51.1431	6.56033
51.9935	6.56035
53.4471	6.56038
53.2443	6.5604
50.4586	6.56043
46.8898	6.56045
45.3994	6.56048
46.2058	6.5605
47.2112	6.56053
46.0927	6.56055
43.4806	6.56058
41.7248	6.5606
42.3122	6.56062
44.4194	6.56065
46.1453	6.56068
47.1221	6.5607
48.4577	6.56073
50.6591	6.56075
52.1691	6.56078
51.0975	6.5608
47.3147	6.56083
43.3944	6.56085
42.3426	6.56088
45.0215	6.5609
49.2084	6.56093
51.4655	6.56095
50.1136	6.56098
46.2302	6.561
42.4422	6.56102
40.8979	6.56105
41.9435	6.56108
43.8748	6.5611
44.3005	6.56113
41.7695	6.56115
37.4296	6.56118
34.2709	6.5612
34.9811	6.56123
39.5304	6.56125
44.7619	6.56128
46.8487	6.5613
44.0408	6.56133
38.6262	6.56135
34.5781	6.56137
34.5068	6.5614
37.4941	6.56143
40.3322	6.56145
40.8719	6.56148
39.7893	6.5615
39.3892	6.56153
41.049	6.56155
43.1056	6.56158
43.0222	6.5616
40.353	6.56163
37.417	6.56165
37.6685	6.56168
41.6684	6.5617
46.2109	6.56173
47.2025	6.56175
43.7626	6.56177
39.1149	6.5618
37.3438	6.56183
39.3518	6.56185
42.5718	6.56188
43.7385	6.5619
42.5674	6.56193
40.9223	6.56195
40.3945	6.56198
40.5711	6.562
40.2781	6.56203
39.8012	6.56205
40.6492	6.56208
42.963	6.5621
44.6879	6.56212
43.2612	6.56215
39.29	6.56218
36.4606	6.5622
37.6374	6.56223
41.6349	6.56225
44.739	6.56228
44.6793	6.5623
43.351	6.56233
44.2594	6.56235
48.1651	6.56238
52.0285	6.5624
52.3888	6.56243
48.9477	6.56245
44.8491	6.56248
43.0794	6.5625
43.4101	6.56252
43.3303	6.56255
41.5104	6.56258
39.1879	6.5626
39.06	6.56263
41.4967	6.56265
44.2645	6.56268
45.1191	6.5627
43.9646	6.56273
42.7133	6.56275
43.1553	6.56278
45.1162	6.5628
46.6317	6.56283
46.4599	6.56285
44.484	6.56288
42.126	6.5629
40.9893	6.56292
42.1268	6.56295
45.0198	6.56298
48.5863	6.563
51.4029	6.56303
52.7502	6.56305
52.6436	6.56308
51.8341	6.5631
50.9858	6.56313
50.2188	6.56315
49.2929	6.56318
48.1725	6.5632
47.5123	6.56323
47.5262	6.56325
47.4744	6.56327
45.9732	6.5633
43.0563	6.56333
40.2503	6.56335
39.7204	6.56338
41.5672	6.5634
43.4423	6.56343
42.2677	6.56345
37.56	6.56348
32.4507	6.5635
30.8574	6.56353
33.8445	6.56355
38.2351	6.56358
39.8252	6.5636
37.7793	6.56363
35.3311	6.56365
36.3189	6.56367
41.0922	6.5637
46.2988	6.56373
48.4101	6.56375
47.2322	6.56378
45.8021	6.5638
47.2042	6.56383
50.8562	6.56385
53.7077	6.56388
53.1642	6.5639
49.8376	6.56393
46.5228	6.56395
45.3764	6.56398
45.9566	6.564
46.6558	6.56402
46.5625	6.56405
46.4697	6.56407
47.3722	6.5641
48.644	6.56413
48.7249	6.56415
46.8253	6.56418
43.867	6.5642
42.1445	6.56423
43.2611	6.56425
46.4604	6.56428
49.2997	6.5643
49.8846	6.56433
48.1859	6.56435
45.7887	6.56438
44.3297	6.5644
43.7757	6.56442
43.1035	6.56445
41.4983	6.56448
40.1561	6.5645
41.0497	6.56453
45.1013	6.56455
49.6438	6.56458
50.7983	6.5646
46.8821	6.56463
40.7367	6.56465
37.7637	6.56468
40.3209	6.5647
45.9389	6.56473
49.2055	6.56475
47.7685	6.56478
43.7988	6.5648
41.3906	6.56482
41.9696	6.56485
43.3958	6.56488
42.9279	6.5649
40.7408	6.56493
39.1986	6.56495
39.5192	6.56498
40.5308	6.565
39.9146	6.56503
37.6832	6.56505
36.7317	6.56508
39.3035	6.5651
43.6492	6.56513
46.5506	6.56515
46.1819	6.56517
44.2781	6.5652
43.7539	6.56523
45.477	6.56525
47.0943	6.56528
46.4169	6.5653
44.261	6.56533
42.556	6.56535
42.9275	6.56538
44.4227	6.5654
45.1102	6.56543
44.2303	6.56545
43.2297	6.56548
43.7116	6.5655
45.9554	6.56553
48.2143	6.56555
48.4481	6.56557
46.6368	6.5656
44.303	6.56563
43.3391	6.56565
44.896	6.56568
47.4525	6.5657
48.5158	6.56573
46.2285	6.56575
41.4722	6.56578
37.1698	6.5658
35.7517	6.56583
37.2127	6.56585
39.5607	6.56588
40.4559	6.5659
39.2378	6.56593
36.9221	6.56595
35.0392	6.56597
34.4978	6.566
35.2454	6.56603
36.8141	6.56605
38.6537	6.56608
39.9124	6.5661
40.2483	6.56613
39.9603	6.56615
40.1928	6.56618
41.5574	6.5662
43.8499	6.56623
46.299	6.56625
48.7333	6.56628
51.4459	6.5663
54.2284	6.56632
55.7978	6.56635
54.9442	6.56638
52.0621	6.5664
49.3409	6.56643
48.9274	6.56645
50.4072	6.56648
51.0764	6.5665
48.8876	6.56653
44.4794	6.56655
41.2658	6.56658
41.5859	6.5666
44.698	6.56663
47.4948	6.56665
47.6801	6.56668
45.9363	6.5667
44.645	6.56672
45.3941	6.56675
47.2616	6.56678
48.0493	6.5668
46.8702	6.56683
45.1445	6.56685
45.1417	6.56688
47.619	6.5669
50.865	6.56693
52.3753	6.56695
50.7627	6.56698
47.7105	6.567
46.3111	6.56703
48.0506	6.56705
51.3338	6.56707
52.3003	6.5671
48.7155	6.56712
42.1736	6.56715
36.6104	6.56718
34.9013	6.5672
36.6629	6.56723
39.1184	6.56725
39.7867	6.56728
38.3516	6.5673
36.391	6.56733
35.4656	6.56735
36.2138	6.56738
38.0657	6.5674
40.8753	6.56743
43.999	6.56745
46.786	6.56747
49.0371	6.5675
51.1518	6.56753
53.1791	6.56755
54.3675	6.56758
53.4263	6.5676
50.73	6.56763
48.304	6.56765
48.1004	6.56768
49.5578	6.5677
49.4957	6.56773
45.2036	6.56775
38.2722	6.56778
33.6669	6.5678
34.8401	6.56783
40.425	6.56785
44.9133	6.56787
44.6397	6.5679
41.201	6.56793
39.645	6.56795
42.7152	6.56798
48.4698	6.568
52.6521	6.56803
53.1431	6.56805
51.4234	6.56808
49.9157	6.5681
48.7833	6.56813
46.8047	6.56815
44.0562	6.56818
42.2629	6.5682
43.1917	6.56822
45.8381	6.56825
47.5967	6.56828
46.6908	6.5683
43.8909	6.56833
41.7174	6.56835
41.4059	6.56838
42.232	6.5684
43.0833	6.56843
43.6738	6.56845
44.2786	6.56848
44.9235	6.5685
45.0297	6.56853
44.6188	6.56855
44.7476	6.56858
45.9539	6.5686
47.1	6.56862
46.2907	6.56865
43.0376	6.56868
39.3305	6.5687
37.6644	6.56873
38.5688	6.56875
40.1504	6.56878
40.4103	6.5688
39.4801	6.56883
39.1853	6.56885
40.612	6.56888
42.8919	6.5689
44.1526	6.56893
44.1628	6.56895
43.9406	6.56898
44.3596	6.569
44.9757	6.56902
44.7016	6.56905
43.4765	6.56908
42.7886	6.5691
43.7563	6.56913
45.9046	6.56915
47.1828	6.56918
46.0527	6.5692
43.0775	6.56923
40.615	6.56925
40.3413	6.56928
42.0424	6.5693
44.0077	6.56933
44.6383	6.56935
43.6972	6.56937
42.2854	6.5694
41.9178	6.56943
42.9835	6.56945
44.5829	6.56948
45.3073	6.5695
44.5238	6.56953
43.2372	6.56955
43.0918	6.56958
44.7496	6.5696
46.6667	6.56963
47.01	6.56965
45.7033	6.56968
45.2106	6.5697
47.4858	6.56973
51.695	6.56975
54.3313	6.56977
52.6843	6.5698
47.8136	6.56983
44.0083	6.56985
44.3704	6.56988
48.0845	6.5699
51.0615	6.56993
50.3456	6.56995
46.6279	6.56998
42.7369	6.57
40.7329	6.57003
39.9619	6.57005
38.363	6.57008
34.7532	6.5701
30.274	6.57012
26.9105	6.57015
26.4754	6.57017
29.4203	6.5702
34.8514	6.57023
40.9851	6.57025
45.5575	6.57028
47.4907	6.5703
47.3876	6.57033
47.5274	6.57035
49.2083	6.57038
51.6286	6.5704
52.3483	6.57043
50.2168	6.57045
47.0683	6.57048
45.7806	6.5705
47.4242	6.57052
49.914	6.57055
50.0345	6.57058
46.9802	6.5706
43.1562	6.57063
41.4842	6.57065
42.4164	6.57068
43.8958	6.5707
43.9969	6.57073
42.4222	6.57075
40.6261	6.57078
39.843	6.5708
40.1038	6.57083
40.8799	6.57085
41.9864	6.57088
43.7163	6.5709
45.8975	6.57092
47.385	6.57095
46.9766	6.57098
44.5898	6.571
41.9376	6.57103
40.9358	6.57105
42.0418	6.57108
43.8887	6.5711
44.2817	6.57113
42.2237	6.57115
39.0196	6.57118
37.0619	6.5712
37.7584	6.57123
40.4137	6.57125
42.7804	6.57127
43.1848	6.5713
42.0838	6.57133
41.0499	6.57135
41.0554	6.57138
41.3064	6.5714
40.6655	6.57143
39.0333	6.57145
38.2184	6.57148
40.0661	6.5715
44.0055	6.57153
47.3825	6.57155
47.2999	6.57158
43.849	6.5716
39.9473	6.57163
38.595	6.57165
40.2039	6.57167
42.5907	6.5717
43.4568	6.57173
42.6868	6.57175
42.3126	6.57178
43.9983	6.5718
47.3285	6.57183
50.0485	6.57185
50.4704	6.57188
48.5934	6.5719
45.7838	6.57193
43.4295	6.57195
42.1473	6.57198
41.6362	6.572
41.1488	6.57203
40.1387	6.57205
38.4884	6.57207
36.993	6.5721
36.7903	6.57213
38.4659	6.57215
41.1686	6.57218
43.797	6.5722
45.789	6.57223
47.246	6.57225
48.4421	6.57228
48.6722	6.5723
47.2772	6.57233
44.8171	6.57235
43.2291	6.57238
44.2208	6.5724
47.1984	6.57242
49.6799	6.57245
49.4046	6.57248
46.8148	6.5725
44.0355	6.57253
42.8363	6.57255
42.9598	6.57258
43.7073	6.5726
44.9262	6.57263
47.1244	6.57265
49.7121	6.57268
50.7002	6.5727
48.7088	6.57273
44.9495	6.57275
42.7569	6.57278
44.312	6.5728
48.0702	6.57282
50.6695	6.57285
50.5209	6.57288
49.1842	6.5729
49.7553	6.57293
52.8205	6.57295
55.9505	6.57298
55.8629	6.573
51.9125	6.57303
46.6409	6.57305
43.3826	6.57308
43.3485	6.5731
45.3079	6.57313
47.0175	6.57315
46.8546	6.57317
44.8657	6.5732
42.6316	6.57322
42.2604	6.57325
44.5967	6.57328
48.0498	6.5733
49.7335	6.57333
48.406	6.57335
45.9321	6.57338
45.7347	6.5734
48.894	6.57343
52.563	6.57345
52.5486	6.57348
48.2188	6.5735
43.273	6.57353
42.0026	6.57355
44.9569	6.57357
48.3614	6.5736
48.8733	6.57363
47.1343	6.57365
46.35	6.57368
48.1888	6.5737
50.7117	6.57373
51.0438	6.57375
49.0731	6.57378
47.408	6.5738
48.227	6.57383
50.5216	6.57385
51.5854	6.57388
50.1777	6.5739
47.7965	6.57393
46.9435	6.57395
48.0514	6.57397
49.3934	6.574
49.4282	6.57403
48.2455	6.57405
46.8414	6.57408
45.7941	6.5741
44.9018	6.57413
44.2566	6.57415
44.4904	6.57418
45.8783	6.5742
47.312	6.57423
47.5571	6.57425
46.7338	6.57428
46.9637	6.5743
49.6849	6.57432
54.0951	6.57435
57.518	6.57438
58.1697	6.5744
56.1998	6.57443
52.6852	6.57445
47.8418	6.57448
42.0384	6.5745
37.0417	6.57453
35.8805	6.57455
39.573	6.57458
45.3746	6.5746
48.1219	6.57463
45.4363	6.57465
40.1398	6.57468
37.6052	6.5747
40.1935	6.57472
45.2577	6.57475
48.5078	6.57478
48.8542	6.5748
48.6958	6.57483
50.6643	6.57485
54.3025	6.57488
56.4652	6.5749
54.9302	6.57493
50.6017	6.57495
46.6083	6.57498
45.3914	6.575
47.1039	6.57503
49.6855	6.57505
51.3202	6.57508
51.1663	6.5751
49.4851	6.57512
47.2925	6.57515
45.4861	6.57518
44.801	6.5752
44.942	6.57523
45.3091	6.57525
45.3425	6.57528
44.9467	6.5753
44.8534	6.57533
45.5071	6.57535
46.9201	6.57538
48.6833	6.5754
50.4925	6.57543
52.8766	6.57545
56.2087	6.57547
60.4758	6.5755
64.1633	6.57553
65.533	6.57555
63.4344	6.57558
58.6931	6.5756
53.7875	6.57563
51.0796	6.57565
50.6725	6.57568
50.5234	6.5757
48.9891	6.57573
46.5401	6.57575
45.7443	6.57578
48.1309	6.5758
51.9715	6.57583
53.6345	6.57585
50.9712	6.57587
46.1055	6.5759
43.1245	6.57593
43.9095	6.57595
46.3993	6.57598
47.4869	6.576
46.6243	6.57603
46.4962	6.57605
49.6373	6.57608
54.7658	6.5761
58.0237	6.57613
56.9484	6.57615
53.1405	6.57618
50.4856	6.5762
51.156	6.57622
53.9689	6.57625
56.0778	6.57628
56.0672	6.5763
54.7484	6.57633
53.4656	6.57635
52.7898	6.57638
52.5328	6.5764
53.102	6.57643
55.1584	6.57645
58.3823	6.57648
60.7793	6.5765
60.4081	6.57653
57.4755	6.57655
54.4049	6.57658
53.8456	6.5766
56.1209	6.57662
59.189	6.57665
60.9705	6.57668
61.0735	6.5767
60.408	6.57673
59.7414	6.57675
58.8231	6.57678
57.328	6.5768
56	6.57683
56.0939	6.57685
57.707	6.57688
59.1041	6.5769
58.3021	6.57693
55.0178	6.57695
51.428	6.57698
49.6799	6.577
50.151	6.57702
51.062	6.57705
50.6472	6.57708
49.2116	6.5771
48.9798	6.57713
51.3527	6.57715
55.1621	6.57718
57.6354	6.5772
57.2508	6.57723
55.2572	6.57725
54.5907	6.57728
56.4081	6.5773
59.1115	6.57733
59.5379	6.57735
56.2412	6.57737
51.2097	6.5774
48.0152	6.57743
48.7554	6.57745
52.0541	6.57748
54.8748	6.5775
55.5462	6.57753
54.5082	6.57755
53.2531	6.57758
52.6929	6.5776
52.564	6.57763
52.4276	6.57765
52.2398	6.57768
52.0301	6.5777
51.3585	6.57773
49.8927	6.57775
48.551	6.57777
49.0251	6.5778
52.1599	6.57783
56.5378	6.57785
59.2113	6.57788
58.2625	6.5779
54.8984	6.57793
52.1642	6.57795
52.182	6.57798
54.1191	6.578
55.8369	6.57803
56.1284	6.57805
55.7803	6.57808
55.8795	6.5781
56.2677	6.57812
55.4614	6.57815
52.9831	6.57817
50.1295	6.5782
48.8435	6.57823
50.1007	6.57825
52.7014	6.57828
54.9505	6.5783
55.9117	6.57833
55.9511	6.57835
56.1854	6.57838
57.0512	6.5784
57.921	6.57843
58.3196	6.57845
57.9279	6.57848
56.9618	6.5785
55.8357	6.57852
55.0922	6.57855
55.2693	6.57858
56.4566	6.5786
57.66	6.57863
57.5879	6.57865
55.3196	6.57868
51.3473	6.5787
47.2994	6.57873
44.8948	6.57875
45.1838	6.57878
48.1775	6.5788
52.81	6.57883
57.3617	6.57885
60.0121	6.57888
60.44	6.5789
59.9243	6.57892
60.6939	6.57895
63.2255	6.57898
65.5896	6.579
65.1171	6.57903
61.1542	6.57905
56.6723	6.57908
55.4726	6.5791
58.7973	6.57913
63.7306	6.57915
66.121	6.57918
64.6508	6.5792
61.2141	6.57923
58.8028	6.57925
58.3354	6.57927
58.6817	6.5793
58.6112	6.57933
58.2763	6.57935
58.9347	6.57938
60.5495	6.5794
61.6263	6.57943
61.1515	6.57945
59.7699	6.57948
59.1784	6.5795
59.8472	6.57953
60.0521	6.57955
57.7794	6.57958
53.2854	6.5796
49.4082	6.57963
48.5463	6.57965
51.1294	6.57967
54.8186	6.5797
56.8039	6.57973
56.3025	6.57975
54.7111	6.57978
54.1311	6.5798
55.538	6.57983
57.7539	6.57985
59.1228	6.57988
59.0119	6.5799
58.3636	6.57993
58.5767	6.57995
59.7137	6.57998
60.6781	6.58
59.8889	6.58003
57.4603	6.58005
55.2003	6.58007
54.6178	6.5801
55.494	6.58013
55.4059	6.58015
53.0091	6.58018
48.9236	6.5802
45.8571	6.58023
45.9902	6.58025
49.1055	6.58028
53.2389	6.5803
56.4102	6.58033
57.8445	6.58035
58.4284	6.58038
59.5664	6.5804
62.4661	6.58042
66.601	6.58045
69.9904	6.58048
70.362	6.5805
66.8788	6.58053
61.4041	6.58055
57.5836	6.58058
57.5704	6.5806
60.2558	6.58063
62.2169	6.58065
60.8787	6.58068
57.1431	6.5807
53.6983	6.58073
52.3706	6.58075
52.5078	6.58078
51.938	6.5808
50.2753	6.58082
48.8444	6.58085
49.3389	6.58088
51.5096	6.5809
53.8573	6.58093
54.7075	6.58095
54.1285	6.58098
52.8764	6.581
51.755	6.58103
51.0935	6.58105
50.8544	6.58108
50.5676	6.5811
49.6621	6.58113
47.6884	6.58115
45.355	6.58117
44.5761	6.5812
46.7386	6.58122
50.837	6.58125
53.5582	6.58128
52.8766	6.5813
49.8473	6.58133
48.1057	6.58135
49.805	6.58138
53.8442	6.5814
56.9555	6.58143
57.3337	6.58145
55.9521	6.58148
54.7249	6.5815
54.295	6.58153
53.5801	6.58155
51.7442	6.58157
49.0862	6.5816
47.0076	6.58163
46.4584	6.58165
47.2469	6.58168
48.5921	6.5817
49.5069	6.58173
49.5079	6.58175
48.6939	6.58178
48.3431	6.5818
50.4623	6.58183
55.5564	6.58185
60.9717	6.58188
62.4638	6.5819
57.9759	6.58193
50.4005	6.58195
45.8191	6.58197
47.4393	6.582
52.6611	6.58203
55.9475	6.58205
54.3256	6.58208
49.7788	6.5821
46.5171	6.58213
46.5657	6.58215
48.5028	6.58218
49.8219	6.5822
49.733	6.58223
49.4057	6.58225
50.0433	6.58228
50.9777	6.5823
51.3578	6.58232
51.5384	6.58235
51.9889	6.58238
52.7477	6.5824
52.9574	6.58243
52.0771	6.58245
50.8631	6.58248
50.5947	6.5825
51.7867	6.58253
53.6985	6.58255
54.932	6.58258
54.7861	6.5826
54.2643	6.58263
54.3975	6.58265
55.7201	6.58268
57.3479	6.5827
57.4896	6.58272
55.0897	6.58275
50.8497	6.58278
47.07	6.5828
45.6717	6.58283
47.0536	6.58285
49.547	6.58288
51.4491	6.5829
52.5638	6.58293
54.3076	6.58295
57.3906	6.58298
60.412	6.583
61.0261	6.58303
58.7615	6.58305
55.9852	6.58308
55.3932	6.5831
57.141	6.58312
58.6375	6.58315
57.5247	6.58318
54.3699	6.5832
52.2923	6.58323
52.8336	6.58325
54.4174	6.58328
54.3918	6.5833
51.8351	6.58333
49.2359	6.58335
49.4342	6.58338
52.7959	6.5834
56.6135	6.58343
58.03	6.58345
56.928	6.58347
55.6282	6.5835
55.9966	6.58353
57.8896	6.58355
59.2397	6.58358
58.5851	6.5836
56.5976	6.58363
54.5411	6.58365
53.7172	6.58368
53.6974	6.5837
52.9925	6.58373
50.4156	6.58375
46.1321	6.58378
41.9913	6.5838
39.7534	6.58383
39.3749	6.58385
39.1828	6.58387
37.9616	6.5839
36.4945	6.58393
37.3039	6.58395
41.8151	6.58398
48.6189	6.584
54.4879	6.58403
57.0258	6.58405
56.9512	6.58408
56.7104	6.5841
57.1509	6.58413
57.116	6.58415
54.9127	6.58418
51.2188	6.5842
48.5004	6.58422
48.5129	6.58425
50.6832	6.58427
52.7575	6.5843
53.3679	6.58433
52.8089	6.58435
51.8856	6.58438
50.9037	6.5844
49.7108	6.58443
48.5693	6.58445
48.6806	6.58448
50.2444	6.5845
51.9684	6.58453
52.2093	6.58455
50.6551	6.58458
48.665	6.5846
48.0106	6.58462
48.9104	6.58465
50.2808	6.58468
51.3393	6.5847
52.1621	6.58473
53.3776	6.58475
54.9401	6.58478
56.8778	6.5848
59.3011	6.58483
62.8711	6.58485
67.5615	6.58488
71.8104	6.5849
74.0156	6.58493
73.6275	6.58495
71.0422	6.58498
67.1137	6.585
61.9786	6.58502
56.3897	6.58505
52.0887	6.58508
51.2472	6.5851
54.27	6.58513
58.457	6.58515
60.0401	6.58518
57.3667	6.5852
53.1198	6.58523
51.281	6.58525
53.1782	6.58528
56.017	6.5853
55.7184	6.58533
51.1864	6.58535
45.7265	6.58537
44.0938	6.5854
47.7597	6.58543
53.596	6.58545
56.8969	6.58548
55.6159	6.5855
51.8443	6.58553
49.327	6.58555
49.5311	6.58558
50.4968	6.5856
49.8863	6.58563
47.6085	6.58565
45.9063	6.58568
46.8343	6.5857
49.4261	6.58573
50.6084	6.58575
48.8548	6.58577
46.0774	6.5858
46.0627	6.58583
49.8032	6.58585
54.273	6.58588
55.1767	6.5859
51.5913	6.58593
46.8057	6.58595
44.7575	6.58598
46.1982	6.586
48.1917	6.58603
48.3514	6.58605
46.9892	6.58608
46.4419	6.5861
46.9464	6.58613
46.6065	6.58615
43.7312	6.58617
39.6357	6.5862
37.8409	6.58623
39.9953	6.58625
44.2586	6.58628
46.769	6.5863
45.9198	6.58633
43.556	6.58635
42.7502	6.58638
44.9656	6.5864
48.7982	6.58643
51.8578	6.58645
52.8171	6.58648
52.0853	6.5865
51.0737	6.58652
51.0462	6.58655
52.744	6.58658
55.5944	6.5866
57.7255	6.58663
57.3594	6.58665
54.2003	6.58668
50.0943	6.5867
47.5125	6.58673
47.6831	6.58675
49.5779	6.58678
51.2257	6.5868
52.0416	6.58683
53.1411	6.58685
55.5365	6.58688
58.3941	6.5869
59.5344	6.58692
57.6414	6.58695
54.2398	6.58698
52.3321	6.587
53.3722	6.58703
55.9129	6.58705
56.8871	6.58708
54.3868	6.5871
49.767	6.58713
46.3071	6.58715
46.348	6.58718
49.3205	6.5872
52.1566	6.58723
52.1712	6.58725
49.1865	6.58727
45.4823	6.5873
43.7544	6.58732
44.8996	6.58735
47.4004	6.58738
48.932	6.5874
48.1821	6.58743
45.7971	6.58745
43.8394	6.58748
43.8335	6.5875
45.9156	6.58753
48.8648	6.58755
51.0169	6.58758
51.1296	6.5876
49.2719	6.58763
46.4314	6.58765
44.5592	6.58767
44.6183	6.5877
46.2697	6.58773
47.4775	6.58775
46.7022	6.58778
44.2096	6.5878
41.9665	6.58783
41.5254	6.58785
42.838	6.58788
44.219	6.5879
44.3598	6.58793
43.4312	6.58795
42.8501	6.58798
43.4168	6.588
44.6666	6.58803
45.2016	6.58805
44.8379	6.58807
44.5785	6.5881
45.868	6.58813
48.7756	6.58815
51.5278	6.58818
51.81	6.5882
48.8371	6.58823
44.102	6.58825
40.3254	6.58828
39.6315	6.5883
41.8508	6.58833
45.0993	6.58835
47.682	6.58838
49.0084	6.5884
49.4085	6.58842
49.4064	6.58845
49.0891	6.58848
48.3718	6.5885
47.7717	6.58853
48.3675	6.58855
50.5599	6.58858
53.1403	6.5886
53.7494	6.58863
51.0107	6.58865
45.7519	6.58868
40.714	6.5887
37.916	6.58873
37.2136	6.58875
37.0218	6.58878
36.1473	6.5888
35.1719	6.58882
35.4835	6.58885
37.3331	6.58888
39.7275	6.5889
41.1532	6.58893
41.6037	6.58895
41.9343	6.58898
42.8766	6.589
43.7234	6.58903
43.3505	6.58905
41.9167	6.58908
41.0368	6.5891
42.675	6.58913
46.9608	6.58915
51.6336	6.58918
54.0344	6.5892
53.2896	6.58922
50.6011	6.58925
47.9399	6.58928
46.4234	6.5893
45.6273	6.58933
44.685	6.58935
43.8383	6.58938
44.2651	6.5894
46.8199	6.58943
50.7719	6.58945
53.7491	6.58948
54.2071	6.5895
52.4605	6.58953
50.5419	6.58955
50.2392	6.58957
51.3177	6.5896
52.1944	6.58963
51.8161	6.58965
51.1339	6.58968
51.5173	6.5897
53.2318	6.58973
54.7998	6.58975
54.3932	6.58978
52.1112	6.5898
49.719	6.58983
48.5583	6.58985
48.2748	6.58988
47.4693	6.5899
45.8426	6.58993
44.9667	6.58995
46.1639	6.58997
48.6294	6.59
49.9338	6.59003
48.2149	6.59005
44.7918	6.59008
42.8528	6.5901
43.8254	6.59013
45.8837	6.59015
45.6951	6.59018
42.4218	6.5902
39.6796	6.59023
41.4376	6.59025
47.9414	6.59028
54.4986	6.5903
56.1278	6.59032
52.2137	6.59035
46.95	6.59037
44.6659	6.5904
46.0713	6.59043
48.0613	6.59045
48.5969	6.59048
48.4728	6.5905
50.2412	6.59053
54.0914	6.59055
57.0738	6.59058
56.136	6.5906
51.7147	6.59063
47.3677	6.59065
46.6434	6.59068
49.5726	6.5907
53.5973	6.59072
55.6912	6.59075
54.98	6.59078
52.4926	6.5908
49.6517	6.59083
47.7122	6.59085
47.5912	6.59088
49.4624	6.5909
52.333	6.59093
54.2507	6.59095
53.894	6.59098
51.7613	6.591
49.434	6.59103
47.9695	6.59105
46.8154	6.59108
45.1864	6.5911
43.5996	6.59112
43.673	6.59115
46.0811	6.59118
49.647	6.5912
52.0325	6.59123
51.7366	6.59125
49.8158	6.59128
47.9863	6.5913
47.4056	6.59133
47.4086	6.59135
46.8462	6.59138
45.4865	6.5914
43.9242	6.59143
43.3698	6.59145
44.7022	6.59147
47.2195	6.5915
49.3664	6.59153
49.3564	6.59155
46.891	6.59158
43.8192	6.5916
43.1716	6.59163
45.7611	6.59165
49.3798	6.59168
50.2924	6.5917
47.2504	6.59173
42.7932	6.59175
40.9088	6.59178
42.7568	6.5918
45.3906	6.59183
45.0897	6.59185
41.3989	6.59187
37.6818	6.5919
36.997	6.59193
39.1227	6.59195
41.1353	6.59198
41.8475	6.592
42.9784	6.59203
46.9687	6.59205
53.1829	6.59208
58.018	6.5921
58.2876	6.59213
54.5736	6.59215
50.7343	6.59218
49.684	6.5922
51.2977	6.59223
53.2471	6.59225
53.7792	6.59227
52.8647	6.5923
51.1484	6.59233
48.7506	6.59235
45.7443	6.59238
43.0785	6.5924
41.9868	6.59243
42.7092	6.59245
44.0657	6.59248
45.1812	6.5925
46.0258	6.59253
47.1891	6.59255
48.3209	6.59258
48.2718	6.5926
46.7726	6.59262
45.5135	6.59265
46.427	6.59268
49.2902	6.5927
51.7616	6.59273
51.9576	6.59275
50.4857	6.59278
49.6833	6.5928
50.9081	6.59283
52.9367	6.59285
53.7167	6.59288
52.3122	6.5929
49.864	6.59293
47.7273	6.59295
46.159	6.59298
44.7979	6.593
44.1705	6.59302
44.9763	6.59305
47.0078	6.59308
48.9459	6.5931
49.4886	6.59313
48.7732	6.59315
48.7677	6.59318
50.2691	6.5932
52.2473	6.59323
52.7056	6.59325
51.4316	6.59328
50.344	6.5933
51.7237	6.59333
55.0885	6.59335
57.9883	6.59337
58.3296	6.5934
56.4485	6.59343
54.5499	6.59345
53.8018	6.59348
53.7215	6.5935
52.8617	6.59353
51.1117	6.59355
49.71	6.59358
49.6598	6.5936
50.771	6.59363
51.6861	6.59365
52.1328	6.59368
53.0665	6.5937
55.725	6.59373
59.6084	6.59375
62.12	6.59377
60.8269	6.5938
55.8077	6.59383
49.9193	6.59385
46.6443	6.59388
47.2744	6.5939
50.4242	6.59393
53.3024	6.59395
54.1376	6.59398
53.0372	6.594
51.8481	6.59403
51.4227	6.59405
51.5022	6.59408
50.9061	6.5941
49.5965	6.59413
48.5061	6.59415
48.6083	6.59417
49.2022	6.5942
49.154	6.59423
48.133	6.59425
47.5022	6.59428
48.4477	6.5943
50.4192	6.59433
51.0535	6.59435
48.7258	6.59438
45.0437	6.5944
43.1395	6.59443
45.0038	6.59445
48.9682	6.59448
51.6162	6.5945
51.3081	6.59452
49.2708	6.59455
47.4885	6.59458
46.3393	6.5946
44.5884	6.59463
41.9885	6.59465
40.4928	6.59468
42.4891	6.5947
47.3303	6.59473
51.2485	6.59475
50.6556	6.59478
45.6004	6.5948
40.3303	6.59483
38.8983	6.59485
42.3085	6.59488
47.7001	6.5949
51.2581	6.59492
51.4103	6.59495
49.5617	6.59498
48.0603	6.595
48.0807	6.59503
49.146	6.59505
49.5857	6.59508
48.6606	6.5951
47.4163	6.59513
47.5668	6.59515
50.0152	6.59518
52.9881	6.5952
53.7718	6.59523
50.8582	6.59525
45.9483	6.59527
42.8606	6.5953
43.5774	6.59532
46.4299	6.59535
47.9614	6.59538
46.5404	6.5954
44.3943	6.59543
44.4723	6.59545
46.9131	6.59548
48.4967	6.5955
46.4518	6.59553
41.8222	6.59555
38.7929	6.59558
39.8095	6.5956
43.2788	6.59563
45.0469	6.59565
43.5595	6.59567
41.2965	6.5957
41.5255	6.59573
44.4278	6.59575
46.8147	6.59578
46.0298	6.5958
43.4426	6.59583
42.3467	6.59585
44.4799	6.59588
48.0944	6.5959
50.0223	6.59593
49.5242	6.59595
48.3125	6.59598
48.2421	6.596
49.2017	6.59603
49.7807	6.59605
49.6437	6.59607
49.453	6.5961
50.1444	6.59613
51.0672	6.59615
51.2589	6.59618
50.4276	6.5962
49.3903	6.59623
48.8184	6.59625
48.5859	6.59628
48.0619	6.5963
47.0937	6.59633
46.6198	6.59635
46.879	6.59638
47.4177	6.5964
47.3634	6.59642
47.2437	6.59645
47.9228	6.59648
49.399	6.5965
49.9454	6.59653
48.3612	6.59655
45.7865	6.59658
44.8882	6.5966
46.8493	6.59663
49.907	6.59665
50.5423	6.59668
47.0792	6.5967
41.5637	6.59673
37.5916	6.59675
37.0943	6.59678
38.9869	6.5968
40.7574	6.59682
41.2574	6.59685
40.7843	6.59688
40.2539	6.5969
39.8978	6.59693
39.8779	6.59695
40.8419	6.59698
42.6004	6.597
43.808	6.59703
42.601	6.59705
39.4176	6.59708
37.1578	6.5971
39.031	6.59713
44.7507	6.59715
50.1915	6.59718
51.2625	6.5972
48.0214	6.59722
43.9296	6.59725
42.3417	6.59728
42.9929	6.5973
43.2624	6.59733
41.5795	6.59735
39.0104	6.59738
37.8846	6.5974
38.5185	6.59743
39.585	6.59745
40.1521	6.59748
41.142	6.5975
43.561	6.59753
46.2458	6.59755
47.0386	6.59757
44.9003	6.5976
41.5118	6.59763
39.2578	6.59765
38.939	6.59768
38.7907	6.5977
37.3023	6.59773
35.4166	6.59775
34.9979	6.59778
37.0132	6.5978
39.1563	6.59783
38.6424	6.59785
35.2791	6.59788
31.7499	6.5979
30.4867	6.59793
31.5189	6.59795
32.8751	6.59797
33.3695	6.598
33.684	6.59803
35.06	6.59805
37.7264	6.59808
40.2688	6.5981
41.0708	6.59813
40.0358	6.59815
38.0622	6.59818
35.9064	6.5982
33.3442	6.59823
30.1145	6.59825
27.2474	6.59828
26.6684	6.5983
29.3242	6.59832
33.7358	6.59835
36.7624	6.59837
36.8383	6.5984
34.8867	6.59843
33.6917	6.59845
35.2217	6.59848
38.8162	6.5985
41.6106	6.59853
41.038	6.59855
38.0145	6.59858
36.5225	6.5986
35.7506	6.59863
40.3992	6.59865
45.7195	6.59868
47.9044	6.5987
45.6124	6.59872
40.7965	6.59875
36.3999	6.59878
34.0786	6.5988
33.3659	6.59883
33.1654	6.59885
33.4705	6.59888
33.907	6.5989
35.344	6.59893
36.9966	6.59895
38.1411	6.59898
38.4526	6.599
37.8735	6.59903
37.4225	6.59905
37.5738	6.59908
38.2209	6.5991
39.1704	6.59912
39.8779	6.59915
40.269	6.59918
40.127	6.5992
39.4284	6.59923
37.7766	6.59925
35.1194	6.59928
32.064	6.5993
29.5585	6.59933
28.6284	6.59935
29.2429	6.59938
30.1614	6.5994
30.1879	6.59943
29.6847	6.59945
30.108	6.59947
32.2044	6.5995
35.1389	6.59953
36.8635	6.59955
36.6503	6.59958
35.3951	6.5996
34.655	6.59963
35.0855	6.59965
35.6451	6.59968
35.5105	6.5997
34.9326	6.59973
34.975	6.59975
35.7619	6.59978
36.4292	6.5998
36.0323	6.59983
35.3071	6.59985
35.3825	6.59987
36.7056	6.5999
37.8277	6.59993
37.2808	6.59995
35.3221	6.59998
34.2755	6.6
35.6983	6.60003
38.8769	6.60005
41.4393	6.60008
41.9233	6.6001
41.0985	6.60013
41.0054	6.60015
42.3383	6.60018
43.9345	6.6002
44.5441	6.60023
44.2094	6.60025
44.4643	6.60027
46.2017	6.6003
48.3205	6.60033
48.6223	6.60035
45.5993	6.60038
40.3933	6.6004
35.5421	6.60043
32.9616	6.60045
32.381	6.60048
32.0295	6.6005
30.2675	6.60053
27.7958	6.60055
26.236	6.60058
27.0774	6.6006
29.6581	6.60062
32.0929	6.60065
33.4165	6.60068
34.5076	6.6007
37.2032	6.60073
41.6339	6.60075
45.7927	6.60078
47.5967	6.6008
47.009	6.60083
45.7637	6.60085
45.8295	6.60088
47.3257	6.6009
48.6838	6.60093
48.7967	6.60095
47.6617	6.60098
45.6334	6.601
42.0826	6.60102
36.4092	6.60105
29.9652	6.60108
26.0855	6.6011
27.56	6.60113
32.8551	6.60115
37.1338	6.60118
36.6378	6.6012
32.6317	6.60123
30.2606	6.60125
32.678	6.60128
37.8554	6.6013
40.7789	6.60133
38.9603	6.60135
35.239	6.60137
34.7122	6.6014
38.6315	6.60142
43.835	6.60145
45.7246	6.60148
43.4948	6.6015
40.1568	6.60153
38.8673	6.60155
39.4163	6.60158
38.9809	6.6016
35.741	6.60163
30.4909	6.60165
26.1691	6.60168
24.8663	6.6017
26.5998	6.60173
30.0786	6.60175
33.5224	6.60177
35.8787	6.6018
36.7106	6.60183
36.1198	6.60185
34.5142	6.60188
32.7162	6.6019
31.4478	6.60193
30.9853	6.60195
31.5817	6.60198
33.0303	6.602
35.2597	6.60203
37.7752	6.60205
39.9061	6.60208
41.1604	6.6021
41.2742	6.60213
40.466	6.60215
38.93	6.60217
37.3774	6.6022
36.6979	6.60223
37.4465	6.60225
39.1824	6.60228
40.5362	6.6023
40.7152	6.60233
40.003	6.60235
39.5275	6.60238
39.6332	6.6024
39.8458	6.60243
39.2084	6.60245
37.8886	6.60248
37.3139	6.6025
38.6456	6.60252
41.2038	6.60255
43.0192	6.60258
42.2687	6.6026
39.6795	6.60263
37.3369	6.60265
36.9149	6.60268
38.1197	6.6027
39.4504	6.60273
39.5937	6.60275
38.9078	6.60278
38.577	6.6028
39.3683	6.60283
41.3611	6.60285
43.6558	6.60288
45.1347	6.6029
45.1301	6.60292
44.2121	6.60295
43.7378	6.60298
44.6412	6.603
46.6496	6.60303
48.4165	6.60305
48.7373	6.60308
48.0598	6.6031
47.6103	6.60313
48.0118	6.60315
47.9758	6.60318
46.248	6.6032
42.7899	6.60323
39.5828	6.60325
38.0104	6.60328
37.6199	6.6033
36.6277	6.60332
34.364	6.60335
31.522	6.60338
29.4721	6.6034
28.2466	6.60343
[truncated: 63,536 more rows]

## Sheet: a4
distribution_1	distribution_2
0	0
0.00342433	0.00254885
0.0123656	0.0101954
0.0138876	0.0150099
0.0167412	0.0135939
0.0154095	0.00849618
0.0135071	0.0130275
0.0141729	0.0124611
0.0147437	0.0150099
0.0155046	0.0133107
0.0147437	0.0186916
0.0162656	0.0158595
0.0198801	0.0141603
0.0160753	0.0158595
0.0153144	0.0133107
0.0140778	0.0147267
0.0148388	0.0169924
0.0141729	0.0161427
0.0108437	0.0150099
0.0137924	0.0124611
0.0137924	0.0116114
0.0127461	0.0121779
0.0112242	0.0107618
0.01189	0.0116114
0.0112242	0.00877938
0.00998763	0.00991221
0.0114144	0.0124611
0.0109388	0.0107618
0.0100828	0.00906259
0.00884619	0.011045
0.00827547	0.00453129
0.00751451	0.00991221
0.00884619	0.00538091
0.00789499	0.0048145
0.00808523	0.00566412
0.00732427	0.00623053
0.00713402	0.00368168
0.00884619	0.00623053
0.00770475	0.00821297
0.00684866	0.00368168
0.00741939	0.00623053
0.0051365	0.00679694
0.00827547	0.00509771
0.0060877	0.00623053
0.0065633	0.00509771
0.00599258	0.00424809
0.00665842	0.00424809
0.00570722	0.00453129
0.00542186	0.00623053
0.0051365	0.00623053
0.00504138	0.00566412
0.00551698	0.00594732
0.00494626	0.00396488
0.00456578	0.00339847
0.00370969	0.00283206
0.00428041	0.00424809
0.00542186	0.00453129
0.00494626	0.00396488
0.00389993	0.0048145
0.00370969	0.00424809
0.0056121	0.00311526
0.00542186	0.0048145
0.00428041	0.00424809
0.00418529	0.00538091
0.00428041	0.00424809
0.00475602	0.00453129
0.00370969	0.00339847
0.00351945	0.00396488
0.00475602	0.00396488
0.00361457	0.00368168
0.00342433	0.00311526
0.00399505	0.0048145
0.00504138	0.0048145
0.00275849	0.00424809
0.00361457	0.00368168
0.00380481	0.00453129
0.00370969	0.00368168
0.00294873	0.00198244
0.00370969	0.00396488
0.00351945	0.00368168
0.00313897	0.00198244
0.00456578	0.00198244
0.00332921	0.00283206
0.00342433	0.00283206
0.00313897	0.00339847
0.00399505	0.00226565
0.00351945	0.00453129
0.00228289	0.00283206
0.00294873	0.00368168
0.00409017	0.00368168
0.00399505	0.00113282
0.00342433	0.00254885
0.00380481	0.00141603
0.00323409	0.00339847
0.00304385	0.00283206
0.00361457	0.00141603
0.00323409	0.00283206
0.00275849	0.00198244
0.00247313	0.00226565
0.00313897	0.00141603
0.00332921	0.00226565
0.00285361	0.00198244
0.00275849	0.00453129
0.00218777	0.00254885
0.00237801	0.00141603
0.00256825	0.00198244
0.00190241	0.00226565
0.00256825	0.00141603
0.00228289	0.00311526
0.00361457	0.00169924
0.00199753	0.00113282
0.00247313	0.00283206
0.00228289	0.00169924
0.00199753	0.00198244
0.00237801	0.00113282
0.00275849	0.00339847
0.00171217	0.00283206
0.00199753	0.00198244
0.00237801	0.00141603
0.00209265	0.00198244
0.00180729	0.00198244
0.00218777	0.00141603
0.00123656	0.00254885
0.00294873	0.00198244
0.0014268	0.00198244
0.00180729	0.00141603
0.00199753	0.000849618
0.00171217	0.00368168
0.00161705	0.00198244
0.0014268	0.00169924
0.00209265	0.00226565
0.00218777	0.00141603
0.00114144	0.00141603
0.00133168	0.00141603
0.00123656	0.00113282
0.00247313	0.00113282
0.00152193	0.00283206
0.0014268	0.00141603
0.00228289	0.00113282
0.00228289	0.00283206
0.00228289	0.00141603
0.00161705	0.00113282
0.00104632	0.00226565
0.00152193	0.00113282
0.00161705	0.00169924
0.00133168	0.00169924
0.0014268	0.000849618
0.00123656	0.00113282
0.0014268	0.00198244
0.000951203	0.000566412
0.0014268	0.000566412
0.00199753	0.00169924
0.0014268	0.00141603
0.00152193	0.00198244
0.00133168	0.000283206
0.00104632	0.00169924
0.000856083	0.00198244
0.00218777	0.00311526
0.00123656	0.000566412
0.000951203	0.00141603
0.00180729	0.00113282
0.00161705	0.00113282
0.00133168	0.000283206
0.000951203	0.00141603
0.00114144	0.00226565
0.0014268	0.00198244
0.00152193	0.00113282
0.000951203	0.00113282
0.00180729	0.00198244
0.00104632	0.000849618
0.000856083	0.00254885
0.0014268	0.000566412
0.00161705	0.00198244
0.0014268	0.000849618
0.00133168	0.00169924
0.00161705	0.00141603
0.00114144	0.00169924
0.00123656	0.000849618
0.000665842	0.000849618
0.000951203	0.00226565
0.000951203	0.00113282
0.00152193	0.00141603
0.00104632	0.000566412
0.000665842	0.000849618
0.0014268	0.000849618
0.00152193	0.000566412
0.000856083	0.000566412
0.000856083	0.00141603
0.00104632	0.00198244
0.00114144	0.00141603
0.00104632	0.000849618
0.00209265	0.00141603
0.000570722	0.00141603
0.000760963	0.00113282
0.000856083	0.000566412
0.00114144	0.000566412
0.00104632	0.00113282
0.00104632	0.000566412
0.00123656	0.00141603
0.000951203	0.00198244
0.00114144	0.000849618
0.00171217	0.00169924
0.000380481	0.000566412
0.000951203	0.000566412
0.00152193	0.00169924
0.00114144	0.00113282
0.000856083	0.00113282
0.00114144	0.00169924
0.000856083	0.00141603
0.00104632	0.000849618
0.000856083	0.00169924
0.000475602	0.00113282
0.000665842	0.000849618
0.000475602	0.00198244
0.0014268	0.000283206
0.000285361	0.00283206
0.00104632	0.00113282
0.000475602	0.00169924
0.000856083	0.00113282
0.0014268	0.00141603
0.000570722	0.000849618
0.000760963	0.00113282
0.000856083	0.00169924
0.00133168	0.00169924
0.000570722	0.000849618
0.000190241	0.000283206
0.000760963	0.000283206
0.000570722	0.000283206
0.00114144	0.000566412
0.000856083	0.00141603
0.000380481	0.000283206
0.00133168	0.000283206
0.000760963	0.00113282
0.000570722	0.00141603
0.00104632	0.000849618
0.00104632	0.00113282
0.000760963	0.000283206
0.00114144	0
0.000856083	0.000283206
0.000760963	0.000566412
0.000570722	0.000566412
0.000665842	0.000566412
0.000190241	0.000283206
0.000760963	0.000566412
0.000475602	0.000849618
0.000570722	0.000849618
0.000475602	0.000849618
0.000856083	0.000849618
0.00161705	0.00169924
0.00114144	0.000849618
0.000570722	0.00226565
0.000190241	0
0.000570722	0.000566412
0.000665842	0.000283206
0.000475602	0.00141603
0.000570722	0
0.000190241	0.000566412
0.000665842	0.00113282
0.000665842	0.000566412
0.00114144	0.00141603
0.000665842	0.000566412
0.000665842	0.000849618
0.000760963	0.00198244
0.000475602	0.000566412
0.000856083	0.000849618
0.000285361	0.000566412
0.000665842	0.00169924
0.000380481	0.00141603
0.000190241	0.000566412
0.000380481	0
0.000285361	0.00141603
0.000570722	0.000566412
0.000856083	0.000849618
0.000570722	0.000283206
0.000380481	0.000566412
0.000570722	0.000283206
0.000665842	0.000283206
0.000475602	0.000283206
0.000475602	0.000566412
0.000665842	0.00198244
0.000380481	0.000566412
0.000475602	0.00113282
0.000570722	0.000566412
0.000475602	0.000849618
0.000475602	0.000566412
0.000380481	0.000566412
0.000665842	0.00198244
0.000380481	0.000283206
0.000380481	0.000849618
0.000475602	0.00113282
0.000475602	0.000849618
0.000190241	0.000283206
0.000475602	0.000283206
0.000475602	0.000283206
0.000380481	0.000566412
0.000285361	0.000566412
0.000285361	0.000849618
0.000380481	0.00169924
0.00104632	0.00113282
0.000475602	0.000283206
0.000190241	0.000566412
0.000570722	0.000849618
0.000665842	0.000566412
0.000380481	0
0.000380481	0
0.000380481	0.000849618
0.000285361	0.000849618
0.000285361	0.000283206
0.000570722	0.000849618
0.000285361	0.000849618
0.000570722	0.00113282
0.000760963	0.000566412
9.51203e-05	0.000849618
0.000570722	0.000566412
0.000475602	0.00113282
0.000570722	0.000849618
0.000760963	0.000849618
0.000570722	0
0.000380481	0.00141603
9.51203e-05	0.000849618
9.51203e-05	0.000849618
0.000285361	0.000566412
0.000190241	0.000283206
0.000475602	0.000566412
0.000285361	0
0.000190241	0
0.000665842	0.000849618
0.000285361	0.000566412
0.000665842	0.000849618
0.000190241	0.000283206
0.000285361	0.00141603
0.000190241	0.000566412
0.000380481	0.000566412
0.000285361	0
0.000856083	0.000283206
0.000475602	0.000283206
0.000380481	0.000849618
0.000475602	0
0.000380481	0.000283206
0.000190241	0.000283206
0.000475602	0.000283206
0	0.000566412
0.000285361	0.000283206
9.51203e-05	0.00113282
9.51203e-05	0.000283206
0.000380481	0.000566412
0.000570722	0.000849618
0.000285361	0.000283206
0.000475602	0.000283206
0.000380481	0
0.000665842	0.000283206
0.000190241	0
0.000475602	0.00113282
0.000190241	0.000849618
9.51203e-05	0.000283206
0.000380481	0.000849618
0.000190241	0.000283206
9.51203e-05	0.000566412
0.000285361	0.000566412
0.000190241	0.000849618
0.000380481	0.000283206
0.000190241	0
0.000190241	0
0.000380481	0.000849618
0.000285361	0.000849618
0.000475602	0.000283206
0.000380481	0.00113282
0.000475602	0.000566412
0.000475602	0.000566412
0.000285361	0.000283206
0.000475602	0.000283206
0.000380481	0.00141603
9.51203e-05	0.000283206
0.000570722	0.00141603
0.000475602	0
0.000380481	0
0.000190241	0.000283206
0.000380481	0.000849618
0.000285361	0.000566412
0	0.000283206
0.000190241	0.000849618
0.000190241	0.000283206
9.51203e-05	0.00113282
0.000190241	0.000566412
0.000285361	0
0.000285361	0.000283206
0.000475602	0
0.000285361	0.000849618
9.51203e-05	0.000283206
0.000475602	0.000566412
0.000190241	0.000283206
9.51203e-05	0.000283206
0.000380481	0.000849618
9.51203e-05	0.000283206
0.000285361	0.000566412
9.51203e-05	0
9.51203e-05	0.000283206
0.000380481	0
0.000380481	0.000566412
0.000190241	0.000283206
0.000190241	0
0.000380481	0.000849618
9.51203e-05	0.000566412
0.000475602	0.000566412
0.000285361	0.000849618
0.000285361	0.00141603
0.000190241	0.00113282
9.51203e-05	0
0.000190241	0.00113282
0.000380481	0.00141603
9.51203e-05	0.000283206
0.000190241	0
0.000475602	0.000283206
9.51203e-05	0.000283206
0.000190241	0.000566412
0.000285361	0.000566412
0.000190241	0.000566412
0.000380481	0.00169924
0.000380481	0
0.000475602	0.000283206
0.000285361	0.000283206
0.000380481	0.000566412
0.000380481	0.000849618
0.000190241	0.000283206
0.000190241	0.000849618
0.000190241	0.000283206
0.000570722	0.000283206
0.000190241	0.000849618
0	0.000283206
0.000190241	0.000283206
0.000190241	0.000566412
0.000475602	0.000283206
0	0.000849618
0.000285361	0
0.000285361	0.000283206
0.000285361	0.000283206
0.000380481	0.000849618
0	0.000849618
0.000190241	0.000283206
0.000475602	0.000566412
9.51203e-05	0.000283206
0.000190241	0
9.51203e-05	0
0.000285361	0.000283206
0.000190241	0.000283206
0.000285361	0.000283206
0.000190241	0.000283206
9.51203e-05	0.000283206
0.000285361	0.000283206
0.000285361	0.00169924
0.000190241	0.000283206
0.000190241	0.000283206
9.51203e-05	0.000849618
0.000190241	0
0.000190241	0.000566412
0.000285361	0.000283206
9.51203e-05	0.000283206
9.51203e-05	0.000849618
0	0
9.51203e-05	0.00113282
9.51203e-05	0.000283206
9.51203e-05	0
0.000190241	0.000849618
9.51203e-05	0.000283206
0.000285361	0
0.000190241	0.000566412
0.000190241	0
0.000190241	0
0.000475602	0.000283206
0.000285361	0.000283206
0.000285361	0.000283206
9.51203e-05	0.00113282
0	0.000283206
0.000190241	0.000566412
0.000285361	0.000283206
0	0.000283206
0.000190241	0.000283206
0.000285361	0.000283206
0.000190241	0.000849618
0.000190241	0.000566412
9.51203e-05	0.000566412
0	0
0.000190241	0
0.000190241	0.00141603
9.51203e-05	0.000283206
9.51203e-05	0.000566412
9.51203e-05	0.000849618
0	0
0.000285361	0.00113282
0.000380481	0.000283206
0.000285361	0.000566412
0.000190241	0.000849618
0	0.000283206
0.000285361	0.000849618
0.000190241	0.000849618
0.000285361	0
0.000285361	0.000283206
0.000285361	0.000283206
0.000190241	0.000566412
9.51203e-05	0.000566412

## Sheet: b
phaseDistPre (counts)	phaseDistPost (counts)	bins (rad)
99	26	-2.96706
104	22	-2.61799
103	16	-2.26893
93	27	-1.91986
88	15	-1.5708
83	13	-1.22173
102	12	-0.872665
91	14	-0.523599
97	10	-0.174533
94	15	0.174533
93	20	0.523599
96	23	0.872665
97	20	1.22173
105	28	1.5708
87	24	1.91986
95	35	2.26893
91	31	2.61799
93	31	2.96706
99	26	3.31613
104	22	3.66519
103	16	4.01426
93	27	4.36332
88	15	4.71239
83	13	5.06145
102	12	5.41052
91	14	5.75959
97	10	6.10865
94	15	6.45772
93	20	6.80678
96	23	7.15585
97	20	7.50492
105	28	7.85398
87	24	8.20305
95	35	8.55211
91	31	8.90118
93	31	9.25025

## Sheet: c1
bins	Prob	ShuffledProb
-0.95	0	0
-0.85	0	0
-0.75	0	0.00174035
-0.65	0	0.00953684
-0.55	0	0.0310421
-0.45	0.0175439	0.051286
-0.35	0.0175439	0.0773544
-0.25	0	0.0956088
-0.15	0.0877193	0.111691
-0.05	0.122807	0.12034
0.05	0.315789	0.121421
0.15	0.192982	0.112342
0.25	0.22807	0.096393
0.35	0.0175439	0.0781912
0.45	0	0.0513719
0.55	0	0.0305789
0.65	0	0.00940702
0.75	0	0.00169474
0.85	0	0
0.95	0	0

## Sheet: c2
bins	Prob	ShuffledProb
-0.95	0	0.000169231
-0.85	0	0.000753846
-0.75	0	0.0014
-0.65	0	0.00293846
-0.55	0	0.00629231
-0.45	0.0175439	0.011
-0.35	0.0175439	0.0227538
-0.25	0	0.0418923
-0.15	0.0877193	0.0786923
-0.05	0.122807	0.158046
0.05	0.315789	0.217862
0.15	0.192982	0.195015
0.25	0.22807	0.154446
0.35	0.0175439	0.0658769
0.45	0	0.0244
0.55	0	0.0107538
0.65	0	0.00430769
0.75	0	0.00223077
0.85	0	0.000907692
0.95	0	0.000261538

## Sheet: d1
Neural_scores_prolonged	Neural_scores_first_pause	Neural_scores_60s_preStim
-0.220279	0.257446	0.158272
0.100739	0.481414	0.0132947
0.13331	0.343856	0.119222
0.237402	0.407603	0.184842
0.134125	0.372892	0.251797
0.206371	-0.0612526	0.0230617
0.32316	-0.0027209	0.256449
0.118566	0.0207516	-0.0122322
0.250885	-0.0490343	-0.12883
0.245553	0.198516	0.116347
0.22025	-0.0189964	0.0860402
0.381833	-0.0600601	0.122384
0.296029	-0.238647	-0.176841
-0.0728526	0.0242993	-0.325294
0.186334	0.0985478	-0.0990238
-0.00240861	0.0966106	-0.025503
0.379226	-0.144776	-0.183612
0.0665282	0.113425	-0.0635444
0.148738	-0.0250993	0.021154
0.0832199	-0.0132464	-0.0495974
-0.0908811	-0.0626109	-0.131183
-0.0347574	0.322367	-0.217738
0.0527874	0.275648	-0.217738
-0.0352611	-0.0903549	-0.362806
0.221312	-0.0438942	-0.209279
-0.0296881	0.327644	0.0833658
-0.0352389	0.119309	-0.202117
-0.101608		-0.0397315
-0.162322		-0.0904206
-0.162322		-0.0101438
-0.134597		0.0937662
-0.118475		0.156671
-0.0299514		0.269167
-0.125434		-0.299648
0.126588		0.10864
0.101754
-0.287127
0.147073
0.0911564
0.0371593
-0.165757
0.0579968
0.143491
0.203883
0.261029
-0.104042
0.266083

## Sheet: d2
Neural_scores_60s_PRE	Neural_scores_prolonged	Neural_scores_first_pause
-0.158272	0.127637	0.196266
-0.0132947	0.105437	0.240912
-0.119222	0.135723	0.141073
-0.184842	0.0635968	0.262487
-0.251797	0.143868	0.26941
-0.0230617	0.0423727	0.0963288
-0.256449	0.0565075	0.203587
0.0122322	0.0715385	0.0145555
0.12883	0.269342	0.178825
-0.116347	0.256289	0.112467
-0.0860402	0.241554	0.30949
-0.122384	0.0644883	-0.0309112
0.176841	0.0781851	0.0133523
0.325294	0.149317	0.0590687
0.0990238	-0.0508102	0.152469
0.025503	0.0143837	0.0654699
0.183612	0.0299747	-0.00310304
0.0635444	0.057447	-0.155464
-0.021154	0.057447	0.0641336
0.0495974	0.239925	0.0108083
0.131183	0.0861056	0.17341
0.217738	0.0185454	-0.132722
0.217738	-0.0902481	-0.109105
0.362806	0.185719	-0.196611
0.209279	0.127153	-0.180905
-0.0833658	-0.155875
0.202117	-0.035965
0.0397315	-0.0134827
0.0904206	-0.407413
0.0101438	0.0285563
-0.0937662	-0.327382
-0.156671	-0.145366
-0.269167
0.299648
-0.10864
