# Supplementary material for: Augmenting hippocampal–prefrontal neuronal synchrony during sleep enhances memory consolidation in humans
Source: Nat Neurosci. 2023 Jun 1;26(6):1100–10. doi: 10.1038/s41593-023-01324-5 (PMC10244181; doi:10.1038/s41593-023-01324-5)
Supplement: Source Data Extended Data Fig. 7 — Statistical source data. [file 41593_2023_1324_MOESM12_ESM.xls]

## Sheet: a
t (mSec)	ripple_mean (uV)	ripple_sem
1	-1.45265	1.14072
2	-1.00295	1.21752
3	-0.880859	1.22426
4	-0.921652	1.2252
5	-1.00802	1.22185
6	-1.01994	1.2222
7	-1.10113	1.22155
8	-1.22306	1.22074
9	-1.1572	1.22637
10	-1.13481	1.22452
11	-1.20509	1.22017
12	-1.16763	1.22018
13	-1.13277	1.22019
14	-1.20419	1.22017
15	-1.20996	1.22049
16	-1.16413	1.21953
17	-1.16301	1.21693
18	-1.23862	1.21334
19	-1.25403	1.20849
20	-1.28354	1.20553
21	-1.44747	1.20335
22	-1.554	1.20105
23	-1.70207	1.19835
24	-1.89125	1.19682
25	-2.02137	1.19533
26	-2.02624	1.19406
27	-2.08742	1.18936
28	-2.1693	1.18691
29	-2.1842	1.18581
30	-2.11788	1.18435
31	-2.12412	1.18346
32	-2.08027	1.18254
33	-2.02275	1.1813
34	-2.05398	1.18015
35	-2.02586	1.17701
36	-2.00502	1.17342
37	-1.91673	1.17178
38	-1.87687	1.1708
39	-1.77552	1.16952
40	-1.72104	1.16816
41	-1.76894	1.16692
42	-1.80775	1.16589
43	-1.81403	1.16397
44	-1.83928	1.1607
45	-1.78694	1.16073
46	-1.85394	1.15944
47	-1.88996	1.15928
48	-1.9509	1.15861
49	-1.95924	1.15817
50	-1.85863	1.15767
51	-1.83017	1.15828
52	-1.68402	1.15879
53	-1.44839	1.16081
54	-1.31961	1.16161
55	-1.12401	1.16506
56	-0.874501	1.1763
57	-0.844982	1.1752
58	-0.833758	1.17596
59	-0.765999	1.17998
60	-0.811668	1.18092
61	-0.975132	1.17715
62	-1.05861	1.17559
63	-1.17008	1.1741
64	-1.31392	1.17023
65	-1.36159	1.16717
66	-1.40661	1.16518
67	-1.4046	1.16341
68	-1.44878	1.16153
69	-1.54662	1.15857
70	-1.60051	1.15731
71	-1.76383	1.15708
72	-1.92611	1.15641
73	-2.10384	1.15552
74	-2.27277	1.15585
75	-2.41352	1.15506
76	-2.52389	1.15499
77	-2.67076	1.15307
78	-2.80077	1.15333
79	-2.81761	1.15379
80	-2.85231	1.15449
81	-2.86996	1.15548
82	-2.83656	1.1567
83	-2.76799	1.15765
84	-2.76196	1.15883
85	-2.73049	1.15929
86	-2.64337	1.15934
87	-2.64144	1.16052
88	-2.67066	1.16186
89	-2.73172	1.16272
90	-2.79061	1.16288
91	-2.64515	1.1638
92	-2.71937	1.16238
93	-2.80095	1.16105
94	-2.83897	1.15812
95	-2.89166	1.15807
96	-2.85504	1.15814
97	-2.82584	1.15863
98	-2.77577	1.15909
99	-2.8024	1.16051
100	-2.92096	1.163
101	-2.83768	1.16242
102	-3.01456	1.16166
103	-3.14772	1.16129
104	-3.26757	1.16174
105	-3.3555	1.16274
106	-3.35818	1.1619
107	-3.46452	1.16207
108	-3.50796	1.1613
109	-3.68658	1.16123
110	-3.9612	1.16026
111	-4.00723	1.15544
112	-4.25452	1.15424
113	-4.44031	1.15295
114	-4.58778	1.1515
115	-4.75519	1.14994
116	-4.84404	1.14894
117	-4.98876	1.14833
118	-5.06767	1.14722
119	-5.28998	1.14704
120	-5.47066	1.14831
121	-5.41418	1.14643
122	-5.61936	1.14609
123	-5.66173	1.14543
124	-5.74452	1.1446
125	-5.72581	1.14332
126	-5.69053	1.1418
127	-5.70771	1.13888
128	-5.63098	1.13716
129	-5.58937	1.13658
130	-5.5328	1.13702
131	-5.28089	1.13511
132	-5.32567	1.13407
133	-5.28085	1.13345
134	-5.24146	1.13318
135	-5.15936	1.13262
136	-5.06505	1.13272
137	-4.94663	1.13371
138	-4.84239	1.13542
139	-4.70016	1.13614
140	-4.59095	1.13781
141	-4.47936	1.13953
142	-4.3138	1.14135
143	-4.18699	1.14185
144	-4.16921	1.14128
145	-4.11791	1.14189
146	-4.13066	1.1416
147	-4.21619	1.14198
148	-4.27501	1.14198
149	-4.31543	1.14175
150	-4.31369	1.14156
151	-4.25183	1.14098
152	-4.17565	1.13999
153	-4.08166	1.13972
154	-4.05208	1.14011
155	-3.9256	1.14125
156	-3.84917	1.14074
157	-3.78636	1.14104
158	-3.71617	1.14075
159	-3.60255	1.14107
160	-3.5185	1.14048
161	-3.38962	1.14069
162	-3.34266	1.14226
163	-3.27592	1.1434
164	-3.13707	1.14373
165	-3.01501	1.14359
166	-2.99218	1.14376
167	-2.92685	1.14264
168	-2.91026	1.14299
169	-2.86706	1.14008
170	-3.0161	1.14207
171	-2.28788	1.17336
172	-1.97893	1.20382
173	-2.09635	1.1896
174	-1.99486	1.1967
175	-1.9539	1.19246
176	-1.78302	1.19449
177	-1.7011	1.19207
178	-1.57255	1.19366
179	-1.47142	1.19472
180	-1.3145	1.19829
181	-1.08045	1.20234
182	-0.92912	1.20673
183	-0.839391	1.2111
184	-0.691148	1.21649
185	-0.572668	1.22017
186	-0.420015	1.22433
187	-0.276856	1.22638
188	-0.272442	1.22529
189	-0.189577	1.2283
190	-0.222701	1.22939
191	-0.177613	1.23079
192	-0.210909	1.23179
193	-0.290073	1.23314
194	-0.368955	1.23437
195	-0.400085	1.23421
196	-0.517194	1.23441
197	-0.609516	1.23303
198	-0.74473	1.23032
199	-0.890491	1.22932
200	-1.17121	1.22957
201	-1.33752	1.23229
202	-1.4704	1.23352
203	-1.65889	1.23083
204	-1.81691	1.22537
205	-1.94718	1.21991
206	-1.99627	1.21836
207	-2.04305	1.21704
208	-2.06424	1.21566
209	-2.08297	1.21443
210	-2.06052	1.21281
211	-2.06622	1.21129
212	-2.05759	1.20813
213	-2.20635	1.20503
214	-2.25604	1.2025
215	-2.29162	1.20071
216	-2.35531	1.19856
217	-2.35876	1.19634
218	-2.28465	1.19376
219	-2.20718	1.19081
220	-2.12392	1.18902
221	-1.93877	1.18404
222	-1.69956	1.18022
223	-1.41884	1.17918
224	-1.12361	1.17701
225	-0.863657	1.17631
226	-0.736306	1.17603
227	-0.605329	1.17603
228	-0.502535	1.17652
229	-0.423659	1.17713
230	-0.425153	1.17891
231	-0.375079	1.17994
232	-0.366918	1.18069
233	-0.374438	1.18103
234	-0.472621	1.18196
235	-0.563628	1.18171
236	-0.6001	1.18175
237	-0.619423	1.18107
238	-0.660118	1.17802
239	-0.610218	1.17705
240	-0.552217	1.17556
241	-0.558177	1.17338
242	-0.568274	1.17125
243	-0.619444	1.16973
244	-0.662985	1.16852
245	-0.677754	1.16759
246	-0.705711	1.16803
247	-0.7493	1.16846
248	-0.735774	1.16852
249	-0.765299	1.16885
250	-0.771069	1.16894
251	-0.879754	1.16949
252	-0.90664	1.16874
253	-0.906084	1.16872
254	-0.937309	1.16615
255	-0.889118	1.16331
256	-0.867151	1.16238
257	-0.824906	1.16105
258	-0.661521	1.16024
259	-0.524315	1.1595
260	-0.439386	1.15946
261	-0.429371	1.15905
262	-0.379861	1.15935
263	-0.331202	1.15995
264	-0.350031	1.15997
265	-0.32925	1.16097
266	-0.316106	1.16304
267	-0.265655	1.16546
268	-0.109781	1.1689
269	-0.0259484	1.17178
270	0.0943851	1.17599
271	0.198458	1.17747
272	0.2638	1.18027
273	0.366377	1.18481
274	0.503941	1.18782
275	0.637012	1.19065
276	0.787395	1.19292
277	0.889838	1.19454
278	0.990753	1.19611
279	1.11532	1.19739
280	1.20763	1.19895
281	1.26092	1.19907
282	1.38836	1.19879
283	1.47249	1.19816
284	1.55937	1.19761
285	1.54134	1.19617
286	1.62468	1.19448
287	1.67452	1.19062
288	1.67449	1.18407
289	1.65684	1.17923
290	1.62436	1.17557
291	1.60718	1.17111
292	1.6278	1.16767
293	1.59726	1.16521
294	1.66102	1.16321
295	1.69513	1.16178
296	1.74997	1.16104
297	1.70226	1.16111
298	1.60485	1.16112
299	1.53395	1.16196
300	1.51254	1.16375
301	1.54104	1.16577
302	1.50433	1.16639
303	1.46736	1.1679
304	1.38191	1.16748
305	1.3353	1.16713
306	1.24701	1.16883
307	1.19726	1.16991
308	1.15575	1.17113
309	1.05014	1.17177
310	0.935559	1.17183
311	0.753952	1.17156
312	0.643381	1.17092
313	0.578211	1.17105
314	0.498947	1.17123
315	0.432324	1.17225
316	0.428977	1.17335
317	0.487618	1.17535
318	0.509136	1.17812
319	0.522271	1.18123
320	0.440204	1.18557
321	0.369637	1.18841
322	0.273857	1.19199
323	0.185643	1.19617
324	0.149481	1.19955
325	0.148764	1.20399
326	0.118025	1.20818
327	0.0771346	1.21175
328	0.108351	1.2158
329	0.152842	1.21965
330	0.149941	1.2215
331	0.314088	1.22318
332	0.354554	1.22482
333	0.355819	1.22625
334	0.294138	1.22756
335	0.213553	1.22988
336	0.114978	1.23315
337	-0.121277	1.23624
338	-0.363644	1.23745
339	-0.476059	1.23998
340	-0.582614	1.24253
341	-0.583655	1.24418
342	-0.654684	1.24529
343	-0.693984	1.24575
344	-0.666492	1.2461
345	-0.587868	1.24608
346	-0.515251	1.24362
347	-0.438621	1.24029
348	-0.416216	1.23645
349	-0.347476	1.23346
350	-0.249527	1.22931
351	-0.159767	1.22563
352	0.0164678	1.22292
353	0.0405039	1.22142
354	0.0414171	1.21953
355	0.107203	1.21824
356	0.109945	1.21804
357	0.0669561	1.21738
358	0.0647687	1.21695
359	0.0617396	1.2158
360	0.120859	1.21533
361	0.293572	1.2152
362	0.449732	1.21585
363	0.53622	1.21874
364	0.691987	1.22287
365	0.831127	1.22601
366	0.918037	1.22868
367	0.978574	1.2318
368	1.11381	1.23243
369	1.13736	1.23331
370	1.06937	1.2337
371	1.01619	1.2317
372	0.925029	1.22939
373	0.82038	1.2271
374	0.761016	1.22368
375	0.688434	1.22087
376	0.61435	1.21744
377	0.503709	1.21436
378	0.429759	1.21062
379	0.361313	1.2074
380	0.313	1.20475
381	0.263494	1.20243
382	0.126198	1.19957
383	-0.0676829	1.19609
384	-0.321486	1.19326
385	-0.633118	1.19115
386	-1.00605	1.18999
387	-1.32599	1.18937
388	-1.62911	1.18756
389	-1.79565	1.18606
390	-2.01388	1.18336
391	-2.19538	1.18124
392	-2.35122	1.18108
393	-2.5044	1.18224
394	-2.56268	1.18431
395	-2.46699	1.18654
396	-2.35629	1.18833
397	-2.22606	1.19048
398	-2.09647	1.19214
399	-1.97783	1.19351
400	-1.96675	1.19429
401	-1.95485	1.1944
402	-1.92978	1.19444
403	-1.97716	1.19454
404	-1.96591	1.19457
405	-1.93961	1.19546
406	-1.95495	1.19772
407	-1.95162	1.19963
408	-1.88415	1.20065
409	-1.79053	1.20114
410	-1.67353	1.20134
411	-1.63407	1.20055
412	-1.58007	1.19883
413	-1.52895	1.19726
414	-1.42874	1.19582
415	-1.41464	1.19463
416	-1.5319	1.19272
417	-1.57024	1.19057
418	-1.56708	1.18831
419	-1.62818	1.1859
420	-1.82331	1.18328
421	-1.98966	1.18031
422	-2.10183	1.17834
423	-2.23912	1.17744
424	-2.33342	1.17694
425	-2.37371	1.17695
426	-2.37916	1.17662
427	-2.36224	1.17676
428	-2.3724	1.17739
429	-2.40581	1.17871
430	-2.54993	1.17927
431	-2.64358	1.17978
432	-2.72412	1.18043
433	-2.78873	1.18053
434	-2.92302	1.18105
435	-3.05491	1.18099
436	-3.18106	1.18146
437	-3.32665	1.18184
438	-3.45197	1.18167
439	-3.55686	1.18224
440	-3.76553	1.18232
441	-3.90793	1.18306
442	-4.07025	1.18403
443	-4.20056	1.18464
444	-4.32353	1.1858
445	-4.36146	1.18669
446	-4.40886	1.18752
447	-4.55411	1.18831
448	-4.67497	1.18961
449	-4.75531	1.19002
450	-4.74172	1.1909
451	-4.75585	1.19148
452	-4.78448	1.19218
453	-4.79323	1.19293
454	-4.81189	1.19347
455	-4.90825	1.19391
456	-5.03985	1.1955
457	-5.08112	1.19729
458	-5.20953	1.19924
459	-5.34405	1.20127
460	-5.50431	1.2035
461	-5.61678	1.20533
462	-5.76505	1.20779
463	-5.90635	1.21018
464	-6.0754	1.21309
465	-6.26282	1.21579
466	-6.43562	1.21773
467	-6.47713	1.22008
468	-6.51479	1.22259
469	-6.51552	1.22484
470	-6.55201	1.22675
471	-6.48308	1.22787
472	-6.40938	1.22827
473	-6.33971	1.22913
474	-6.17105	1.22994
475	-5.9874	1.23075
476	-5.88428	1.231
477	-5.74362	1.23146
478	-5.61952	1.23189
479	-5.53558	1.23249
480	-5.50579	1.23364
481	-5.50886	1.23472
482	-5.52089	1.23613
483	-5.46049	1.23777
484	-5.28771	1.23882
485	-5.15888	1.2399
486	-5.03941	1.2409
487	-4.93049	1.24177
488	-4.79599	1.24253
489	-4.61468	1.24344
490	-4.55139	1.24337
491	-4.42599	1.24353
492	-4.36498	1.24321
493	-4.38217	1.24289
494	-4.31558	1.24306
495	-4.3508	1.24297
496	-4.31177	1.24295
497	-4.29368	1.24328
498	-4.25358	1.24347
499	-4.16828	1.24313
500	-4.01653	1.24409
501	-3.84848	1.24512
502	-3.70224	1.24646
503	-3.53278	1.24813
504	-3.45916	1.24899
505	-3.45279	1.24958
506	-3.49365	1.25026
507	-3.50034	1.2506
508	-3.55881	1.2508
509	-3.71225	1.25087
510	-3.8681	1.25171
511	-4.00436	1.25166
512	-4.22175	1.25142
513	-4.54859	1.25066
514	-4.85309	1.25035
515	-5.16721	1.24963
516	-5.49003	1.24902
517	-5.81123	1.24891
518	-6.04234	1.24956
519	-6.12636	1.25045
520	-6.25354	1.2511
521	-6.33948	1.2506
522	-6.48683	1.2503
523	-6.60512	1.24992
524	-6.80934	1.24913
525	-6.95278	1.2491
526	-7.2403	1.2483
527	-7.46022	1.24809
528	-7.63648	1.24768
529	-7.77897	1.24713
530	-7.94319	1.2465
531	-8.05659	1.24578
532	-8.1338	1.24531
533	-8.25491	1.24504
534	-8.29532	1.24569
535	-8.34459	1.24605
536	-8.35173	1.24586
537	-8.31867	1.24504
538	-8.28191	1.24366
539	-8.32169	1.24216
540	-8.34317	1.23976
541	-8.4044	1.23762
542	-8.49188	1.23563
543	-8.66946	1.234
544	-8.86649	1.23304
545	-9.04344	1.2313
546	-9.14065	1.22973
547	-9.20584	1.22863
548	-9.22121	1.22683
549	-9.21471	1.22491
550	-9.17419	1.22287
551	-9.08112	1.22124
552	-9.05191	1.2188
553	-9.02438	1.21745
554	-8.94489	1.21584
555	-8.80396	1.21456
556	-8.58548	1.21322
557	-8.40363	1.21201
558	-8.33727	1.21122
559	-8.25855	1.20996
560	-8.17818	1.20844
561	-8.11314	1.20684
562	-8.09497	1.20459
563	-8.10448	1.20294
564	-8.1485	1.20118
565	-8.21129	1.20015
566	-8.32579	1.19855
567	-8.44777	1.19721
568	-8.52039	1.19496
569	-8.52862	1.19272
570	-8.57192	1.19043
571	-8.5224	1.18756
572	-8.41346	1.18501
573	-8.38912	1.18322
574	-8.322	1.18107
575	-8.2398	1.17937
576	-8.30029	1.1779
577	-8.36501	1.17739
578	-8.49096	1.17647
579	-8.69796	1.1753
580	-8.90066	1.17413
581	-9.05352	1.17297
582	-9.20756	1.1725
583	-9.36402	1.17157
584	-9.4727	1.17135
585	-9.65197	1.1716
586	-9.74493	1.17086
587	-9.88627	1.17067
588	-9.99156	1.16974
589	-10.1407	1.16916
590	-10.336	1.16859
591	-10.4182	1.16778
592	-10.4189	1.16736
593	-10.443	1.16668
594	-10.3799	1.166
595	-10.2928	1.16609
596	-10.2796	1.1663
597	-10.1861	1.16605
598	-9.98701	1.16594
599	-9.88378	1.166
600	-9.78649	1.16627
601	-9.70587	1.16634
602	-9.63078	1.16624
603	-9.60166	1.16538
604	-9.55981	1.16378
605	-9.50065	1.16245
606	-9.40299	1.16078
607	-9.34035	1.15935
608	-9.18037	1.15813
609	-9.09248	1.15657
610	-9.00077	1.15602
611	-8.97726	1.15609
612	-8.9641	1.15582
613	-8.9149	1.15614
614	-8.95979	1.15683
615	-8.99744	1.1568
616	-9.01762	1.15651
617	-9.06748	1.15681
618	-9.06515	1.15654
619	-8.97519	1.15729
620	-8.8924	1.15817
621	-8.83122	1.15857
622	-8.83081	1.15861
623	-8.85692	1.15815
624	-8.79238	1.15689
625	-8.71063	1.15476
626	-8.65657	1.15259
627	-8.5596	1.15062
628	-8.49029	1.14915
629	-8.32122	1.14787
630	-8.16554	1.14617
631	-7.93228	1.14473
632	-7.7569	1.14402
633	-7.63305	1.14296
634	-7.49313	1.14186
635	-7.34258	1.14086
636	-7.24407	1.13994
637	-7.09537	1.13916
638	-6.88302	1.13723
639	-6.72432	1.13497
640	-6.62479	1.13295
641	-6.43635	1.13056
642	-6.35039	1.12912
643	-6.29811	1.12744
644	-6.22208	1.12563
645	-6.11767	1.12361
646	-5.94866	1.12214
647	-5.84704	1.12097
648	-5.64677	1.12013
649	-5.46034	1.11898
650	-5.28879	1.1181
651	-5.10627	1.11688
652	-4.94383	1.11594
653	-4.7694	1.11576
654	-4.57131	1.11554
655	-4.24743	1.11546
656	-4.04713	1.11564
657	-3.83175	1.11543
658	-3.58429	1.11446
659	-3.43562	1.1135
660	-3.24317	1.11312
661	-3.03559	1.11201
662	-2.86043	1.11091
663	-2.71488	1.11049
664	-2.60024	1.10983
665	-2.44893	1.10895
666	-2.33149	1.10814
667	-2.14286	1.10843
668	-1.88084	1.10854
669	-1.64349	1.10901
670	-1.41114	1.10939
671	-1.18825	1.10878
672	-0.993234	1.10874
673	-0.838628	1.10906
674	-0.619623	1.10919
675	-0.402687	1.10971
676	-0.237503	1.11059
677	-0.0775866	1.11202
678	0.174857	1.11268
679	0.32408	1.11282
680	0.365587	1.11339
681	0.479687	1.1137
682	0.543868	1.11347
683	0.557642	1.11347
684	0.602916	1.11345
685	0.64955	1.11355
686	0.629799	1.11283
687	0.608107	1.11245
688	0.644446	1.11202
689	0.660745	1.1123
690	0.667379	1.11227
691	0.676079	1.11203
692	0.749964	1.11193
693	0.86674	1.11182
694	1.09433	1.11204
695	1.33723	1.11113
696	1.53984	1.11114
697	1.67186	1.11023
698	1.84145	1.10967
699	2.01789	1.11111
700	2.21491	1.1117
701	2.36431	1.11281
702	2.4847	1.11398
703	2.58915	1.11415
704	2.60384	1.11434
705	2.79644	1.11408
706	2.89957	1.11419
707	2.96876	1.11345
708	3.17028	1.11275
709	3.35264	1.11314
710	3.51651	1.11169
711	3.76289	1.11003
712	4.01944	1.1098
713	4.26309	1.10929
714	4.35925	1.10921
715	4.65934	1.10952
716	4.88338	1.1085
717	5.06747	1.10791
718	5.31552	1.10703
719	5.45923	1.10727
720	5.59254	1.1069
721	5.64178	1.1072
722	5.66324	1.10684
723	5.68274	1.10695
724	5.64984	1.1071
725	5.74239	1.10872
726	5.80587	1.11041
727	5.92284	1.11162
728	6.15274	1.11331
729	6.34389	1.11509
730	6.49588	1.11596
731	6.66312	1.11765
732	6.90395	1.11999
733	7.03451	1.12046
734	6.99382	1.1201
735	7.00508	1.1202
736	7.03466	1.12031
737	6.9937	1.1198
738	7.12677	1.1198
739	7.25767	1.12048
740	7.36049	1.12049
741	7.54623	1.12137
742	7.74984	1.12337
743	7.83873	1.12393
744	7.95896	1.12473
745	8.26214	1.12507
746	8.46969	1.12555
747	8.53439	1.12527
748	8.70682	1.12494
749	8.82245	1.12622
750	8.8852	1.12603
751	8.91117	1.12617
752	8.85225	1.12595
753	8.80704	1.12525
754	8.64191	1.12575
755	8.74463	1.12301
756	8.77565	1.12147
757	8.71359	1.12095
758	8.78813	1.1186
759	8.7747	1.11751
760	8.71157	1.11641
761	8.63399	1.11577
762	8.60452	1.11455
763	8.48405	1.11408
764	8.31896	1.11522
765	8.35747	1.11246
766	8.36293	1.11102
767	8.34991	1.11061
768	9.06561	1.16103
769	9.05115	1.16627
770	8.95514	1.16196
771	8.94248	1.16343
772	8.92807	1.16119
773	8.86499	1.16
774	8.72373	1.16238
775	8.82091	1.1628
776	8.71914	1.16176
777	8.56337	1.16051
778	8.52571	1.15733
779	8.43972	1.15613
780	8.33898	1.15355
781	8.26519	1.15156
782	8.22947	1.1488
783	8.23201	1.14836
784	8.21661	1.14839
785	8.231	1.14149
786	8.26505	1.14484
787	8.25007	1.14304
788	8.43245	1.1468
789	8.47086	1.14066
790	8.62122	1.15151
791	8.29398	1.10272
792	7.78633	1.08462
793	8.16985	1.07753
794	8.12053	1.07912
795	8.19142	1.08228
796	8.14127	1.08297
797	8.04917	1.08642
798	7.99892	1.08314
799	7.99971	1.08068
800	8.0373	1.08025
801	8.05699	1.07876
802	8.20109	1.07886
803	8.27769	1.07786
804	8.36889	1.07851
805	8.66191	1.0773
806	8.7887	1.07714
807	8.85262	1.0766
808	8.96543	1.07834
809	8.95516	1.0809
810	8.95803	1.07922
811	8.95115	1.08094
812	9.00801	1.08369
813	8.97356	1.08544
814	8.93941	1.0862
815	9.0912	1.08772
816	9.09089	1.08899
817	9.07932	1.08779
818	9.20159	1.08591
819	9.29091	1.08629
820	9.30682	1.0846
821	9.33142	1.08555
822	9.45364	1.08747
823	9.43363	1.08773
824	9.43168	1.08855
825	9.59257	1.09257
826	9.52888	1.09513
827	9.47536	1.09359
828	9.48657	1.09521
829	9.31596	1.0989
830	9.07469	1.09823
831	8.86056	1.10006
832	8.6961	1.10478
833	8.39647	1.10611
834	8.12365	1.10628
835	7.97431	1.1062
836	7.79071	1.10821
837	7.64205	1.10662
838	7.69211	1.10698
839	7.67049	1.10912
840	7.62433	1.10591
841	7.58928	1.10671
842	7.67415	1.10958
843	7.56849	1.10774
844	7.48964	1.10795
845	7.47527	1.10885
846	7.34227	1.11115
847	7.16704	1.10995
848	7.08493	1.11078
849	6.96312	1.11333
850	6.88389	1.11108
851	6.88301	1.10987
852	6.94053	1.10879
853	6.95381	1.10768
854	7.02685	1.1073
855	7.30822	1.10584
856	7.34617	1.10631
857	7.35339	1.10489
858	7.47353	1.10553
859	7.51433	1.10772
860	7.48059	1.10622
861	7.60843	1.10807
862	7.83234	1.11044
863	7.99416	1.11132
864	8.2243	1.11162
865	8.59901	1.11145
866	8.78345	1.11224
867	8.94222	1.10992
868	9.25124	1.11066
869	9.46253	1.11854
870	9.64743	1.12361
871	9.74966	1.12663
872	9.79112	1.1254
873	9.70923	1.1234
874	9.78976	1.12135
875	10.156	1.12354
876	10.3198	1.12517
877	10.5804	1.12166
878	10.9218	1.12066
879	11.1066	1.12272
880	11.3926	1.11929
881	11.5648	1.11799
882	11.7972	1.11909
883	11.9816	1.11709
884	12.1034	1.11331
885	12.3534	1.1089
886	12.445	1.10879
887	12.7159	1.10569
888	12.8935	1.10571
889	12.9812	1.1066
890	13.2499	1.10499
891	13.3782	1.10533
892	13.4382	1.10731
893	13.4514	1.10777
894	13.5534	1.10575
895	13.6186	1.10522
896	13.7332	1.10787
897	14.095	1.10411
898	14.2301	1.10255
899	14.3668	1.10303
900	14.7344	1.09991
901	15.0869	1.09582
902	15.3741	1.09221
903	15.7051	1.09005
904	16.0882	1.08653
905	16.4094	1.08394
906	16.4963	1.08293
907	16.7739	1.07828
908	17.0177	1.07727
909	17.125	1.07779
910	17.4436	1.0745
911	17.8132	1.07335
912	18.208	1.07303
913	18.6676	1.07343
914	19.2564	1.0709
915	19.6885	1.07009
916	20.0984	1.06987
917	20.6102	1.06692
918	20.8832	1.06336
919	21.0787	1.06118
920	21.4706	1.05749
921	21.8388	1.05516
922	22.0673	1.05162
923	22.5327	1.04861
924	23.2034	1.04578
925	23.874	1.04448
926	24.5119	1.04389
927	25.3674	1.04088
928	25.9882	1.03943
929	26.3169	1.0385
930	26.5845	1.03481
931	26.7492	1.03297
932	26.721	1.03204
933	27.0134	1.02947
934	27.4634	1.02729
935	27.9613	1.02934
936	28.6904	1.03376
937	29.5899	1.03283
938	30.4044	1.03314
939	31.0359	1.03279
940	31.5985	1.0307
941	31.9203	1.03102
942	31.9503	1.02855
943	31.7617	1.025
944	31.671	1.0204
945	31.6451	1.01904
946	31.6441	1.01341
947	32.3244	1.03274
948	33.0379	1.05876
949	33.6349	1.0542
950	34.52	1.05872
951	35.2879	1.05233
952	35.9417	1.04922
953	36.3918	1.04922
954	36.7498	1.05138
955	36.6911	1.04918
956	36.4566	1.04601
957	36.3033	1.04285
958	36.1321	1.0448
959	36.0322	1.04415
960	36.342	1.04362
961	37.1218	1.0467
962	38.0656	1.04489
963	39.4231	1.0466
964	40.9055	1.04788
965	41.95	1.04853
966	42.6369	1.04932
967	42.9739	1.05039
968	42.6702	1.05126
969	41.7865	1.05218
970	41.0222	1.05561
971	40.537	1.06308
972	40.4885	1.06445
973	41.3667	1.06919
974	43.3847	1.06766
975	46.0471	1.079
976	48.7824	1.08356
977	51.2951	1.07802
978	52.5433	1.07825
979	51.9577	1.07504
980	50.102	1.07219
981	47.1098	1.06957
982	43.8683	1.06785
983	41.6066	1.0646
984	41.2692	1.06392
985	43.0983	1.0665
986	46.9593	1.06986
987	52.4013	1.06997
988	57.6196	1.07837
989	60.9702	1.0792
990	61.8166	1.08017
991	59.5477	1.08483
992	54.6954	1.08594
993	48.9439	1.08716
994	44.0922	1.09182
995	41.4791	1.09607
996	42.2389	1.10868
997	46.9619	1.11172
998	55.1372	1.17988
999	63.0042	1.23952
1000	68.5282	1.25723
1001	70.7247	1.27012
1002	69.0193	1.28404
1003	63.8745	1.28744
1004	57.0169	1.2774
1005	50.4904	1.27378
1006	46.5879	1.27778
1007	46.3401	1.27751
1008	49.3847	1.27526
1009	54.9298	1.27135
1010	61.3686	1.26831
1011	66.9301	1.2655
1012	70.028	1.2595
1013	69.9462	1.25504
1014	66.9975	1.24744
1015	62.2958	1.23651
1016	57.3078	1.23005
1017	53.5451	1.22638
1018	51.8036	1.22346
1019	52.2839	1.22405
1020	54.6652	1.2252
1021	58.0271	1.22715
1022	61.3479	1.22899
1023	63.5944	1.22982
1024	64.2189	1.23004
1025	63.2604	1.23009
1026	61.0524	1.22967
1027	58.2851	1.22867
1028	55.6831	1.22826
1029	53.6588	1.22757
1030	52.6572	1.2276
1031	52.4856	1.22453
1032	52.9585	1.21987
1033	53.7513	1.21916
1034	54.3357	1.22013
1035	54.5766	1.22038
1036	54.3392	1.22149
1037	53.5267	1.22206
1038	52.2456	1.2254
1039	50.5502	1.21959
1040	48.734	1.20691
1041	47.3221	1.21642
1042	46.2195	1.22675
1043	45.4397	1.22983
1044	44.8716	1.23492
1045	44.5219	1.24189
1046	44.1576	1.25012
1047	43.7384	1.25897
1048	43.0803	1.2636
1049	42.157	1.27004
1050	40.9263	1.27752
1051	39.4255	1.28423
1052	37.8081	1.2916
1053	36.1801	1.29692
1054	34.7204	1.30314
1055	33.3671	1.30893
1056	32.2851	1.31506
1057	31.3556	1.32085
1058	30.7253	1.32694
1059	30.1032	1.3334
1060	29.3703	1.34012
1061	28.4415	1.34713
1062	27.3334	1.35284
1063	26.0558	1.36147
1064	24.5442	1.36732
1065	22.9357	1.36968
1066	21.3862	1.37467
1067	19.9032	1.3814
1068	18.5975	1.38757
1069	17.356	1.39394
1070	16.2616	1.40184
1071	15.2107	1.40943
1072	14.1079	1.41711
1073	12.8651	1.42601
1074	11.3828	1.43323
1075	9.88163	1.44082
1076	8.27196	1.44813
1077	6.61461	1.45464
1078	4.86844	1.46076
1079	3.15241	1.46705
1080	1.61652	1.47426
1081	0.10965	1.47941
1082	-1.44138	1.4836
1083	-2.98585	1.49077
1084	-4.51233	1.49909
1085	-6.07469	1.50769
1086	-7.73053	1.51583
1087	-9.42886	1.5239
1088	-11.187	1.53168
1089	-13.0263	1.5393
1090	-14.8437	1.54789
1091	-16.5989	1.55435
1092	-18.2113	1.56161
1093	-19.8962	1.56921
1094	-21.5062	1.57737
1095	-23.0488	1.58483
1096	-24.6425	1.59335
1097	-26.3101	1.60116
1098	-28.0835	1.60666
1099	-29.8562	1.61108
1100	-31.6901	1.61587
1101	-33.5452	1.62268
1102	-35.4517	1.62934
1103	-37.3164	1.63555
1104	-39.1388	1.64137
1105	-40.9131	1.64728
1106	-42.493	1.65414
1107	-44.0529	1.66128
1108	-45.6664	1.66761
1109	-47.1472	1.6739
1110	-48.6412	1.67984
1111	-50.1474	1.68652
1112	-51.6895	1.69263
1113	-53.321	1.6973
1114	-55.4669	1.67055
1115	-57.274	1.67144
1116	-58.839	1.67591
1117	-60.4046	1.68275
1118	-61.8331	1.68887
1119	-63.2448	1.69425
1120	-64.6221	1.69988
1121	-65.9656	1.70526
1122	-67.3525	1.70903
1123	-68.7419	1.71233
1124	-70.1534	1.7154
1125	-71.662	1.71792
1126	-73.1171	1.72041
1127	-74.4681	1.72258
1128	-75.7776	1.72441
1129	-77.0222	1.72686
1130	-78.0966	1.73009
1131	-79.0756	1.73267
1132	-80.044	1.73297
1133	-80.9811	1.7349
1134	-81.8646	1.73708
1135	-82.7917	1.7397
1136	-83.7743	1.74156
1137	-84.8845	1.74398
1138	-85.9108	1.74621
1139	-86.974	1.74802
1140	-88.1669	1.74949
1141	-89.2267	1.75075
1142	-90.3642	1.75126
1143	-91.5215	1.75182
1144	-92.5552	1.75216
1145	-93.5348	1.75202
1146	-94.4601	1.75159
1147	-95.4127	1.75114
1148	-96.3658	1.74978
1149	-97.2723	1.74793
1150	-98.0855	1.74876
1151	-98.8599	1.74926
1152	-99.5671	1.75011
1153	-100.217	1.75014
1154	-100.857	1.75014
1155	-101.493	1.74972
1156	-102.135	1.74902
1157	-102.772	1.74789
1158	-103.365	1.74614
1159	-103.94	1.74407
1160	-104.482	1.74278
1161	-105.059	1.74116
1162	-105.648	1.74009
1163	-106.183	1.73908
1164	-106.706	1.73896
1165	-107.09	1.73574
1166	-107.375	1.7335
1167	-107.593	1.73337
1168	-107.73	1.73241
1169	-107.944	1.73193
1170	-108.103	1.73107
1171	-108.245	1.73023
1172	-108.35	1.72885
1173	-108.466	1.72721
1174	-108.516	1.72543
1175	-108.5	1.72417
1176	-108.461	1.72295
1177	-108.384	1.72259
1178	-108.179	1.72173
1179	-107.928	1.72296
1180	-107.588	1.72464
1181	-107.251	1.72462
1182	-106.961	1.72277
1183	-106.61	1.72259
1184	-106.208	1.72363
1185	-105.751	1.7231
1186	-105.249	1.72195
1187	-104.762	1.71878
1188	-104.288	1.71667
1189	-103.803	1.71482
1190	-103.177	1.71234
1191	-102.572	1.70913
1192	-101.88	1.70487
1193	-101.086	1.69957
1194	-100.265	1.69421
1195	-99.4659	1.68858
1196	-98.5177	1.68257
1197	-97.6583	1.67672
1198	-96.6712	1.67006
1199	-95.6993	1.66177
1200	-94.6518	1.65607
1201	-93.5605	1.65108
1202	-92.4417	1.64619
1203	-91.3169	1.64183
1204	-90.1189	1.63704
1205	-88.976	1.63226
1206	-87.8073	1.62789
1207	-86.6217	1.6232
1208	-85.3957	1.6181
1209	-84.1655	1.61233
1210	-82.84	1.60654
1211	-81.5737	1.60087
1212	-80.3924	1.59468
1213	-79.1864	1.58952
1214	-78.0213	1.58593
1215	-76.8789	1.58103
1216	-75.6133	1.57493
1217	-74.3094	1.56998
1218	-72.9722	1.5642
1219	-71.5618	1.55917
1220	-70.1495	1.55383
1221	-68.7173	1.54811
1222	-67.3922	1.54268
1223	-66.0598	1.53607
1224	-64.7403	1.5294
1225	-63.5038	1.52295
1226	-62.2676	1.51698
1227	-61.0013	1.51106
1228	-59.7885	1.50544
1229	-58.594	1.49972
1230	-57.4147	1.4937
1231	-56.2341	1.48844
1232	-55.1062	1.48165
1233	-54.0026	1.47612
1234	-52.9076	1.47086
1235	-51.6994	1.46571
1236	-50.6144	1.4597
1237	-49.5436	1.45289
1238	-48.4845	1.44717
1239	-47.4249	1.44061
1240	-46.3081	1.43417
1241	-45.2311	1.4277
1242	-44.184	1.42115
1243	-43.1288	1.41455
1244	-42.112	1.40899
1245	-41.0938	1.40451
1246	-40.1532	1.4003
1247	-39.1935	1.39638
1248	-38.3338	1.39204
1249	-37.4201	1.38718
1250	-36.5983	1.38326
1251	-35.8144	1.37881
1252	-35.1428	1.37481
1253	-34.4689	1.37053
1254	-33.6911	1.36663
1255	-33	1.36289
1256	-32.3707	1.35912
1257	-31.6695	1.35588
1258	-31.0599	1.35275
1259	-30.5176	1.3496
1260	-30.0136	1.3462
1261	-29.5891	1.34332
1262	-29.1432	1.33951
1263	-28.6777	1.33545
1264	-28.1922	1.33182
1265	-27.8008	1.32735
1266	-27.3499	1.32262
1267	-26.9077	1.31957
1268	-26.4561	1.31732
1269	-26.0143	1.31574
1270	-25.6293	1.31384
1271	-25.2697	1.31296
1272	-24.9295	1.3119
1273	-24.5535	1.31003
1274	-24.1897	1.30852
1275	-23.8166	1.30662
1276	-23.4763	1.30471
1277	-23.2697	1.30287
1278	-22.9695	1.30082
1279	-22.7056	1.29865
1280	-22.4695	1.2958
1281	-22.2722	1.29373
1282	-22.1163	1.29043
1283	-21.9613	1.28765
1284	-21.9067	1.285
1285	-21.8368	1.28204
1286	-21.7216	1.27997
1287	-21.5701	1.27699
1288	-21.4034	1.27416
1289	-21.2298	1.27168
1290	-20.958	1.26909
1291	-20.7203	1.26677
1292	-20.4972	1.26477
1293	-20.2532	1.26233
1294	-20.0179	1.26038
1295	-19.7705	1.25848
1296	-19.5496	1.25648
1297	-19.3882	1.2545
1298	-19.2731	1.25178
1299	-19.1269	1.24881
1300	-18.9901	1.24657
1301	-18.8515	1.24416
1302	-18.6503	1.24106
1303	-18.4399	1.23897
1304	-18.283	1.23646
1305	-18.1625	1.23373
1306	-18.0707	1.23181
1307	-17.9602	1.22922
1308	-17.8583	1.22681
1309	-17.6599	1.22564
1310	-17.5304	1.22369
1311	-17.495	1.22141
1312	-17.4131	1.21979
1313	-17.2552	1.21711
1314	-17.1064	1.21546
1315	-17.1871	1.2128
1316	-17.2682	1.20955
1317	-17.3306	1.20723
1318	-17.4604	1.20585
1319	-17.5645	1.20477
1320	-17.6265	1.20431
1321	-17.6657	1.20427
1322	-17.7491	1.2051
1323	-17.7461	1.20574
1324	-17.7863	1.20704
1325	-17.8178	1.20818
1326	-17.851	1.20815
1327	-17.9164	1.2083
1328	-18.0118	1.2086
1329	-18.0997	1.20865
1330	-18.136	1.20805
1331	-18.1783	1.20815
1332	-18.2808	1.2076
1333	-18.3821	1.20704
1334	-18.4648	1.20788
1335	-18.5521	1.20913
1336	-18.5961	1.21057
1337	-18.5944	1.21121
1338	-18.5891	1.21169
1339	-18.5226	1.21222
1340	-18.4095	1.21266
1341	-18.2969	1.21293
1342	-18.1862	1.21315
1343	-18.105	1.21323
1344	-18.0154	1.21273
1345	-17.9309	1.21283
1346	-17.9146	1.21282
1347	-17.9156	1.21287
1348	-17.8812	1.21319
1349	-17.9266	1.2129
1350	-18.0241	1.213
1351	-18.0785	1.21275
1352	-18.0955	1.21247
1353	-18.0408	1.21247
1354	-17.9826	1.2119
1355	-17.8443	1.2111
1356	-17.7328	1.20991
1357	-17.5914	1.20905
1358	-17.3772	1.20919
1359	-17.2547	1.20936
1360	-17.2194	1.20971
1361	-17.1588	1.20993
1362	-17.1161	1.21059
1363	-17.0537	1.21092
1364	-17.0759	1.2109
1365	-17.0982	1.21136
1366	-17.1615	1.21114
1367	-17.1518	1.21197
1368	-17.1156	1.21358
1369	-16.9954	1.21463
1370	-16.8728	1.21572
1371	-16.7642	1.21616
1372	-16.6219	1.21627
1373	-16.4729	1.21591
1374	-16.3342	1.21554
1375	-16.2008	1.21534
1376	-16.1559	1.21563
1377	-16.0359	1.21578
1378	-15.9341	1.21588
1379	-15.8615	1.21552
1380	-15.8028	1.21442
1381	-15.7683	1.21409
1382	-15.7621	1.21383
1383	-15.693	1.21336
1384	-15.6342	1.21259
1385	-15.534	1.21093
1386	-15.4109	1.20922
1387	-15.3791	1.20745
1388	-15.3778	1.20573
1389	-15.2672	1.20364
1390	-15.0857	1.20131
1391	-14.9444	1.19978
1392	-14.7731	1.1991
1393	-14.5901	1.19856
1394	-14.3775	1.19851
1395	-14.1995	1.1985
1396	-14.0213	1.19936
1397	-13.84	1.20002
1398	-13.6837	1.20088
1399	-13.4774	1.20137
1400	-13.2832	1.20184
1401	-13.0856	1.20207
1402	-12.8366	1.20221
1403	-12.6386	1.20268
1404	-12.425	1.2031
1405	-12.1755	1.20367
1406	-11.9385	1.20429
1407	-11.7058	1.20397
1408	-11.4515	1.20452
1409	-11.191	1.20478
1410	-10.9057	1.20558
1411	-10.6549	1.20592
1412	-10.4082	1.20603
1413	-10.0732	1.2056
1414	-9.77509	1.2052
1415	-9.46508	1.2046
1416	-9.22686	1.20335
1417	-8.95449	1.20241
1418	-8.7153	1.20161
1419	-8.47075	1.20085
1420	-8.20415	1.20001
1421	-8.02236	1.19971
1422	-7.80934	1.19976
1423	-7.58519	1.1993
1424	-7.4544	1.19912
1425	-7.33201	1.19975
1426	-7.23528	1.19912
1427	-7.16476	1.19848
1428	-7.06814	1.19771
1429	-6.96738	1.19631
1430	-6.79167	1.19449
1431	-6.69886	1.19359
1432	-6.59364	1.19286
1433	-6.48578	1.19234
1434	-6.27199	1.19194
1435	-5.99526	1.19101
1436	-5.76289	1.18948
1437	-5.55061	1.18814
1438	-5.37094	1.18723
1439	-5.29342	1.18541
1440	-5.17779	1.18355
1441	-5.03216	1.18173
1442	-4.92473	1.18007
1443	-4.81179	1.17858
1444	-4.76451	1.17731
1445	-4.71122	1.17597
1446	-4.69462	1.17471
1447	-4.59279	1.17317
1448	-4.41701	1.17152
1449	-4.25054	1.17066
1450	-4.06944	1.16937
1451	-3.86256	1.16839
1452	-3.6499	1.16775
1453	-3.51078	1.1673
1454	-3.44805	1.16747
1455	-3.354	1.16799
1456	-3.28368	1.16799
1457	-3.27075	1.16836
1458	-3.1712	1.16847
1459	-3.09659	1.16877
1460	-3.058	1.16867
1461	-2.97493	1.16859
1462	-2.88973	1.16873
1463	-2.82342	1.16876
1464	-2.6681	1.16795
1465	-2.56126	1.16715
1466	-2.47029	1.1668
1467	-2.35243	1.16587
1468	-2.24522	1.16515
1469	-2.11384	1.16453
1470	-1.91251	1.16389
1471	-1.6484	1.16352
1472	-1.45159	1.16322
1473	-1.38662	1.1627
1474	-1.3526	1.16282
1475	-1.34374	1.16347
1476	-1.38406	1.16455
1477	-1.34702	1.16521
1478	-1.25904	1.16555
1479	-1.06816	1.16524
1480	-0.879961	1.16468
1481	-0.638871	1.16355
1482	-0.326394	1.16282
1483	-0.0454059	1.16205
1484	0.159948	1.16063
1485	0.312909	1.15911
1486	0.407913	1.15755
1487	0.528779	1.15635
1488	0.667924	1.15536
1489	0.737206	1.15453
1490	0.747364	1.15333
1491	0.812841	1.15246
1492	0.795345	1.1519
1493	0.654799	1.15185
1494	0.551427	1.15178
1495	0.543989	1.15204
1496	0.519516	1.15235
1497	0.44732	1.15316
1498	0.485794	1.15305
1499	0.524361	1.15372
1500	0.610575	1.15432
1501	0.760754	1.15405
1502	1.00892	1.15246
1503	1.14889	1.15129
1504	1.36392	1.15083
1505	1.55199	1.1504
1506	1.70732	1.15037
1507	1.86685	1.15028
1508	1.99283	1.15013
1509	2.02696	1.15074
1510	1.93877	1.15158
1511	1.99473	1.15254
1512	2.01659	1.15367
1513	2.05294	1.1546
1514	2.10749	1.15524
1515	2.17087	1.15606
1516	2.15087	1.1571
1517	2.1179	1.15818
1518	2.18335	1.15852
1519	2.21686	1.15963
1520	2.23323	1.16061
1521	2.35068	1.1617
1522	2.41049	1.16284
1523	2.45528	1.16368
1524	2.54248	1.16418
1525	2.6238	1.16508
1526	2.73338	1.16665
1527	2.87071	1.16833
1528	3.05588	1.16982
1529	3.29158	1.17076
1530	3.5657	1.17188
1531	3.87623	1.17294
1532	4.13959	1.17391
1533	4.34803	1.17441
1534	4.51127	1.17508
1535	4.65109	1.17629
1536	4.66769	1.17789
1537	4.53617	1.17976
1538	4.4378	1.18095
1539	4.33988	1.1824
1540	4.16406	1.18453
1541	4.04798	1.18715
1542	3.98148	1.19027
1543	3.88408	1.19451
1544	3.86581	1.19895
1545	3.89088	1.20322
1546	3.81927	1.20757
1547	3.79299	1.21291
1548	3.86496	1.2173
1549	3.8621	1.22196
1550	3.78332	1.22549
1551	3.77017	1.2283
1552	3.82268	1.23029
1553	3.81933	1.23225
1554	3.85746	1.23177
1555	3.7919	1.23206
1556	3.69935	1.23016
1557	3.38121	1.2383
1558	2.57011	1.30863
1559	2.66094	1.29747
1560	2.79209	1.27586
1561	2.7731	1.27538
1562	2.75816	1.27178
1563	2.61378	1.2708
1564	2.67101	1.25489
1565	2.40311	1.27562
1566	2.26654	1.28882
1567	2.29916	1.27003
1568	2.08701	1.28619
1569	1.98432	1.29219
1570	1.89684	1.27899
1571	1.78182	1.27801
1572	1.75581	1.27564
1573	1.60147	1.28984
1574	1.6271	1.28012
1575	1.76995	1.26748
1576	1.84154	1.26059
1577	1.86993	1.2597
1578	1.94741	1.26232
1579	2.05781	1.25738
1580	2.11777	1.25474
1581	2.23076	1.25233
1582	2.26749	1.24887
1583	2.30227	1.24693
1584	2.38612	1.24455
1585	2.53829	1.24272
1586	2.57489	1.24298
1587	2.6524	1.24254
1588	2.85292	1.23883
1589	2.99533	1.23768
1590	3.05412	1.23766
1591	3.16729	1.23244
1592	3.24861	1.23271
1593	3.35046	1.23227
1594	3.52256	1.22984
1595	3.70999	1.22943
1596	3.8635	1.22881
1597	3.87566	1.22862
1598	3.96063	1.22942
1599	4.08381	1.23193
1600	4.1448	1.23369
1601	4.23742	1.22852
1602	4.2053	1.23483
1603	4.17027	1.23562
1604	4.06323	1.23935
1605	4.00581	1.26362
1606	4.18425	1.25294
1607	4.31107	1.25191
1608	4.59763	1.23812
1609	4.77202	1.23705
1610	4.89946	1.234
1611	4.97824	1.23306
1612	5.12483	1.23163
1613	5.19258	1.23007
1614	5.12077	1.22843
1615	5.27845	1.22524
1616	5.36154	1.22536
1617	5.34032	1.22275
1618	5.49766	1.22001
1619	5.57324	1.21745
1620	5.62188	1.21675
1621	5.65499	1.21491
1622	5.75655	1.21797
1623	5.89081	1.21334
1624	5.80063	1.22206
1625	5.9298	1.22549
1626	5.90766	1.23987
1627	5.6598	1.27048
1628	5.91788	1.23939
1629	5.96246	1.23943
1630	5.92384	1.23866
1631	5.85004	1.24021
1632	5.8976	1.24435
1633	5.94505	1.25136
1634	5.89262	1.25114
1635	5.97027	1.2505
1636	6.07051	1.24508
1637	6.09852	1.24683
1638	6.18451	1.24969
1639	6.31332	1.25175
1640	6.36079	1.25223
1641	6.38734	1.25142
1642	6.45538	1.25726
1643	6.57385	1.25983
1644	6.62513	1.25995
1645	6.78327	1.26163
1646	6.88914	1.26136
1647	6.80482	1.26283
1648	7.02196	1.26203
1649	7.27934	1.26131
1650	7.36385	1.26298
1651	7.45954	1.26066
1652	7.58389	1.26213
1653	7.63078	1.25813
1654	7.63914	1.25577
1655	7.74537	1.25415
1656	7.86928	1.24981
1657	7.82531	1.24766
1658	7.88809	1.24665
1659	7.97638	1.24775
1660	8.07348	1.24768
1661	8.16215	1.24651
1662	8.29918	1.24422
1663	8.35539	1.24244
1664	8.3058	1.2436
1665	8.42876	1.24171
1666	8.43547	1.24161
1667	8.30078	1.24349
1668	8.35798	1.24255
1669	8.36355	1.24274
1670	8.2314	1.24455
1671	8.22084	1.24494
1672	8.23647	1.24544
1673	8.22095	1.24688
1674	8.17663	1.24859
1675	8.30759	1.24646
1676	8.26586	1.24823
1677	8.15652	1.25093
1678	8.13991	1.25294
1679	8.06901	1.2558
1680	7.92656	1.25822
1681	7.86106	1.26179
1682	7.90043	1.26192
1683	7.77086	1.26328
1684	7.50074	1.26747
1685	7.44554	1.26695
1686	7.32798	1.26933
1687	7.24131	1.27396
1688	7.38035	1.27425
1689	7.49245	1.27669
1690	7.56173	1.27848
1691	7.62823	1.27945
1692	7.80468	1.28023
1693	7.82375	1.28313
1694	7.84328	1.28673
1695	8.0213	1.28799
1696	8.11259	1.28916
1697	8.16032	1.29102
1698	8.34335	1.29048
1699	8.50566	1.29065
1700	8.52464	1.29149
1701	8.5818	1.29287
1702	8.80659	1.29293
1703	8.83188	1.29492
1704	8.77431	1.29615
1705	8.94513	1.29507
1706	8.9536	1.29595
1707	8.90703	1.29636
1708	9.23554	1.30019
1709	9.55284	1.31387
1710	9.24014	1.30293
1711	9.0388	1.30002
1712	9.08758	1.30114
1713	9.11377	1.3012
1714	9.03669	1.30388
1715	9.21652	1.30366
1716	9.2392	1.30456
1717	9.04612	1.30603
1718	8.95303	1.30589
1719	8.81853	1.30628
1720	8.55182	1.30618
1721	8.34613	1.30564
1722	8.25159	1.30528
1723	8.07751	1.30574
1724	7.82946	1.30526
1725	7.88083	1.30374
1726	7.85251	1.30531
1727	7.66968	1.30469
1728	7.6666	1.30477
1729	7.63093	1.30558
1730	7.41536	1.30313
1731	7.24503	1.30345
1732	7.19603	1.30355
1733	6.93981	1.30244
1734	6.59428	1.30233
1735	6.49572	1.30221
1736	6.37114	1.30198
1737	6.13575	1.30017
1738	6.0853	1.2977
1739	6.05594	1.29729
1740	5.92915	1.29439
1741	5.79837	1.29192
1742	5.85796	1.29305
1743	5.81241	1.29316
1744	5.69518	1.29318
1745	5.78124	1.29557
1746	5.72167	1.29756
1747	5.46951	1.29762
1748	5.31093	1.29913
1749	5.09031	1.30122
1750	4.73221	1.29959
1751	4.44667	1.30006
1752	4.30235	1.30092
1753	4.0014	1.30113
1754	3.66053	1.30041
1755	3.62267	1.29992
1756	3.54023	1.30039
1757	3.42512	1.29742
1758	3.58717	1.29438
1759	3.60023	1.29468
1760	3.47604	1.29246
1761	3.31946	1.29237
1762	3.1882	1.29399
1763	2.97335	1.29339
1764	2.55085	1.29428
1765	2.48784	1.29405
1766	2.31213	1.2938
1767	1.93203	1.29441
1768	1.80719	1.29405
1769	1.72781	1.29479
1770	1.5326	1.29433
1771	1.37657	1.29437
1772	1.27202	1.29561
1773	1.1104	1.29491
1774	0.900698	1.29414
1775	0.974802	1.29184
1776	0.987488	1.29205
1777	0.850499	1.29026
1778	0.973454	1.28992
1779	1.01282	1.29127
1780	0.944037	1.28832
1781	0.885659	1.28838
1782	1.02491	1.28809
1783	1.03503	1.28691
1784	1.10491	1.28675
1785	1.28422	1.2876
1786	1.52935	1.28669
1787	1.59851	1.28923
1788	1.80432	1.29181
1789	1.93649	1.30141
1790	1.45648	1.28391
1791	1.38036	1.28226
1792	1.46494	1.28258
1793	1.47778	1.28261
1794	1.43125	1.28207
1795	1.59446	1.28276
1796	1.67639	1.28176
1797	1.75869	1.28231
1798	1.82955	1.28331
1799	1.92465	1.28389
1800	1.95947	1.28622
1801	2.03379	1.28865
1802	2.01301	1.29086
1803	1.93444	1.29375
1804	1.98988	1.29532
1805	1.99058	1.2969
1806	1.89142	1.29892
1807	1.75081	1.30099
1808	1.61143	1.30155
1809	1.49603	1.30265
1810	1.34268	1.30463
1811	1.23024	1.30557
1812	1.16342	1.30601
1813	1.09453	1.30589
1814	1.0918	1.30675
1815	1.03403	1.30688
1816	0.995493	1.30653
1817	0.987391	1.30685
1818	1.04281	1.30689
1819	1.16397	1.30709
1820	1.19566	1.30765
1821	1.28547	1.30661
1822	1.34316	1.30512
1823	1.38447	1.30509
1824	1.29655	1.30528
1825	1.18921	1.30424
1826	1.02599	1.30449
1827	0.90605	1.3047
1828	0.899454	1.30352
1829	0.926736	1.30175
1830	0.974177	1.2992
1831	1.00637	1.29663
1832	1.05782	1.29252
1833	1.14643	1.28899
1834	1.20476	1.28637
1835	1.23361	1.28307
1836	1.17517	1.28083
1837	1.16709	1.27922
1838	1.15278	1.27728
1839	0.99892	1.27673
1840	0.987483	1.27697
1841	0.991251	1.27709
1842	0.925206	1.27689
1843	0.870726	1.27781
1844	0.913823	1.27823
1845	0.962966	1.27846
1846	0.951461	1.27706
1847	0.938775	1.27602
1848	0.976469	1.27545
1849	0.981411	1.27404
1850	0.977739	1.27368
1851	1.00584	1.27318
1852	1.054	1.2729
1853	1.0393	1.27383
1854	1.01089	1.2752
1855	0.862999	1.27707
1856	0.747195	1.27963
1857	0.627471	1.28185
1858	0.455123	1.28382
1859	0.181598	1.28623
1860	-0.067989	1.28901
1861	-0.243608	1.29099
1862	-0.391659	1.29248
1863	-0.534043	1.29234
1864	-0.609519	1.29319
1865	-0.609092	1.29345
1866	-0.56162	1.29294
1867	-0.526023	1.29319
1868	-0.520975	1.29384
1869	-0.564239	1.29438
1870	-0.613573	1.29549
1871	-0.649806	1.29602
1872	-0.641439	1.29674
1873	-0.565112	1.29761
1874	-0.490063	1.29883
1875	-0.4807	1.29919
1876	-0.468533	1.2996
1877	-0.522866	1.29973
1878	-0.621392	1.29892
1879	-0.74021	1.29793
1880	-0.799136	1.29695
1881	-0.835589	1.29611
1882	-0.8778	1.29417
1883	-0.868215	1.29214
1884	-0.857946	1.29078
1885	-0.722116	1.28879
1886	-0.681496	1.28793
1887	-0.641968	1.28744
1888	-0.613087	1.2864
1889	-0.648224	1.28592
1890	-0.729896	1.28504
1891	-0.811887	1.28543
1892	-0.813852	1.28403
1893	-0.938134	1.28476
1894	-0.998867	1.28452
1895	-1.00726	1.28428
1896	-1.0264	1.28277
1897	-1.05113	1.28134
1898	-1.06956	1.2795
1899	-1.09618	1.27704
1900	-1.1215	1.27526
1901	-1.12092	1.2732
1902	-1.03082	1.27132
1903	-1.08128	1.27037
1904	-1.19045	1.26881
1905	-1.33806	1.26633
1906	-1.50464	1.26458
1907	-1.67579	1.26343
1908	-1.85487	1.26184
1909	-2.06563	1.26018
1910	-2.26307	1.25999
1911	-2.28807	1.25856
1912	-2.29313	1.25769
1913	-2.33366	1.25492
1914	-2.34561	1.25314
1915	-2.38176	1.25042
1916	-2.36754	1.24947
1917	-2.4012	1.2481
1918	-2.44913	1.24835
1919	-2.47995	1.24676
1920	-2.44671	1.24505
1921	-2.40362	1.24391
1922	-2.36468	1.24219
1923	-2.35783	1.23939
1924	-2.28391	1.23885
1925	-2.15505	1.23803
1926	-2.0528	1.23626
1927	-1.936	1.23469
1928	-1.88602	1.23367
1929	-1.82255	1.23198
1930	-1.6441	1.23027
1931	-1.53028	1.22923
1932	-1.45345	1.22692
1933	-1.36918	1.22548
1934	-1.3408	1.22403
1935	-1.28161	1.22237
1936	-1.19971	1.22147
1937	-1.07002	1.21904
1938	-1.01043	1.21809
1939	-0.907346	1.21465
1940	-0.659122	1.20065
1941	-0.075678	1.18019
1942	0.0978891	1.17905
1943	0.516031	1.19722
1944	0.825612	1.20668
1945	0.968112	1.20023
1946	0.894063	1.18536
1947	0.88357	1.17717
1948	0.946125	1.17459
1949	1.06089	1.17231
1950	1.30729	1.1713
1951	1.57663	1.17029
1952	1.79767	1.16936
1953	1.97483	1.16716
1954	2.14583	1.16486
1955	2.31393	1.16241
1956	2.46852	1.16047
1957	2.61388	1.15866
1958	2.76142	1.15756
1959	2.91538	1.15622
1960	3.04957	1.15549
1961	3.226	1.15483
1962	3.46031	1.15414
1963	3.59045	1.1553
1964	3.92345	1.15627
1965	4.0585	1.16341
1966	4.08928	1.16729
1967	4.06497	1.16619
1968	4.057	1.16414
1969	4.11039	1.16744
1970	4.06484	1.16392
1971	4.02484	1.15718
1972	3.96479	1.15332
1973	4.0132	1.15323
1974	3.99277	1.15209
1975	4.00003	1.15137
1976	3.87939	1.15077
1977	3.79646	1.1503
1978	3.78688	1.15112
1979	3.67	1.1522
1980	3.63055	1.15276
1981	3.51798	1.15282
1982	3.40409	1.15248
1983	3.33371	1.15204
1984	3.29281	1.15143
1985	3.25722	1.14961
1986	3.24303	1.14821
1987	3.25253	1.14709
1988	3.34442	1.14646
1989	3.48454	1.14651
1990	3.582	1.14709
1991	3.65681	1.14785
1992	3.70593	1.14884
1993	3.72148	1.15002
1994	3.6867	1.15066
1995	3.67622	1.14996
1996	3.60603	1.1487
1997	3.46697	1.14718
1998	3.38607	1.14587
1999	3.31605	1.14457
[truncated: 2 more rows]

## Sheet: b
t (mSec)	ripple_mean (uV)	ripple_sem
1	5.50205	0.727347
2	5.35634	0.822559
3	5.35229	0.820478
4	5.37387	0.818274
5	5.28091	0.816549
6	5.25078	0.814198
7	5.21524	0.813407
8	5.22565	0.812948
9	5.18698	0.81262
10	5.15187	0.813677
11	5.1495	0.814978
12	5.10455	0.816325
13	5.1044	0.817842
14	5.21522	0.818605
15	5.24411	0.819032
16	5.19477	0.819097
17	5.21076	0.819765
18	5.21891	0.819556
19	5.17528	0.819569
20	5.09068	0.819593
21	5.01345	0.819725
22	4.90211	0.81942
23	4.87745	0.819162
24	4.91148	0.818597
25	4.84711	0.817316
26	4.7398	0.815231
27	4.63921	0.81386
28	4.50821	0.812926
29	4.39244	0.811792
30	4.28607	0.810992
31	4.07262	0.810446
32	3.9416	0.810711
33	3.80605	0.811241
34	3.6843	0.812344
35	3.57151	0.813141
36	3.54978	0.81418
37	3.54494	0.814753
38	3.44763	0.815513
39	3.33446	0.816473
40	3.27995	0.818261
41	3.16207	0.820282
42	3.08985	0.822009
43	3.02264	0.823934
44	3.02121	0.825397
45	2.98045	0.826156
46	3.04866	0.826365
47	3.1456	0.826774
48	3.2222	0.826642
49	3.31553	0.82674
50	3.36324	0.826742
51	3.39738	0.82643
52	3.32503	0.825583
53	3.25543	0.82539
54	3.20386	0.825491
55	3.14227	0.825017
56	3.12101	0.824632
57	3.049	0.824346
58	3.01177	0.824074
59	2.93727	0.822684
60	2.90486	0.821634
61	2.77184	0.821075
62	2.68149	0.819905
63	2.70105	0.819369
64	2.69713	0.818977
65	2.67079	0.817577
66	2.69534	0.815908
67	2.74298	0.815178
68	2.73277	0.814559
69	2.71599	0.813324
70	2.7938	0.812308
71	2.79875	0.811694
72	2.83624	0.811074
73	2.81747	0.810232
74	2.82111	0.811192
75	2.82894	0.811872
76	2.84288	0.812281
77	2.90928	0.813663
78	2.90578	0.815829
79	2.9121	0.817871
80	2.84389	0.819585
81	2.76542	0.8211
82	2.6976	0.822136
83	2.61743	0.821836
84	2.57866	0.82203
85	2.46046	0.82176
86	2.36879	0.821
87	2.35499	0.820806
88	2.30358	0.820166
89	2.29247	0.819852
90	2.29143	0.818851
91	2.2495	0.818962
92	2.14549	0.818021
93	2.12592	0.817118
94	1.96126	0.816331
95	1.86341	0.81564
96	1.92554	0.81788
97	1.6656	0.815148
98	1.51895	0.815964
99	1.44659	0.815953
100	1.38452	0.815895
101	1.38315	0.816197
102	1.45838	0.816988
103	1.56056	0.817802
104	1.49301	0.818129
105	1.49416	0.818524
106	1.60164	0.821179
107	1.4839	0.8205
108	1.50896	0.821948
109	1.55715	0.82246
110	1.71123	0.822652
111	1.67086	0.824188
112	1.56801	0.824877
113	1.56907	0.826185
114	1.40743	0.827022
115	1.28446	0.826952
116	1.35763	0.827438
117	1.14501	0.825723
118	0.89656	0.824936
119	0.735652	0.823546
120	0.514123	0.823042
121	0.535559	0.822598
122	0.471399	0.822395
123	0.33473	0.820986
124	0.230063	0.820947
125	0.0767563	0.820102
126	0.252369	0.819948
127	0.319044	0.817785
128	0.417181	0.815257
129	0.468816	0.815063
130	0.438206	0.811003
131	0.564465	0.808543
132	0.72614	0.808769
133	0.875328	0.805751
134	0.942336	0.804984
135	0.826943	0.804383
136	0.955199	0.804725
137	0.996071	0.803808
138	1.05047	0.802483
139	1.06463	0.804144
140	1.02835	0.801997
141	1.12403	0.801297
142	1.16356	0.803237
143	1.13857	0.802337
144	1.222	0.803365
145	1.21443	0.804042
146	1.21302	0.804013
147	1.19681	0.805317
148	1.19285	0.806116
149	1.16804	0.808823
150	1.13547	0.807532
151	1.17793	0.807813
152	1.12687	0.810853
153	1.11372	0.810208
154	1.20932	0.812307
155	1.26143	0.813891
156	1.39265	0.814683
157	1.53386	0.815552
158	1.6429	0.816096
159	1.67286	0.818697
160	1.73406	0.818364
161	1.94292	0.818949
162	2.12654	0.821855
163	2.2322	0.821993
164	2.32702	0.823736
165	2.40639	0.825612
166	2.52284	0.827377
167	2.62158	0.829167
168	2.71614	0.830385
169	2.73136	0.83153
170	2.72068	0.831749
171	2.67158	0.832143
172	2.54632	0.833209
173	2.4873	0.833541
174	2.38259	0.834524
175	2.24952	0.835674
176	2.1579	0.836012
177	2.08882	0.836673
178	1.96353	0.83743
179	1.88635	0.837731
180	1.79699	0.83756
181	1.71149	0.837902
182	1.61723	0.837983
183	1.54508	0.83818
184	1.56194	0.838392
185	1.53871	0.837751
186	1.58819	0.836129
187	1.69365	0.834919
188	1.75057	0.834758
189	1.86089	0.834049
190	1.865	0.833053
191	1.8851	0.83333
192	1.88765	0.834138
193	1.82304	0.835111
194	1.81999	0.836432
195	1.90137	0.837199
196	1.924	0.837538
197	1.96172	0.837877
198	2.04313	0.838326
199	2.04523	0.83915
200	2.04985	0.838213
201	2.10246	0.838063
202	2.12983	0.83821
203	2.12119	0.839515
204	2.01452	0.841261
205	1.89425	0.843096
206	1.77085	0.844734
207	1.71416	0.846718
208	1.58134	0.848464
209	1.46899	0.850691
210	1.3405	0.852746
211	1.3098	0.855451
212	1.23907	0.859095
213	1.18013	0.863055
214	1.18543	0.867714
215	1.17252	0.872289
216	1.06404	0.876191
217	1.08704	0.879935
218	1.09019	0.882914
219	0.995925	0.886295
220	0.877624	0.888826
221	0.717416	0.890511
222	0.690719	0.892482
223	0.72983	0.894354
224	0.724268	0.895388
225	0.670531	0.896905
226	0.628486	0.898839
227	0.528982	0.900353
228	0.474091	0.901261
229	0.491225	0.902188
230	0.420764	0.901264
231	0.33848	0.899841
232	0.31634	0.897184
233	0.302876	0.894878
234	0.282246	0.892128
235	0.251024	0.888707
236	0.306532	0.884906
237	0.364474	0.880009
238	0.330852	0.875271
239	0.375194	0.871025
240	0.454451	0.866978
241	0.465279	0.863738
242	0.464961	0.859906
243	0.484123	0.857172
244	0.487542	0.853876
245	0.451234	0.850735
246	0.508422	0.848097
247	0.53573	0.845954
248	0.471049	0.844616
249	0.448392	0.843929
250	0.398639	0.843473
251	0.399288	0.843554
252	0.366453	0.843635
253	0.362524	0.843877
254	0.31095	0.844073
255	0.260507	0.844145
256	0.243401	0.844078
257	0.2566	0.844359
258	0.174502	0.844632
259	0.100731	0.844438
260	0.0478386	0.844139
261	0.0562318	0.843651
262	0.105873	0.843251
263	0.168879	0.842655
264	0.156127	0.842353
265	0.131507	0.842534
266	0.15681	0.843122
267	0.211475	0.843858
268	0.273004	0.84509
269	0.300325	0.845929
270	0.250661	0.847485
271	0.135365	0.848267
272	0.100366	0.849023
273	0.0776955	0.848661
274	0.0791069	0.848562
275	-0.0261245	0.84756
276	-0.157013	0.847054
277	-0.217352	0.846439
278	-0.248815	0.845856
279	-0.245271	0.845299
280	-0.262638	0.844256
281	-0.27504	0.843285
282	-0.324509	0.841554
283	-0.322243	0.840907
284	-0.28248	0.840162
285	-0.306766	0.840187
286	-0.329396	0.840579
287	-0.410907	0.840093
288	-0.542784	0.840464
289	-0.530199	0.839902
290	-0.516414	0.839895
291	-0.584135	0.840248
292	-0.635927	0.840459
293	-0.710023	0.841697
294	-0.766767	0.8436
295	-0.850634	0.846477
296	-0.81513	0.84934
297	-0.720686	0.851635
298	-0.664561	0.852677
299	-0.617014	0.853142
300	-0.488756	0.852639
301	-0.381897	0.852285
302	-0.309199	0.851234
303	-0.225769	0.850734
304	-0.263597	0.850205
305	-0.243239	0.850001
306	-0.153758	0.849553
307	-0.049404	0.849893
308	-0.0630314	0.850637
309	-0.128285	0.851546
310	-0.0565749	0.852653
311	-0.085866	0.854066
312	-0.0658752	0.855584
313	-0.0321785	0.857204
314	-0.0618299	0.857778
315	-0.084409	0.858016
316	-0.00491339	0.857807
317	0.111795	0.857293
318	0.118459	0.856708
319	0.15264	0.857346
320	0.101937	0.858423
321	0.0479576	0.85938
322	0.0757154	0.860412
323	0.168571	0.862019
324	0.293414	0.863173
325	0.413508	0.863727
326	0.535687	0.864558
327	0.614351	0.864658
328	0.691062	0.86526
329	0.658804	0.866339
330	0.609283	0.867602
331	0.512814	0.869745
332	0.352783	0.871837
333	0.244047	0.873751
334	0.176042	0.876042
335	0.0839283	0.877774
336	-0.0504794	0.880613
337	-0.18938	0.883738
338	-0.343102	0.885869
339	-0.387189	0.888226
340	-0.401027	0.890518
341	-0.437703	0.893125
342	-0.441419	0.895788
343	-0.474818	0.897859
344	-0.54559	0.899111
345	-0.605144	0.900263
346	-0.670391	0.900379
347	-0.74079	0.899895
348	-0.817804	0.898964
349	-0.819732	0.898069
350	-0.791914	0.896991
351	-0.716617	0.896421
352	-0.601549	0.895978
353	-0.469495	0.895441
354	-0.403802	0.894254
355	-0.297886	0.893464
356	-0.185162	0.893139
357	-0.106232	0.892476
358	-0.106903	0.891316
359	-0.0773991	0.890239
360	-0.0261113	0.88967
361	0.0102521	0.888159
362	0.0783108	0.886776
363	0.116034	0.885763
364	0.116792	0.883413
365	0.118744	0.881174
366	0.196414	0.878724
367	0.256038	0.876472
368	0.31391	0.874619
369	0.381606	0.873042
370	0.516907	0.870999
371	0.553341	0.869675
372	0.584105	0.868722
373	0.657754	0.867843
374	0.681953	0.867697
375	0.734762	0.867479
376	0.726701	0.86755
377	0.752932	0.868051
378	0.809139	0.868714
379	0.879926	0.868925
380	0.908716	0.868725
381	0.963704	0.868181
382	1.03433	0.8679
383	1.11719	0.867048
384	1.21416	0.866064
385	1.27131	0.865765
386	1.30189	0.865538
387	1.248	0.865613
388	1.23713	0.865248
389	1.16335	0.865592
390	1.11243	0.865551
391	1.08463	0.865779
392	1.03332	0.866547
393	0.990235	0.866361
394	0.986869	0.866536
395	1.03519	0.866478
396	1.03274	0.865817
397	1.03295	0.865169
398	0.994266	0.8649
399	0.908941	0.864379
400	0.812588	0.864386
401	0.664687	0.864992
402	0.508634	0.866056
403	0.34661	0.866309
404	0.223164	0.865467
405	0.141929	0.865694
406	0.0240499	0.864808
407	-0.164521	0.864233
408	-0.376063	0.86354
409	-0.64062	0.862847
410	-0.811047	0.863013
411	-1.03878	0.863572
412	-1.33101	0.864562
413	-1.54676	0.865987
414	-1.74895	0.86678
415	-1.92206	0.867029
416	-2.03147	0.866799
417	-2.14374	0.866893
418	-2.19817	0.867107
419	-2.29056	0.868094
420	-2.40422	0.869103
421	-2.36267	0.870265
422	-2.36815	0.8713
423	-2.3716	0.872612
424	-2.43087	0.87289
425	-2.47555	0.873558
426	-2.58624	0.874046
427	-2.60505	0.874415
428	-2.64472	0.874358
429	-2.72354	0.875466
430	-2.77107	0.875995
431	-2.77993	0.876139
432	-2.79504	0.87712
433	-2.85494	0.878421
434	-2.89788	0.880131
435	-3.03176	0.88254
436	-3.18118	0.885079
437	-3.23871	0.88739
438	-3.33992	0.88915
439	-3.38812	0.891268
440	-3.49032	0.894598
441	-3.53716	0.897113
442	-3.60973	0.898958
443	-3.63521	0.900841
444	-3.623	0.901601
445	-3.66383	0.901868
446	-3.66329	0.902702
447	-3.73558	0.903579
448	-3.86918	0.90474
449	-3.99547	0.905429
450	-4.06803	0.905643
451	-4.12981	0.904483
452	-4.19999	0.902865
453	-4.19444	0.901139
454	-4.11146	0.899
455	-4.05507	0.897094
456	-4.06766	0.895908
457	-4.05986	0.894805
458	-4.04044	0.893098
459	-4.08219	0.891754
460	-3.99389	0.890718
461	-3.89339	0.889484
462	-3.79021	0.888396
463	-3.68443	0.887213
464	-3.63282	0.88623
465	-3.61718	0.884523
466	-3.5668	0.882265
467	-3.47254	0.879608
468	-3.47474	0.876787
469	-3.54827	0.874811
470	-3.58967	0.873419
471	-3.56375	0.871174
472	-3.52454	0.869031
473	-3.50408	0.867306
474	-3.32591	0.864908
475	-3.18205	0.86252
476	-3.08929	0.860545
477	-2.90436	0.858152
478	-2.71051	0.856686
479	-2.51709	0.855285
480	-2.37095	0.854611
481	-2.2043	0.853861
482	-2.06402	0.854178
483	-1.96179	0.854424
484	-1.91276	0.854305
485	-1.83929	0.854281
486	-1.77204	0.853978
487	-1.68029	0.853093
488	-1.63126	0.852672
489	-1.50529	0.853188
490	-1.36213	0.85306
491	-1.20326	0.853294
492	-1.13698	0.853977
493	-1.0255	0.855057
494	-0.876203	0.856105
495	-0.858716	0.856685
496	-0.828722	0.85707
497	-0.747579	0.85701
498	-0.650589	0.857205
499	-0.605949	0.857357
500	-0.502126	0.857688
501	-0.397513	0.85737
502	-0.329149	0.857279
503	-0.231574	0.857565
504	-0.0389789	0.857882
505	0.125567	0.857887
506	0.221541	0.858563
507	0.388893	0.859297
508	0.520953	0.859553
509	0.56962	0.860821
510	0.717174	0.861979
511	0.754411	0.863172
512	0.836599	0.864418
513	0.927097	0.865583
514	0.925391	0.866144
515	0.963812	0.866824
516	0.978839	0.867475
517	1.05172	0.866505
518	1.02881	0.865902
519	0.8724	0.865045
520	0.743325	0.864343
521	0.682858	0.863012
522	0.57884	0.861545
523	0.472888	0.860128
524	0.377709	0.858488
525	0.254687	0.857784
526	0.142188	0.857421
527	0.0993638	0.856965
528	0.07554	0.85794
529	0.0282475	0.859467
530	-0.00892617	0.861599
531	-0.00600031	0.86487
532	-0.0253689	0.867688
533	-0.0665236	0.870855
534	-0.0370518	0.873584
535	-0.0858487	0.876721
536	-0.133569	0.879896
537	-0.211412	0.882801
538	-0.289797	0.885498
539	-0.442486	0.887894
540	-0.489035	0.888859
541	-0.533624	0.889332
542	-0.569798	0.889513
543	-0.512322	0.889787
544	-0.488112	0.889704
545	-0.499615	0.88971
546	-0.487391	0.889598
547	-0.423729	0.889778
548	-0.350753	0.890118
549	-0.357116	0.890302
550	-0.33477	0.890484
551	-0.223957	0.889451
552	-0.0880312	0.888814
553	0.110563	0.887769
554	0.291997	0.88675
555	0.456672	0.88541
556	0.561767	0.884308
557	0.71755	0.883551
558	0.846131	0.882319
559	0.941021	0.881216
560	1.17386	0.879876
561	1.33484	0.878571
562	1.44051	0.877263
563	1.54986	0.876334
564	1.61433	0.875678
565	1.73899	0.874892
566	1.80128	0.875493
567	1.90752	0.875293
568	2.04207	0.875784
569	2.1175	0.877124
570	2.2827	0.877708
571	2.36793	0.878624
572	2.4328	0.879607
573	2.39677	0.880717
574	2.37945	0.882039
575	2.27425	0.883737
576	2.17012	0.88518
577	2.23977	0.886213
578	2.25755	0.886827
579	2.18533	0.887273
580	2.1972	0.889155
581	2.23326	0.889452
582	2.2283	0.888441
583	2.27499	0.887669
584	2.30026	0.886709
585	2.19061	0.887051
586	2.15904	0.887537
587	2.1601	0.887551
588	2.14555	0.888111
589	2.0795	0.888709
590	1.98608	0.888542
591	1.93232	0.889289
592	1.83529	0.889021
593	1.93798	0.888256
594	2.0159	0.888043
595	1.98177	0.8871
596	2.03731	0.886909
597	2.05536	0.886516
598	2.01556	0.886379
599	1.99182	0.885809
600	2.02138	0.885953
601	1.98551	0.885706
602	1.9253	0.885819
603	1.93179	0.885639
604	1.85549	0.885317
605	1.84855	0.885196
606	1.88673	0.884641
607	1.9571	0.88454
608	1.9788	0.884577
609	1.95968	0.884488
610	1.9939	0.88451
611	1.99722	0.884473
612	1.96115	0.884798
613	1.93016	0.885587
614	1.8898	0.886257
615	1.82481	0.886937
616	1.8837	0.887596
617	1.89354	0.887464
618	1.91587	0.887253
619	1.82609	0.886546
620	1.84569	0.886603
621	1.86436	0.886496
622	1.91042	0.886768
623	1.95476	0.886931
624	2.00205	0.887231
625	1.97257	0.887548
626	1.94449	0.888087
627	1.99941	0.888284
628	2.01316	0.888332
629	1.9904	0.888851
630	2.00339	0.888381
631	1.99419	0.888009
632	1.99494	0.887338
633	2.09921	0.886092
634	2.11884	0.885553
635	2.0686	0.885645
636	2.01738	0.886246
637	1.97134	0.885601
638	1.92472	0.884786
639	1.85562	0.884799
640	1.85151	0.884324
641	1.76171	0.884586
642	1.65382	0.883474
643	1.60974	0.88307
644	1.61377	0.883147
645	1.49777	0.883788
646	1.39632	0.884266
647	1.3162	0.884441
648	1.22127	0.884388
649	1.07923	0.883555
650	0.991173	0.882486
651	0.86528	0.88214
652	0.640126	0.882284
653	0.520727	0.882224
654	0.446802	0.881479
655	0.350938	0.881147
656	0.250196	0.881534
657	0.18665	0.882159
658	-0.0050632	0.88248
659	-0.16099	0.882227
660	-0.159835	0.881196
661	-0.255255	0.880204
662	-0.302638	0.879767
663	-0.359306	0.879111
664	-0.43653	0.878364
665	-0.600943	0.877639
666	-0.729698	0.876834
667	-0.809059	0.876452
668	-1.05959	0.876371
669	-1.28719	0.876029
670	-1.3878	0.876622
671	-1.49168	0.876426
672	-1.49322	0.877128
673	-1.51322	0.877701
674	-1.53101	0.8785
675	-1.56934	0.879639
676	-1.63109	0.881183
677	-1.63939	0.882743
678	-1.74613	0.883328
679	-1.83187	0.883525
680	-1.94945	0.883681
681	-2.06156	0.883849
682	-2.18927	0.884416
683	-2.13274	0.884626
684	-2.01124	0.884812
685	-1.96444	0.885821
686	-1.77979	0.8856
687	-1.63864	0.884885
688	-1.61973	0.884001
689	-1.51029	0.882615
690	-1.40109	0.882004
691	-1.42594	0.880184
692	-1.44913	0.878551
693	-1.44802	0.87769
694	-1.40682	0.875909
695	-1.45948	0.874214
696	-1.45727	0.873259
697	-1.43627	0.87236
698	-1.46345	0.871138
699	-1.53657	0.870438
700	-1.52371	0.870141
701	-1.51679	0.869097
702	-1.57693	0.868183
703	-1.60228	0.867247
704	-1.61713	0.865898
705	-1.67266	0.864959
706	-1.63322	0.863826
707	-1.57119	0.862766
708	-1.63517	0.861463
709	-1.62945	0.860892
710	-1.56985	0.860393
711	-1.5559	0.860185
712	-1.56076	0.859606
713	-1.52874	0.859129
714	-1.50447	0.858371
715	-1.52628	0.857537
716	-1.44639	0.857987
717	-1.43275	0.857551
718	-1.46465	0.857584
719	-1.44759	0.85753
720	-1.36022	0.857965
721	-1.10227	0.86084
722	-0.988675	0.860964
723	-0.89873	0.85888
724	-0.801627	0.858726
725	-0.741032	0.85839
726	-0.640075	0.857838
727	-0.442331	0.856493
728	-0.278562	0.855158
729	-0.173584	0.853715
730	-0.0275885	0.852345
731	0.0572107	0.850246
732	0.144515	0.848346
733	0.304638	0.847871
734	0.477572	0.846825
735	0.57229	0.846893
736	0.681387	0.846847
737	0.836287	0.845943
738	0.945126	0.844927
739	0.958902	0.845068
740	0.993049	0.845558
741	1.00408	0.84538
742	1.09729	0.844744
743	1.11153	0.844241
744	1.08559	0.844038
745	1.15555	0.843515
746	1.16574	0.843449
747	1.2183	0.842937
748	1.17453	0.842434
749	1.13012	0.842737
750	1.08984	0.842756
751	1.0389	0.842483
752	0.980181	0.843418
753	0.896027	0.844179
754	0.88122	0.844631
755	0.845953	0.844771
756	0.855563	0.845507
757	0.836159	0.846095
758	0.745403	0.846529
759	0.703559	0.847218
760	0.624511	0.848446
761	0.557943	0.849397
762	0.534208	0.850516
763	0.359045	0.852129
764	0.185548	0.853083
765	0.050365	0.853769
766	-0.058539	0.855124
767	-0.193778	0.855737
768	-0.270349	0.856378
769	-0.370811	0.856745
770	-0.461889	0.856715
771	-0.509518	0.85722
772	-0.55512	0.857973
773	-0.515642	0.859268
774	-0.596242	0.859548
775	-0.647561	0.859805
776	-0.664655	0.860408
777	-0.632308	0.860689
778	-0.572313	0.860846
779	-0.506353	0.861629
780	-0.517513	0.86239
781	-0.536975	0.862721
782	-0.428969	0.863395
783	-0.359227	0.863865
784	-0.350036	0.864385
785	-0.349165	0.864663
786	-0.275416	0.864609
787	-0.262605	0.863904
788	-0.191237	0.862991
789	-0.117818	0.862803
790	-0.0359157	0.862157
791	0.0705569	0.861588
792	0.270778	0.860689
793	0.456205	0.859491
794	0.599915	0.85867
795	0.743656	0.858624
796	0.81197	0.858777
797	0.822087	0.858605
798	0.813442	0.858389
799	0.835767	0.858514
800	0.897424	0.85879
801	0.954801	0.858915
802	1.004	0.858997
803	1.1069	0.859058
804	1.24389	0.858988
805	1.31929	0.858817
806	1.39549	0.85997
807	1.45989	0.860796
808	1.40503	0.861932
809	1.38559	0.863199
810	1.36805	0.864379
811	1.30951	0.865563
812	1.35503	0.866654
813	1.33357	0.867361
814	1.33207	0.867633
815	1.36447	0.868155
816	1.42149	0.868734
817	1.43327	0.869397
818	1.37745	0.869784
819	1.42544	0.87102
820	1.48431	0.87143
821	1.52745	0.872011
822	1.61821	0.872481
823	1.68797	0.87284
824	1.82642	0.873001
825	1.9446	0.872308
826	2.05236	0.872074
827	2.13074	0.87169
828	2.25429	0.871379
829	2.34783	0.871345
830	2.40076	0.870896
831	2.53715	0.870896
832	2.63677	0.869862
833	2.71697	0.869602
834	2.7561	0.869428
835	2.85896	0.869107
836	3.00119	0.86907
837	3.03547	0.868579
838	3.01575	0.868136
839	3.02068	0.867345
840	2.9489	0.866576
841	2.92277	0.866372
842	2.87324	0.864685
843	2.89693	0.864192
844	2.92529	0.863473
845	2.93855	0.862218
846	2.91008	0.861654
847	2.91546	0.860669
848	2.91436	0.859699
849	2.86606	0.858541
850	2.75899	0.857848
851	2.72289	0.857842
852	2.73819	0.857616
853	2.79774	0.857813
854	2.85081	0.857626
855	2.95054	0.857398
856	2.9975	0.856765
857	2.96999	0.856892
858	2.92787	0.85549
859	3.04217	0.855084
860	3.02281	0.854015
861	3.04666	0.854441
862	3.07583	0.855085
863	3.08107	0.854845
864	3.10208	0.855266
865	3.01605	0.854881
866	2.95062	0.855058
867	2.86596	0.855157
868	2.78813	0.854919
869	2.72974	0.855399
870	2.70085	0.855346
871	2.73685	0.855504
872	2.75744	0.855148
873	2.69376	0.85591
874	2.63569	0.856581
875	2.63839	0.856753
876	2.67607	0.857473
877	2.58077	0.858657
878	2.50156	0.859543
879	2.41575	0.861084
880	2.21637	0.86168
881	2.12764	0.863117
882	2.01598	0.863755
883	1.85435	0.864533
884	1.69292	0.864028
885	1.6327	0.863387
886	1.60714	0.863501
887	1.5922	0.863435
888	1.57137	0.863445
889	1.55883	0.863666
890	1.50912	0.863497
891	1.44434	0.863645
892	1.26	0.863012
893	1.15578	0.862633
894	1.06379	0.862038
895	0.993411	0.862351
896	0.956502	0.861717
897	0.884464	0.860976
898	0.781026	0.86032
899	0.647012	0.860182
900	0.556272	0.860491
901	0.532208	0.862097
902	0.406514	0.861854
903	0.381628	0.862232
904	0.33633	0.862263
905	0.292408	0.862549
906	0.21899	0.863876
907	0.0850767	0.86458
908	-0.0153568	0.86475
909	-0.1388	0.865666
910	-0.301449	0.865961
911	-0.396618	0.867832
912	-0.514545	0.868578
913	-0.56534	0.868552
914	-0.575459	0.868511
915	-0.746719	0.869743
916	-0.872449	0.870312
917	-0.987165	0.870684
918	-1.14815	0.871613
919	-1.33233	0.873039
920	-1.5127	0.873687
921	-1.70617	0.874989
922	-1.90126	0.875751
923	-2.03104	0.876453
924	-2.17425	0.876736
925	-2.28011	0.877426
926	-2.33102	0.878225
927	-2.38514	0.879083
928	-2.60227	0.879901
929	-2.95251	0.881539
930	-3.37502	0.882689
931	-3.84941	0.884359
932	-4.35266	0.885774
933	-4.76006	0.887104
934	-5.11743	0.887291
935	-5.35245	0.888321
936	-5.39819	0.889688
937	-5.38068	0.89111
938	-5.2806	0.892627
939	-5.32695	0.894881
940	-5.50164	0.896516
941	-5.68355	0.899216
942	-6.01323	0.900669
943	-6.36094	0.900917
944	-6.69467	0.901169
945	-7.01049	0.901201
946	-7.25771	0.90145
947	-7.35395	0.901705
948	-7.35225	0.901725
949	-7.31293	0.902258
950	-7.17323	0.902373
951	-7.01605	0.901778
952	-6.87269	0.900905
953	-6.62227	0.899872
954	-6.54276	0.899227
955	-6.62884	0.898372
956	-6.87987	0.897554
957	-7.27866	0.897533
958	-7.73388	0.897604
959	-8.06051	0.898232
960	-8.30899	0.898394
961	-8.45933	0.898978
962	-8.34866	0.899018
963	-8.05094	0.898691
964	-7.80771	0.898432
965	-7.63875	0.898924
966	-7.79518	0.898991
967	-8.35868	0.899883
968	-9.31983	0.901739
969	-10.5107	0.903988
970	-11.9653	0.906495
971	-13.2728	0.908971
972	-14.215	0.911679
973	-14.5685	0.914848
974	-14.103	0.916446
975	-13.0091	0.918443
976	-11.5843	0.919199
977	-10.4553	0.920744
978	-10.0603	0.921006
979	-10.8643	0.922606
980	-12.868	0.923253
981	-15.8164	0.922516
982	-19.1606	0.922542
983	-21.978	0.922235
984	-23.5591	0.922568
985	-23.3638	0.923176
986	-21.321	0.923641
987	-18.0544	0.925208
988	-14.6858	0.926781
989	-12.5619	0.929752
990	-12.635	0.932738
991	-15.48	0.937197
992	-20.985	0.938504
993	-27.6523	0.94174
994	-33.6644	0.947876
995	-37.7949	0.948087
996	-38.4413	0.947644
997	-35.7453	0.94731
998	-30.5142	0.947933
999	-24.7338	0.946698
1000	-19.7925	0.95136
1001	-17.6952	0.958195
1002	-19.5943	0.955482
1003	-24.6041	0.957955
1004	-31.4211	0.961615
1005	-38.2007	0.96394
1006	-42.851	0.968021
1007	-43.8847	0.973569
1008	-41.2343	0.979044
1009	-36.0924	0.981357
1010	-29.7447	0.985123
1011	-23.8996	0.991234
1012	-20.2985	0.990348
1013	-19.1484	0.990657
1014	-20.3285	0.991133
1015	-23.1998	0.98723
1016	-26.2589	0.982013
1017	-28.4431	0.975879
1018	-28.9023	0.968724
1019	-27.5693	0.959157
1020	-24.5748	0.952291
1021	-20.6165	0.949541
1022	-17.0223	0.943619
1023	-14.1545	0.942653
1024	-12.5152	0.944776
1025	-12.4389	0.944433
1026	-13.389	0.945531
1027	-14.9377	0.947443
1028	-16.6086	0.949807
1029	-18.1287	0.948364
1030	-18.8565	0.946499
1031	-18.8417	0.948356
1032	-18.5031	0.945149
1033	-17.8057	0.945092
1034	-17.1769	0.948098
1035	-17.0615	0.948946
1036	-17.393	0.951178
1037	-18.1671	0.954219
1038	-19.2894	0.957744
1039	-20.8729	0.9566
1040	-22.2325	0.955683
1041	-23.3839	0.956624
1042	-24.4593	0.951231
1043	-24.9981	0.948557
1044	-25.1595	0.947303
1045	-25.2538	0.943434
1046	-25.1684	0.94182
1047	-25.0378	0.941695
1048	-25.0332	0.94357
1049	-25.3884	0.942794
1050	-25.7458	0.942559
1051	-26.0958	0.945275
1052	-26.694	0.942931
1053	-27.1682	0.942777
1054	-27.4437	0.943787
1055	-27.6024	0.943931
1056	-27.5589	0.94427
1057	-27.2414	0.945851
1058	-26.7944	0.948377
1059	-26.3926	0.949101
1060	-26.0182	0.951768
1061	-25.6619	0.957024
1062	-25.6686	0.957765
1063	-25.668	0.961371
1064	-25.681	0.966685
1065	-25.941	0.970194
1066	-26.1103	0.97404
1067	-26.0601	0.977896
1068	-25.8306	0.98177
1069	-25.5768	0.984412
1070	-25.0736	0.987599
1071	-24.4063	0.992182
1072	-24.0286	0.993742
1073	-23.6823	0.996859
1074	-23.2696	1.00121
1075	-23.2619	1.00399
1076	-23.3683	1.00766
1077	-23.421	1.01057
1078	-23.4042	1.01337
1079	-23.4959	1.01534
1080	-23.4344	1.01753
1081	-23.1039	1.021
1082	-23.0365	1.02255
1083	-22.8296	1.02471
1084	-22.4651	1.02768
1085	-22.2865	1.02926
1086	-22.1443	1.03203
1087	-22.0383	1.03485
1088	-21.9935	1.0383
1089	-22.1781	1.04085
1090	-22.3351	1.04347
1091	-22.4728	1.04769
1092	-22.8932	1.04949
1093	-23.1987	1.05315
1094	-23.2838	1.05626
1095	-23.5581	1.05784
1096	-23.8166	1.05974
1097	-24.0177	1.06071
1098	-24.2417	1.06294
1099	-24.6541	1.06394
1100	-25.0612	1.06531
1101	-25.3421	1.0676
1102	-25.8606	1.06776
1103	-26.2749	1.06976
1104	-26.5659	1.07223
1105	-26.9912	1.07432
1106	-27.4232	1.07638
1107	-27.7442	1.07763
1108	-28.0929	1.07981
1109	-28.5373	1.08016
1110	-28.9752	1.08084
1111	-29.1841	1.08234
1112	-29.7307	1.08029
1113	-30.2224	1.07983
1114	-30.609	1.08061
1115	-31.1867	1.08078
1116	-31.7561	1.0813
1117	-32.28	1.08209
1118	-32.8126	1.0836
1119	-33.4161	1.08343
1120	-33.839	1.0846
1121	-34.2488	1.08639
1122	-34.7998	1.08615
1123	-35.2699	1.08695
1124	-35.7105	1.08698
1125	-36.1964	1.08783
1126	-36.6363	1.0881
1127	-37.0342	1.08792
1128	-37.4081	1.08824
1129	-37.8774	1.08793
1130	-38.2184	1.08794
1131	-38.514	1.08876
1132	-38.9456	1.08783
1133	-39.3311	1.08757
1134	-39.6561	1.0883
1135	-40.026	1.08905
1136	-40.5277	1.09018
1137	-40.958	1.09084
1138	-41.2811	1.09188
1139	-41.7419	1.09169
1140	-42.1174	1.09218
1141	-42.4031	1.09413
1142	-42.8325	1.09406
1143	-43.218	1.09533
1144	-43.5199	1.09625
1145	-43.8994	1.09596
1146	-44.2638	1.09614
1147	-44.6155	1.09649
1148	-44.9881	1.0972
1149	-45.4029	1.09673
1150	-45.7418	1.09626
1151	-45.9429	1.09733
1152	-46.3041	1.09617
1153	-46.6223	1.09601
1154	-46.7969	1.09684
1155	-47.0222	1.0972
1156	-47.2841	1.09718
1157	-47.5644	1.09809
1158	-47.8249	1.09957
1159	-48.2251	1.09909
1160	-48.5291	1.09951
1161	-48.7084	1.1016
1162	-49.071	1.10143
1163	-49.3821	1.10185
1164	-49.5898	1.10295
1165	-49.8264	1.10337
1166	-49.9749	1.10329
1167	-50.0642	1.10286
1168	-50.1273	1.10228
1169	-50.2585	1.10093
1170	-50.3593	1.09945
1171	-50.3399	1.09887
1172	-50.5168	1.09701
1173	-50.672	1.0947
1174	-50.7266	1.09298
1175	-50.8804	1.09052
1176	-50.9839	1.08839
1177	-50.9594	1.08557
1178	-50.8898	1.08158
1179	-50.9709	1.0775
1180	-51.0363	1.07395
1181	-51.0255	1.07141
1182	-51.0768	1.06796
1183	-51.0691	1.06489
1184	-51.0132	1.06298
1185	-50.9783	1.06018
1186	-51.0095	1.05784
1187	-50.9491	1.05655
1188	-50.8541	1.05477
1189	-50.8731	1.05306
1190	-50.8675	1.05154
1191	-50.8407	1.0508
1192	-50.9355	1.04905
1193	-50.924	1.0482
1194	-50.7664	1.04747
1195	-50.8076	1.04571
1196	-50.84	1.04449
1197	-50.769	1.04343
1198	-50.6853	1.04193
1199	-50.6709	1.03983
1200	-50.6836	1.03844
1201	-50.5375	1.03742
1202	-50.4441	1.03565
1203	-50.3033	1.03415
1204	-50.2115	1.03356
1205	-49.9914	1.03229
1206	-49.7539	1.03093
1207	-49.5024	1.02977
1208	-49.2072	1.02884
1209	-49.0089	1.02755
1210	-48.7738	1.02583
1211	-48.4356	1.0247
1212	-48.1869	1.02204
1213	-47.8731	1.01945
1214	-47.6122	1.01745
1215	-47.4105	1.01474
1216	-47.1957	1.01236
1217	-46.8832	1.01111
1218	-46.5495	1.00969
1219	-46.2325	1.00776
1220	-45.8736	1.00599
1221	-45.5334	1.00447
1222	-45.1722	1.00187
1223	-44.792	0.999334
1224	-44.3683	0.998527
1225	-44.0384	0.996456
1226	-43.7045	0.99433
1227	-43.284	0.992705
1228	-42.8022	0.99056
1229	-42.4203	0.986903
1230	-41.9777	0.984197
1231	-41.5833	0.982049
1232	-41.2421	0.978447
1233	-40.8584	0.975738
1234	-40.4395	0.974217
1235	-40.0597	0.971218
1236	-39.793	0.968503
1237	-39.5015	0.966156
1238	-39.145	0.964123
1239	-38.8289	0.960807
1240	-38.4161	0.958453
1241	-38.0801	0.958022
1242	-37.8339	0.955224
1243	-37.5428	0.953398
1244	-37.1908	0.952978
1245	-36.8994	0.950218
1246	-36.6114	0.947393
1247	-36.3468	0.945955
1248	-36.0707	0.944834
1249	-35.7706	0.941617
1250	-35.47	0.939863
1251	-35.1395	0.939924
1252	-34.8347	0.936787
1253	-34.5009	0.935049
1254	-34.1312	0.934759
1255	-33.7926	0.933229
1256	-33.4276	0.932163
1257	-33.052	0.931541
1258	-32.6589	0.930811
1259	-32.3251	0.928654
1260	-32.0365	0.928072
1261	-31.7448	0.928789
1262	-31.5014	0.925937
1263	-31.2883	0.925503
1264	-31.0186	0.92551
1265	-30.7722	0.925168
1266	-30.5531	0.925112
1267	-30.2771	0.925679
1268	-29.9446	0.927223
1269	-29.6292	0.927323
1270	-29.2605	0.927649
1271	-28.9206	0.928939
1272	-28.6395	0.92879
1273	-28.3493	0.929024
1274	-28.1156	0.930071
1275	-27.9847	0.930187
1276	-27.7973	0.930173
1277	-27.5948	0.930944
1278	-27.3997	0.931387
1279	-27.13	0.930475
1280	-26.8775	0.931042
1281	-26.5943	0.931269
1282	-26.3424	0.93047
1283	-26.0405	0.929497
1284	-25.7054	0.92882
1285	-25.4059	0.926746
1286	-25.0762	0.925208
1287	-24.6619	0.923717
1288	-24.2702	0.921753
1289	-23.876	0.919383
1290	-23.4371	0.916945
1291	-22.9909	0.915041
1292	-22.6011	0.911588
1293	-22.116	0.908248
1294	-21.5696	0.906564
1295	-21.1244	0.903679
1296	-20.7168	0.901054
1297	-20.3122	0.899166
1298	-19.9088	0.897708
1299	-19.5958	0.895333
1300	-19.2067	0.893153
1301	-18.8428	0.891907
1302	-18.5479	0.889797
1303	-18.2111	0.888119
1304	-17.8787	0.887553
1305	-17.5772	0.88668
1306	-17.2981	0.885906
1307	-17.0288	0.885103
1308	-16.8008	0.884319
1309	-16.5924	0.882885
1310	-16.3457	0.88162
1311	-16.0474	0.881447
1312	-15.8835	0.879979
1313	-15.694	0.87872
1314	-15.3483	0.877544
1315	-15.1259	0.876876
1316	-14.8308	0.875388
1317	-14.5916	0.874109
1318	-14.3532	0.87299
1319	-14.1422	0.87084
1320	-13.8745	0.869244
1321	-13.5821	0.867577
1322	-13.353	0.866547
1323	-13.1414	0.865517
1324	-12.8968	0.864653
1325	-12.6933	0.863163
1326	-12.5135	0.862034
1327	-12.3965	0.861115
1328	-12.2281	0.860406
1329	-12.1603	0.859657
1330	-12.0842	0.859746
1331	-11.9824	0.859581
1332	-11.9473	0.858929
1333	-11.7741	0.858531
1334	-11.5879	0.858919
1335	-11.4697	0.857762
1336	-11.3016	0.856096
1337	-11.0524	0.854267
1338	-10.7829	0.85348
1339	-10.5759	0.85258
1340	-10.3672	0.851462
1341	-10.1382	0.851156
1342	-9.9143	0.850152
1343	-9.73371	0.848809
1344	-9.56254	0.848254
1345	-9.41447	0.846961
1346	-9.21468	0.845729
1347	-8.98963	0.84466
1348	-8.77864	0.843803
1349	-8.62463	0.843471
1350	-8.47199	0.843299
1351	-8.31741	0.843855
1352	-8.25097	0.843933
1353	-8.10044	0.844058
1354	-7.87826	0.843922
1355	-7.77439	0.843905
1356	-7.68248	0.843477
1357	-7.51797	0.842838
1358	-7.4164	0.841699
1359	-7.33698	0.840308
1360	-7.21134	0.839238
1361	-7.05511	0.837836
1362	-6.94799	0.837249
1363	-6.78071	0.836426
1364	-6.5985	0.835641
1365	-6.45447	0.834864
1366	-6.28217	0.834106
1367	-6.15998	0.833684
1368	-5.96662	0.833124
1369	-5.73746	0.832344
1370	-5.51694	0.831211
1371	-5.29517	0.830449
1372	-5.16229	0.829639
1373	-4.98707	0.82969
1374	-4.76269	0.829595
1375	-4.60035	0.829644
1376	-4.43847	0.829834
1377	-4.25161	0.829784
1378	-4.15095	0.830189
1379	-4.02881	0.83051
1380	-3.8795	0.829995
1381	-3.6808	0.829895
1382	-3.41577	0.829591
1383	-3.23215	0.829175
1384	-3.076	0.828732
1385	-2.94203	0.829267
1386	-2.86956	0.829497
1387	-2.63899	0.829801
1388	-2.49542	0.829991
1389	-2.32819	0.82919
1390	-2.05882	0.828182
1391	-1.88283	0.827508
1392	-1.72968	0.826468
1393	-1.54662	0.826117
1394	-1.3704	0.826276
1395	-1.23815	0.826446
1396	-1.06718	0.82604
1397	-0.827355	0.825692
1398	-0.643249	0.825746
1399	-0.500474	0.826211
1400	-0.243457	0.826575
1401	-0.044975	0.827141
1402	0.0886583	0.827997
1403	0.305561	0.828054
1404	0.588665	0.828486
1405	0.835915	0.828277
1406	0.968555	0.828207
1407	1.16222	0.82836
1408	1.3308	0.829191
1409	1.51301	0.830739
1410	1.68749	0.832124
1411	1.94373	0.833614
1412	2.14475	0.835199
1413	2.2954	0.836076
1414	2.43373	0.8367
1415	2.46103	0.837185
1416	2.50181	0.837851
1417	2.57193	0.838302
1418	2.61931	0.838692
1419	2.6793	0.838724
1420	2.73131	0.838053
1421	2.8135	0.837271
1422	2.92674	0.836519
1423	3.04712	0.835032
1424	3.10956	0.833405
1425	3.20969	0.832078
1426	3.33677	0.831155
1427	3.49714	0.829786
1428	3.68218	0.829063
1429	3.81463	0.828168
1430	4.03671	0.826835
1431	4.2544	0.826146
1432	4.40168	0.825385
1433	4.58079	0.824439
1434	4.64887	0.822852
1435	4.70435	0.822149
1436	4.6929	0.82113
1437	4.72399	0.819475
1438	4.79812	0.818994
1439	4.83436	0.818558
1440	4.95879	0.817941
1441	5.04105	0.818227
1442	5.2034	0.818292
1443	5.3403	0.817988
1444	5.45865	0.817477
1445	5.56789	0.816853
1446	5.69573	0.816015
1447	5.82633	0.81536
1448	5.91199	0.814508
1449	6.01132	0.814311
1450	6.09473	0.813261
1451	6.16723	0.813037
1452	6.33474	0.812695
1453	6.49032	0.811469
1454	6.68272	0.811154
1455	6.77002	0.810044
1456	6.93519	0.808885
1457	7.10961	0.807133
1458	7.30706	0.806741
1459	7.47325	0.806705
1460	7.60301	0.806136
1461	7.78936	0.806653
1462	7.87779	0.806717
1463	7.93817	0.807271
1464	8.07741	0.808315
1465	8.16063	0.809186
1466	8.21745	0.809208
1467	8.33639	0.8086
1468	8.52688	0.807659
1469	8.62073	0.806911
1470	8.74113	0.806528
1471	8.88217	0.806385
1472	8.96368	0.806598
1473	9.08662	0.806827
1474	9.26776	0.807382
1475	9.4709	0.808666
1476	9.62292	0.809042
1477	9.82612	0.809475
1478	10.0305	0.810725
1479	10.1428	0.811221
1480	10.3068	0.812288
1481	10.5064	0.813338
1482	10.4906	0.814516
1483	10.5265	0.815333
1484	10.668	0.81578
1485	10.7481	0.817054
1486	10.8445	0.818084
1487	10.9683	0.818346
1488	11.0367	0.818598
1489	11.0819	0.81912
1490	11.1311	0.819601
1491	11.2606	0.820379
1492	11.2762	0.820821
1493	11.3141	0.82028
1494	11.4653	0.820234
1495	11.5665	0.819761
1496	11.6196	0.81899
1497	11.7681	0.817913
1498	11.915	0.816635
1499	11.9999	0.815392
1500	12.1535	0.81446
1501	12.3419	0.814129
1502	12.4513	0.813748
1503	12.4927	0.813357
1504	12.5751	0.812792
1505	12.5938	0.812362
1506	12.5395	0.811788
1507	12.6609	0.811511
1508	12.6298	0.812361
1509	12.6362	0.813661
1510	12.6366	0.814777
1511	12.7425	0.815313
1512	12.8415	0.815807
1513	12.9104	0.816314
1514	13.1692	0.816653
1515	13.3426	0.817229
1516	13.3929	0.81722
1517	13.4454	0.81682
1518	13.5007	0.817446
1519	13.4949	0.817656
1520	13.5541	0.818074
1521	13.6508	0.819083
1522	13.5933	0.819218
1523	13.5921	0.819451
1524	13.6671	0.819097
1525	13.5606	0.8191
1526	13.5389	0.818704
1527	13.5722	0.818345
1528	13.5828	0.8186
1529	13.5619	0.818295
1530	13.6256	0.818337
1531	13.8018	0.818993
1532	13.861	0.818525
1533	13.8616	0.818249
1534	14.0101	0.817668
1535	14.0802	0.817433
1536	14.0605	0.81745
1537	14.2207	0.816765
1538	14.3389	0.817447
1539	14.3998	0.815643
1540	14.6254	0.813064
1541	14.7127	0.812574
1542	14.8161	0.811414
1543	14.9938	0.810036
1544	15.037	0.808164
1545	15.1797	0.80566
1546	15.2738	0.804851
1547	15.4188	0.802941
1548	15.5043	0.802481
1549	15.6332	0.801352
1550	15.8668	0.799093
1551	15.9578	0.799154
1552	16.0945	0.798388
1553	16.1976	0.797463
1554	16.3382	0.796607
1555	16.467	0.795176
1556	16.5481	0.79364
1557	16.7338	0.7918
1558	16.815	0.791412
1559	16.9537	0.790292
1560	17.137	0.788114
1561	17.2103	0.787785
1562	17.2694	0.786783
1563	17.3259	0.785235
1564	17.4848	0.783839
1565	17.5753	0.781761
1566	17.6577	0.779383
1567	17.8363	0.777188
1568	17.9444	0.776432
1569	18.0569	0.775074
1570	18.2287	0.773522
1571	18.2508	0.773709
1572	18.3345	0.773697
1573	18.3215	0.77366
1574	18.3894	0.774136
1575	18.4844	0.774698
1576	18.5374	0.775617
1577	18.5654	0.775481
1578	18.573	0.776656
1579	18.5982	0.777003
1580	18.675	0.776824
1581	18.7348	0.777872
1582	18.6828	0.779109
1583	18.6643	0.779306
1584	18.6317	0.779198
1585	18.6231	0.780153
1586	18.6558	0.781156
1587	18.7298	0.781565
1588	18.7882	0.782134
1589	18.7992	0.782258
1590	18.8572	0.782942
1591	18.9205	0.784547
1592	18.8987	0.78583
1593	18.9727	0.78796
1594	18.9836	0.789181
1595	18.9407	0.790981
1596	18.8665	0.791906
1597	18.9105	0.792029
1598	18.9494	0.791774
1599	18.9652	0.7913
1600	18.9852	0.790899
1601	18.9534	0.79078
1602	18.9995	0.791322
1603	19.0047	0.792126
1604	18.9801	0.792259
1605	19.0445	0.792626
1606	18.9982	0.793269
1607	19.0832	0.794277
1608	19.1977	0.795439
1609	19.3076	0.796947
1610	19.4535	0.797279
1611	19.6316	0.796913
1612	19.8024	0.797046
1613	19.8967	0.797173
1614	19.9793	0.797678
1615	20.0161	0.797843
1616	20.0596	0.798295
1617	20.0354	0.798887
1618	20.0445	0.799477
1619	20.0704	0.800024
1620	20.1179	0.800332
1621	20.2295	0.800371
1622	20.3174	0.800097
1623	20.362	0.800254
1624	20.5916	0.80044
1625	20.6884	0.800327
1626	20.8185	0.800715
1627	20.9206	0.801204
1628	21.0078	0.800679
1629	21.0432	0.800753
1630	21.0696	0.800687
1631	21.1727	0.800067
1632	21.1924	0.799204
1633	21.1667	0.798985
1634	21.1525	0.799106
1635	21.2067	0.799503
1636	21.2705	0.800439
1637	21.3669	0.800918
1638	21.4111	0.801623
1639	21.4185	0.801792
1640	21.4812	0.802093
1641	21.5845	0.802127
1642	21.6768	0.802009
1643	21.6671	0.802111
1644	21.668	0.80142
1645	21.5962	0.801555
1646	21.6106	0.802389
1647	21.5795	0.802895
1648	21.5303	0.80281
1649	21.4884	0.80321
1650	21.4581	0.803393
1651	21.3358	0.803547
1652	21.329	0.80432
1653	21.3162	0.805441
1654	21.2596	0.806761
1655	21.1562	0.807284
1656	21.0773	0.808224
1657	21.0611	0.808386
1658	20.9581	0.808395
1659	20.934	0.808509
1660	20.9501	0.807992
1661	20.9495	0.807518
1662	20.9378	0.807367
1663	20.8921	0.807124
1664	20.8407	0.807011
1665	20.7629	0.806568
1666	20.7747	0.80538
1667	20.7335	0.804394
1668	20.66	0.804171
1669	20.6705	0.8039
1670	20.7021	0.803675
1671	20.7198	0.803585
1672	20.6858	0.803379
1673	20.7339	0.803463
1674	20.8009	0.802807
1675	20.7907	0.802169
1676	20.8105	0.801409
1677	20.8848	0.79985
1678	20.8493	0.798396
1679	20.8209	0.797389
1680	20.745	0.796421
1681	20.7802	0.795604
1682	20.8931	0.794646
1683	21.0204	0.793517
1684	21.116	0.791871
1685	21.161	0.791403
1686	21.201	0.791877
1687	21.2351	0.792616
1688	21.2398	0.793419
1689	21.2192	0.794686
1690	21.2525	0.796236
1691	21.3238	0.79743
1692	21.3663	0.79815
1693	21.4525	0.798516
1694	21.5168	0.797889
1695	21.5154	0.797015
1696	21.6116	0.796748
1697	21.6934	0.796084
1698	21.6493	0.79466
1699	21.6437	0.793921
1700	21.6798	0.793278
1701	21.6698	0.792804
1702	21.6153	0.792694
1703	21.5005	0.793107
1704	21.4297	0.793019
1705	21.3668	0.792713
1706	21.3989	0.792663
1707	21.3702	0.79199
1708	21.3148	0.791245
1709	21.3627	0.792068
1710	21.4534	0.792436
1711	21.486	0.791696
1712	21.3687	0.792316
1713	21.3305	0.792706
1714	21.19	0.79299
1715	21.155	0.792974
1716	21.1808	0.793685
1717	21.231	0.793258
1718	21.248	0.792764
1719	21.2706	0.79314
1720	21.3586	0.793246
1721	21.409	0.793861
1722	21.4524	0.794638
1723	21.4864	0.795321
1724	21.3524	0.796534
1725	21.2624	0.798314
1726	21.1251	0.79956
1727	21.0542	0.799572
1728	20.9234	0.799473
1729	20.6924	0.799867
1730	20.5409	0.800228
1731	20.2831	0.800758
1732	20.0473	0.801986
1733	19.8828	0.803565
1734	19.5668	0.805012
1735	19.3473	0.80688
1736	19.1883	0.808864
1737	19.031	0.810371
1738	18.8844	0.811576
1739	18.7767	0.813208
1740	18.6435	0.814719
1741	18.4878	0.81592
1742	18.3743	0.81664
1743	18.2481	0.816746
1744	18.2082	0.816728
1745	18.1119	0.816808
1746	18.0624	0.8165
1747	18.0101	0.816729
1748	17.8793	0.816432
1749	17.7778	0.815389
1750	17.7681	0.815027
1751	17.7287	0.81414
1752	17.5889	0.814045
1753	17.4874	0.814342
1754	17.4316	0.814225
1755	17.3416	0.813833
1756	17.2554	0.813647
1757	17.2262	0.813612
1758	17.163	0.813821
1759	17.0604	0.813436
1760	17.0106	0.812643
1761	16.939	0.812767
1762	16.8704	0.813442
1763	16.8548	0.814373
1764	16.8608	0.815585
1765	16.8156	0.816247
1766	16.8245	0.817244
1767	16.9299	0.818106
1768	17.0722	0.819867
1769	17.1418	0.82295
1770	17.2795	0.825627
1771	17.3734	0.828988
1772	17.418	0.832559
1773	17.4856	0.836667
1774	17.4805	0.842665
1775	17.4217	0.847996
1776	17.3676	0.853231
1777	17.3343	0.857873
1778	17.3228	0.862513
1779	17.2595	0.866193
1780	17.2072	0.869122
1781	17.2026	0.870383
1782	17.1756	0.870665
1783	17.2216	0.870134
1784	17.3189	0.868808
1785	17.3797	0.867374
1786	17.4473	0.865127
1787	17.5784	0.862275
1788	17.5945	0.85975
1789	17.5465	0.85675
1790	17.5764	0.854663
1791	17.5988	0.852798
1792	17.6127	0.851052
1793	17.5411	0.849604
1794	17.5166	0.848166
1795	17.5889	0.846834
1796	17.6861	0.844993
1797	17.8683	0.844408
1798	17.9882	0.844454
1799	18.1006	0.844374
1800	18.1984	0.844236
1801	18.3437	0.844097
1802	18.4248	0.844701
1803	18.5322	0.844866
1804	18.6456	0.844686
1805	18.617	0.844732
1806	18.6721	0.844661
1807	18.8126	0.844498
1808	18.8863	0.844428
1809	18.9794	0.844267
1810	19.0884	0.844584
1811	19.1326	0.844518
1812	19.146	0.843797
1813	19.2697	0.842895
1814	19.387	0.841708
1815	19.3696	0.840078
1816	19.3313	0.838261
1817	19.2851	0.836455
1818	19.2255	0.834594
1819	19.1831	0.833286
1820	19.1925	0.831952
1821	19.0835	0.831885
1822	19.0096	0.831828
1823	18.9903	0.832587
1824	18.9462	0.832702
1825	18.932	0.832213
1826	18.9032	0.832214
1827	18.956	0.831202
1828	18.9589	0.83037
1829	18.961	0.828825
1830	19.0157	0.827382
1831	19.028	0.826173
1832	18.9963	0.825279
1833	19.0009	0.825205
1834	18.9742	0.82563
1835	18.9734	0.826381
1836	18.9059	0.82651
1837	18.8756	0.827594
1838	18.8092	0.828581
1839	18.7327	0.82995
1840	18.7403	0.830851
1841	18.6589	0.83093
1842	18.7043	0.830615
1843	18.7556	0.829322
1844	18.7526	0.829345
1845	18.6976	0.829199
1846	18.6844	0.828634
1847	18.6781	0.828407
1848	18.5933	0.829054
1849	18.4996	0.829309
1850	18.3828	0.830133
1851	18.2304	0.829743
1852	18.0631	0.830313
1853	17.922	0.829672
1854	17.8194	0.829101
1855	17.7267	0.828828
1856	17.6339	0.827746
1857	17.6713	0.826618
1858	17.6569	0.825285
1859	17.5779	0.824878
1860	17.569	0.823934
1861	17.5818	0.822455
1862	17.5579	0.821765
1863	17.5601	0.820522
1864	17.5652	0.81989
1865	17.4637	0.819325
1866	17.4307	0.818486
1867	17.4237	0.817793
1868	17.2999	0.817079
1869	17.076	0.816127
1870	16.964	0.81598
1871	16.8094	0.81639
1872	16.7636	0.818033
1873	16.6374	0.819309
1874	16.4959	0.820875
1875	16.3082	0.822054
1876	16.1614	0.823749
1877	16.0879	0.825194
1878	15.9126	0.825997
1879	15.7314	0.827057
1880	15.4968	0.828346
1881	15.2519	0.828999
1882	15.1215	0.831254
1883	15.0644	0.833213
1884	15.0392	0.835254
1885	14.9754	0.838257
1886	14.9725	0.840861
1887	15.0241	0.842786
1888	15.0428	0.844447
1889	15.0124	0.84541
1890	15.0408	0.846635
1891	15.0271	0.846746
1892	14.8665	0.848128
1893	14.7472	0.847633
1894	14.6418	0.846816
1895	14.4722	0.845879
1896	14.2515	0.844712
1897	14.1559	0.843268
1898	13.9717	0.84044
1899	13.6419	0.838909
1900	13.4402	0.838738
1901	13.2128	0.837651
1902	13.0068	0.838685
1903	12.8325	0.839834
1904	12.6363	0.841023
1905	12.4344	0.842222
1906	12.2935	0.844148
1907	12.1939	0.846432
1908	12.0281	0.847836
1909	11.8538	0.849071
1910	11.7277	0.851324
1911	11.5774	0.853139
1912	11.4194	0.856288
1913	11.2499	0.858359
1914	11.1423	0.860631
1915	10.9775	0.861521
1916	10.9244	0.863502
1917	10.9463	0.865217
1918	10.9182	0.866274
1919	10.8841	0.867662
1920	10.8879	0.868982
1921	10.8435	0.869774
1922	10.8608	0.870704
1923	10.8074	0.871897
1924	10.8026	0.872158
1925	10.7145	0.871994
1926	10.5916	0.871329
1927	10.5188	0.870716
1928	10.4785	0.869853
1929	10.3751	0.868715
1930	10.282	0.86825
1931	10.1903	0.866422
1932	10.099	0.866701
1933	10.0572	0.866199
1934	9.9891	0.866234
1935	9.88515	0.866003
1936	9.84471	0.866283
1937	9.8104	0.867142
1938	9.80368	0.869122
1939	9.76139	0.871986
1940	9.76559	0.875419
1941	9.66393	0.877279
1942	9.61522	0.878222
1943	9.60033	0.877481
1944	9.68022	0.876568
1945	9.79598	0.874894
1946	9.90756	0.871145
1947	10.0426	0.867841
1948	10.1852	0.864101
1949	10.4174	0.860971
1950	10.7137	0.859745
1951	10.9603	0.858962
1952	11.1689	0.860382
1953	11.3485	0.861387
1954	11.5869	0.862743
1955	11.6609	0.863832
1956	11.7459	0.865561
1957	11.8026	0.867342
1958	11.7845	0.868323
1959	11.7632	0.868854
1960	11.8134	0.869328
1961	11.7565	0.869624
1962	11.6988	0.870203
1963	11.6403	0.869461
1964	11.6708	0.868932
1965	11.6478	0.867048
1966	11.6015	0.866182
1967	11.5936	0.86508
1968	11.4754	0.864082
1969	11.29	0.863113
1970	11.1834	0.862414
1971	11.0062	0.861327
1972	10.8637	0.861028
1973	10.7162	0.860794
1974	10.5804	0.861088
1975	10.4337	0.861015
1976	10.32	0.860996
1977	10.2637	0.861063
1978	10.2207	0.861399
1979	10.1522	0.862245
1980	9.98665	0.863882
1981	9.91111	0.864203
1982	9.87561	0.865436
1983	9.75466	0.866092
1984	9.62756	0.867217
1985	9.43282	0.868814
1986	9.21877	0.869909
1987	9.03124	0.871095
1988	8.90915	0.871516
1989	8.68887	0.872138
1990	8.56981	0.873467
1991	8.48317	0.874974
1992	8.26041	0.876864
1993	8.12144	0.878936
1994	7.96059	0.881216
1995	7.7342	0.883077
1996	7.57704	0.884942
1997	7.51757	0.886361
1998	7.40404	0.886897
1999	7.35512	0.887578
[truncated: 2 more rows]

## Sheet: c
t (mSec)	ripple_mean (uV)	ripple_sem
1	-0.758319	0.679617
2	-0.565065	0.681525
3	-0.451615	0.684693
4	-0.391038	0.688059
5	-0.433283	0.688432
6	-0.249738	0.689942
7	-0.242528	0.690092
8	-0.150863	0.689019
9	-0.0393728	0.689259
10	-0.0284648	0.689561
11	-0.0375519	0.689695
12	-0.0430517	0.689878
13	0.0446994	0.692259
14	0.153094	0.691502
15	0.429712	0.691537
16	0.713988	0.691535
17	0.746044	0.691487
18	0.937384	0.693058
19	1.1378	0.692266
20	1.38034	0.686961
21	1.56525	0.682415
22	1.70703	0.678335
23	1.83077	0.674357
24	1.77126	0.670356
25	1.97942	0.667546
26	2.12515	0.663858
27	2.25723	0.661661
28	2.63713	0.659512
29	2.7685	0.656491
30	2.89218	0.65123
31	3.09364	0.647506
32	3.2779	0.645347
33	3.32117	0.642637
34	3.39929	0.640765
35	3.51428	0.640773
36	3.42755	0.637675
37	3.4563	0.635706
38	3.41197	0.635421
39	3.51116	0.636439
40	3.53192	0.637388
41	3.47595	0.638257
42	3.70446	0.638024
43	3.59529	0.63746
44	3.61135	0.636946
45	3.5869	0.635025
46	3.61034	0.63419
47	3.58069	0.633269
48	3.41083	0.630238
49	3.35105	0.628341
50	3.23854	0.628417
51	3.2422	0.626567
52	3.21903	0.625865
53	3.39085	0.62502
54	3.58175	0.621577
55	3.81058	0.622296
56	4.1245	0.622884
57	4.24699	0.621507
58	4.46195	0.620373
59	4.81772	0.619706
60	4.94204	0.619493
61	5.12993	0.618995
62	5.34703	0.619532
63	5.4364	0.621456
64	5.56584	0.623021
65	5.80972	0.625601
66	6.06061	0.627381
67	5.98239	0.632482
68	5.94357	0.635306
69	5.92356	0.638607
70	6.08225	0.641693
71	6.38303	0.642413
72	6.45857	0.640669
73	6.61054	0.638813
74	6.78541	0.637792
75	6.82687	0.636584
76	6.89988	0.635637
77	7.00049	0.634259
78	6.99098	0.634674
79	6.92653	0.63549
80	6.79885	0.638659
81	6.80825	0.642841
82	6.77903	0.644874
83	6.75134	0.646918
84	6.74794	0.648078
85	6.84358	0.649108
86	6.8294	0.649651
87	6.9469	0.648622
88	6.87823	0.646091
89	6.93141	0.644427
90	7.07013	0.642539
91	7.20886	0.639628
92	7.39406	0.637538
93	7.46671	0.634729
94	7.56916	0.631564
95	7.48085	0.630658
96	7.33004	0.631448
97	7.33615	0.631712
98	7.23087	0.631366
99	7.14491	0.631771
100	7.11498	0.631352
101	7.12224	0.630564
102	6.89533	0.630616
103	6.79926	0.629604
104	6.96655	0.629993
105	6.98202	0.6305
106	7.10906	0.630347
107	7.06674	0.630814
108	7.17026	0.629776
109	7.38983	0.628892
110	7.47241	0.631041
111	7.67284	0.630508
112	7.65009	0.6327
113	7.55601	0.634999
114	7.58164	0.636915
115	7.39776	0.638526
116	7.19927	0.640578
117	7.18701	0.641564
118	7.06145	0.64373
119	6.88558	0.644176
120	7.08954	0.644613
121	7.09724	0.645318
122	7.10324	0.647269
123	7.09842	0.647986
124	6.92749	0.64788
125	6.76105	0.648835
126	6.64479	0.648165
127	6.61798	0.647897
128	6.42494	0.649069
129	6.16667	0.649624
130	5.88611	0.650717
131	5.61272	0.64998
132	5.43193	0.648461
133	5.32671	0.645853
134	5.03071	0.644877
135	4.66097	0.643229
136	4.42744	0.641974
137	4.36591	0.638449
138	4.21783	0.637291
139	4.08603	0.637646
140	3.89966	0.635374
141	3.65507	0.636444
142	3.46356	0.636321
143	3.43954	0.635153
144	3.48378	0.633873
145	3.28975	0.632453
146	3.21443	0.630717
147	3.11358	0.628026
148	3.20371	0.628204
149	3.24933	0.627015
150	3.16723	0.625632
151	3.15344	0.625062
152	2.92346	0.625571
153	2.71926	0.624801
154	2.7325	0.622723
155	2.61508	0.62283
156	2.48965	0.621455
157	2.44759	0.622371
158	2.19739	0.622389
159	2.00705	0.624365
160	1.97443	0.62476
161	1.86799	0.625319
162	1.65194	0.626561
163	1.49919	0.627783
164	1.25553	0.628679
165	1.10025	0.628353
166	1.14134	0.629967
167	1.07509	0.629695
168	0.862631	0.63053
169	0.761233	0.632443
170	0.691522	0.632468
171	0.702559	0.632116
172	0.529835	0.634466
173	0.35292	0.636044
174	0.190334	0.635127
175	0.0382152	0.634402
176	-0.0706054	0.633962
177	-0.0985409	0.634973
178	-0.0582955	0.634903
179	-0.184558	0.635807
180	-0.240555	0.635963
181	-0.138335	0.636422
182	-0.0397045	0.636609
183	0.0643717	0.637881
184	0.11261	0.637797
185	0.217248	0.637997
186	0.181609	0.639305
187	0.217573	0.637828
188	0.292518	0.63559
189	0.171224	0.63239
190	-0.0132267	0.632239
191	-0.163928	0.632584
192	-0.259377	0.630469
193	-0.147974	0.629823
194	-0.128739	0.627904
195	-0.403715	0.627317
196	-0.627756	0.627919
197	-0.611008	0.625109
198	-0.809881	0.624155
199	-0.707908	0.62412
200	-0.657334	0.624542
201	-0.662417	0.625367
202	-0.737503	0.62748
203	-0.701418	0.631076
204	-0.5616	0.633201
205	-0.633413	0.636584
206	-0.657775	0.638575
207	-0.600498	0.640061
208	-0.661808	0.640688
209	-0.589418	0.638946
210	-0.5533	0.637933
211	-0.476667	0.636063
212	-0.585501	0.634111
213	-0.412728	0.634142
214	-0.374618	0.63502
215	-0.28502	0.636891
216	-0.0242023	0.637647
217	-0.0495094	0.638276
218	0.0568872	0.63743
219	0.24423	0.639348
220	0.333894	0.640733
221	0.498588	0.638371
222	0.548551	0.638157
223	0.520536	0.640039
224	0.465472	0.639269
225	0.513707	0.640677
226	0.467557	0.640582
227	0.485958	0.641954
228	0.455314	0.641866
229	0.442196	0.641993
230	0.470612	0.643006
231	0.517435	0.641088
232	0.692493	0.63957
233	0.750727	0.637431
234	0.85979	0.634724
235	0.787467	0.631091
236	0.816205	0.627062
237	1.02862	0.624208
238	1.11306	0.621173
239	1.10624	0.619791
240	1.10525	0.619901
241	1.22685	0.61892
242	1.38301	0.618213
243	1.58046	0.617808
244	1.81443	0.617273
245	1.92633	0.618573
246	1.91284	0.619983
247	2.1186	0.620546
248	2.17625	0.622165
249	2.29068	0.624916
250	2.42896	0.626744
251	2.25798	0.627883
252	2.30217	0.628854
253	2.48218	0.629681
254	2.53123	0.629802
255	2.48405	0.629721
256	2.54771	0.630619
257	2.7012	0.630645
258	2.77892	0.629509
259	2.8868	0.631199
260	3.16185	0.631014
261	3.05412	0.630519
262	2.98928	0.631001
263	3.01685	0.632439
264	3.09363	0.631464
265	3.08012	0.630868
266	3.10663	0.630737
267	3.01656	0.630854
268	2.94334	0.630497
269	2.80798	0.629918
270	2.78263	0.629765
271	2.87518	0.628923
272	2.78458	0.628437
273	2.84704	0.629255
274	2.64429	0.626994
275	2.64452	0.626885
276	2.86842	0.62716
277	2.93562	0.627553
278	2.91705	0.627673
279	2.76591	0.628336
280	2.97542	0.628619
281	3.09207	0.628034
282	3.13047	0.628564
283	3.17563	0.629154
284	3.09786	0.629959
285	3.12469	0.630999
286	3.193	0.631871
287	3.40892	0.633765
288	3.41657	0.63345
289	3.34232	0.634115
290	3.33572	0.633664
291	3.34104	0.632281
292	3.29388	0.63207
293	3.46065	0.629807
294	3.61676	0.629346
295	3.53994	0.628648
296	3.6109	0.628871
297	3.82857	0.627288
298	3.95325	0.626898
299	4.07356	0.627077
300	4.25447	0.627434
301	4.45427	0.627402
302	4.4524	0.630098
303	4.58976	0.630761
304	4.7188	0.631393
305	4.65172	0.630932
306	4.7068	0.632063
307	4.7962	0.63154
308	4.69455	0.631513
309	4.56161	0.632016
310	4.56097	0.631188
311	4.49193	0.630922
312	4.23381	0.630882
313	4.18691	0.629208
314	4.17543	0.63019
315	3.95674	0.629553
316	3.7485	0.626745
317	3.66347	0.62623
318	3.71153	0.624989
319	3.71983	0.625186
320	3.78108	0.623972
321	3.66375	0.624905
322	3.56067	0.625717
323	3.48577	0.624334
324	3.44513	0.624109
325	3.38594	0.623321
326	3.29819	0.622566
327	3.25592	0.621265
328	3.31465	0.617318
329	3.17104	0.617018
330	3.3121	0.616205
331	3.47019	0.614916
332	3.4125	0.613723
333	3.4427	0.611748
334	3.48561	0.612093
335	3.4089	0.609844
336	3.48556	0.607997
337	3.59266	0.606222
338	3.5447	0.605537
339	3.29265	0.602149
340	3.1374	0.599656
341	3.04579	0.600209
342	2.92379	0.599196
343	2.67607	0.59937
344	2.60772	0.599269
345	2.60563	0.599927
346	2.69664	0.602626
347	2.86993	0.603852
348	2.88433	0.606063
349	2.84997	0.607633
350	2.71557	0.609743
351	2.82168	0.609387
352	2.87	0.611277
353	2.85059	0.611738
354	2.86427	0.610829
355	2.72847	0.611343
356	2.72247	0.61342
357	2.71396	0.615725
358	2.7482	0.617735
359	2.83893	0.61994
360	2.77441	0.621094
361	2.80593	0.620915
362	2.87972	0.620395
363	2.92753	0.619107
364	2.99221	0.618696
365	3.00631	0.617825
366	3.05828	0.616681
367	3.09894	0.616845
368	3.24151	0.615796
369	3.27139	0.617921
370	3.33581	0.618028
371	3.49788	0.618074
372	3.64682	0.617224
373	3.71947	0.614771
374	3.80661	0.614571
375	4.07547	0.614121
376	4.2464	0.615271
377	4.33688	0.612449
378	4.38856	0.61159
379	4.43208	0.610679
380	4.58919	0.609648
381	4.73028	0.608484
382	4.67934	0.60617
383	4.66656	0.603867
384	4.61318	0.601427
385	4.46486	0.600654
386	4.44153	0.600106
387	4.41863	0.599335
388	4.51795	0.598369
389	4.44897	0.595593
390	4.33538	0.594944
391	4.35029	0.594043
392	4.41148	0.592987
393	4.36741	0.594606
394	4.21618	0.594285
395	4.02041	0.596158
396	3.88064	0.597484
397	3.75317	0.598974
398	3.69933	0.600253
399	3.56966	0.601709
400	3.48225	0.601121
401	3.41426	0.602573
402	3.41059	0.603735
403	3.44551	0.604044
404	3.39828	0.60407
405	3.4658	0.604138
406	3.40754	0.606749
407	3.38026	0.60811
408	3.48265	0.611678
409	3.58242	0.616458
410	3.77124	0.619216
411	3.66306	0.62139
412	3.60184	0.62564
413	3.68914	0.626919
414	3.7705	0.629686
415	3.89168	0.632952
416	3.92243	0.634415
417	3.93404	0.634288
418	3.90988	0.634608
419	4.06505	0.635332
420	4.11322	0.633117
421	4.18113	0.631043
422	4.0967	0.628884
423	4.04761	0.624847
424	3.98245	0.622916
425	3.96364	0.621481
426	4.07202	0.620698
427	4.14933	0.619874
428	4.31574	0.618886
429	4.42351	0.619136
430	4.37135	0.619982
431	4.48141	0.620482
432	4.66662	0.621959
433	4.74223	0.621455
434	4.64397	0.624178
435	4.6058	0.62626
436	4.66285	0.628833
437	4.52009	0.629953
438	4.34169	0.631326
439	4.16024	0.632098
440	3.95558	0.634595
441	3.89877	0.636704
442	3.95287	0.638735
443	4.06136	0.639549
444	4.0385	0.640402
445	3.82367	0.641355
446	3.58544	0.644434
447	3.51734	0.648088
448	3.35895	0.649959
449	3.19899	0.652945
450	3.14839	0.654446
451	2.84235	0.655081
452	2.70931	0.656158
453	2.75286	0.656228
454	2.88629	0.656964
455	2.93206	0.657131
456	2.98182	0.656801
457	3.06007	0.65773
458	3.11534	0.659955
459	3.17768	0.663139
460	3.33336	0.664281
461	3.32898	0.668244
462	3.29957	0.669902
463	3.31741	0.671662
464	3.37337	0.673688
465	3.50484	0.675524
466	3.47874	0.676622
467	3.50629	0.677116
468	3.26122	0.679717
469	3.15482	0.683121
470	3.16246	0.684639
471	3.23969	0.685558
472	3.21578	0.685643
473	3.39134	0.687839
474	3.60123	0.689165
475	3.79075	0.691046
476	3.928	0.690802
477	3.99787	0.69253
478	4.02035	0.693957
479	3.98755	0.693652
480	4.0803	0.695137
481	4.23014	0.696162
482	4.4838	0.694825
483	4.50488	0.693933
484	4.46429	0.692988
485	4.6101	0.693799
486	4.822	0.692733
487	4.89121	0.694132
488	4.90761	0.695892
489	4.92059	0.697059
490	4.87518	0.698379
491	4.90689	0.701772
492	5.01662	0.7049
493	5.08137	0.705971
494	5.04857	0.708672
495	5.00348	0.711369
496	4.84959	0.711361
497	4.9348	0.714144
498	4.91874	0.715397
499	4.75919	0.716224
500	4.59935	0.716072
501	4.39477	0.716781
502	4.10859	0.716515
503	3.95279	0.715358
504	3.89103	0.716539
505	3.71665	0.717661
506	3.63893	0.717658
507	3.53433	0.71664
508	3.64879	0.715877
509	3.55278	0.713717
510	3.52616	0.713135
511	3.49325	0.710758
512	3.27583	0.707936
513	3.08381	0.706643
514	2.901	0.705338
515	2.73504	0.705077
516	2.4372	0.705103
517	2.24129	0.707635
518	1.94078	0.710447
519	1.60267	0.711495
520	1.49043	0.714898
521	1.43496	0.719247
522	1.27692	0.721461
523	1.09673	0.7234
524	1.15426	0.724967
525	1.12207	0.726752
526	1.09132	0.726823
527	1.07481	0.729287
528	0.953939	0.730901
529	0.882328	0.731207
530	0.771354	0.730878
531	0.75302	0.731015
532	0.676029	0.730889
533	0.571694	0.728502
534	0.47525	0.728934
535	0.375941	0.726698
536	0.278816	0.725562
537	0.23636	0.725914
538	0.265933	0.723181
539	0.260804	0.722575
540	0.162096	0.72266
541	0.290035	0.72355
542	0.406309	0.722749
543	0.442246	0.72469
544	0.487147	0.726198
545	0.53315	0.72743
546	0.622773	0.727375
547	0.736582	0.728072
548	0.8939	0.72909
549	0.971783	0.727509
550	1.05942	0.727465
551	1.21088	0.726574
552	1.51235	0.725559
553	1.88319	0.724477
554	2.1189	0.722841
555	2.53184	0.722443
556	2.70078	0.721367
557	3.05068	0.722228
558	3.55961	0.72204
559	3.8642	0.722519
560	4.17469	0.72179
561	4.55869	0.720707
562	4.86843	0.720967
563	5.11318	0.720477
564	5.46624	0.719864
565	5.74451	0.719913
566	5.97515	0.719103
567	6.15283	0.720575
568	6.3281	0.722683
569	6.45806	0.723937
570	6.54878	0.724797
571	6.64906	0.724692
572	6.70075	0.725725
573	6.75556	0.725183
574	6.84603	0.7264
575	6.98629	0.727672
576	7.20272	0.730044
577	7.3119	0.731089
578	7.26701	0.732732
579	7.27147	0.734038
580	7.34465	0.735729
581	7.32971	0.734933
582	7.3005	0.734114
583	7.11383	0.733707
584	6.88613	0.731955
585	6.82046	0.729254
586	6.74643	0.726601
587	6.73816	0.723587
588	6.56995	0.718342
589	6.54068	0.715339
590	6.54452	0.711233
591	6.43107	0.707621
592	6.57677	0.704832
593	6.62063	0.702082
594	6.52361	0.700735
595	6.36489	0.696596
596	6.3476	0.695755
597	6.50525	0.694648
598	6.56557	0.692046
599	6.68765	0.691395
600	6.69671	0.691258
601	6.68949	0.69159
602	6.75289	0.692262
603	6.80049	0.695945
604	7.04204	0.697614
605	7.09146	0.699253
606	6.96838	0.70182
607	6.81808	0.704375
608	6.76981	0.705666
609	6.73217	0.708862
610	6.73931	0.712336
611	6.68536	0.714289
612	6.60562	0.717484
613	6.64415	0.721524
614	6.7834	0.722938
615	6.80094	0.725448
616	6.88739	0.72516
617	6.84916	0.725889
618	6.67929	0.724485
619	6.59106	0.724923
620	6.49405	0.724127
621	6.47231	0.722871
622	6.28121	0.72356
623	6.18336	0.723057
624	6.23711	0.72022
625	6.15644	0.720819
626	6.17622	0.720397
627	6.23255	0.719714
628	6.24517	0.719817
629	6.41811	0.720665
630	6.49246	0.721384
631	6.59092	0.72044
632	6.77313	0.722479
633	7.01302	0.724478
634	7.08539	0.726546
635	7.11688	0.728322
636	7.21065	0.730775
637	7.10252	0.731584
638	7.05344	0.733712
639	6.94019	0.738357
640	6.73858	0.740093
641	6.65903	0.73903
642	6.73577	0.740011
643	6.60602	0.742668
644	6.59722	0.743085
645	6.65728	0.743487
646	6.70728	0.742635
647	6.67222	0.740448
648	6.71387	0.741626
649	6.76805	0.743257
650	6.63872	0.743012
651	6.57168	0.74063
652	6.40327	0.739177
653	6.5029	0.738358
654	6.36663	0.736532
655	6.38167	0.73664
656	6.38515	0.736142
657	6.20723	0.734998
658	6.10072	0.732307
659	6.10517	0.732208
660	5.97479	0.732674
661	5.78497	0.731084
662	5.68386	0.729371
663	5.51259	0.726808
664	5.4928	0.723915
665	5.51755	0.723926
666	5.63143	0.725669
667	5.60178	0.726788
668	5.65535	0.728772
669	5.78672	0.731748
670	5.95547	0.735553
671	6.1881	0.738783
672	6.30557	0.746435
673	6.47953	0.750859
674	6.37719	0.75304
675	6.35538	0.754219
676	6.31966	0.755713
677	6.17132	0.753138
678	6.02267	0.748357
679	5.86373	0.746435
680	5.87103	0.741874
681	5.87961	0.738388
682	5.9274	0.737421
683	6.02282	0.734625
684	5.86658	0.731706
685	5.92597	0.729621
686	5.89938	0.726419
687	5.93413	0.724538
688	5.98346	0.722618
689	5.85741	0.722616
690	5.64949	0.717992
691	5.32118	0.713746
692	5.11078	0.709921
693	4.74441	0.706748
694	4.41557	0.703241
695	4.13632	0.700683
696	4.12211	0.697197
697	4.15042	0.693623
698	4.25716	0.693611
699	4.30706	0.693469
700	4.20621	0.693812
701	4.12904	0.694581
702	4.17884	0.699332
703	4.10887	0.701335
704	3.97069	0.704815
705	3.85911	0.707956
706	3.72649	0.709836
707	3.50793	0.710905
708	3.3023	0.711813
709	3.19706	0.712797
710	2.86873	0.713899
711	2.51893	0.714942
712	2.43655	0.716849
713	2.37548	0.717922
714	2.24997	0.716228
715	2.17546	0.714787
716	2.09962	0.712301
717	2.03871	0.708958
718	2.17239	0.704746
719	2.37551	0.700619
720	2.51122	0.696767
721	2.60866	0.69332
722	2.65499	0.69508
723	2.64818	0.693392
724	2.82117	0.690865
725	2.85503	0.692183
726	2.97749	0.691755
727	3.03995	0.691811
728	2.98071	0.69184
729	3.12766	0.690104
730	3.21919	0.68947
731	3.1089	0.689715
732	3.14631	0.690942
733	3.16683	0.693112
734	3.21248	0.694081
735	3.52387	0.696741
736	3.90972	0.697224
737	4.04045	0.697856
738	4.18414	0.698227
739	4.43244	0.697248
740	4.65141	0.694654
741	4.72424	0.690897
742	4.79936	0.68769
743	4.84935	0.684262
744	4.97278	0.681017
745	5.10308	0.677236
746	5.05035	0.673724
747	4.96714	0.669963
748	4.65847	0.667592
749	4.61467	0.66825
750	4.58886	0.670263
751	4.67771	0.6727
752	4.75625	0.674244
753	4.77062	0.67489
754	4.67837	0.675966
755	4.59807	0.677376
756	4.45789	0.679252
757	4.27502	0.678931
758	4.12388	0.67901
759	3.90552	0.678665
760	3.49829	0.678199
761	3.21066	0.680312
762	3.001	0.681528
763	2.7744	0.681622
764	2.47871	0.682213
765	2.27643	0.683594
766	2.04285	0.68365
767	1.77437	0.684795
768	1.43551	0.68633
769	0.951647	0.688762
770	0.649129	0.68909
771	0.3131	0.689967
772	0.0922727	0.691106
773	-0.245569	0.693541
774	-0.576481	0.696046
775	-0.788592	0.69892
776	-1.13043	0.70292
777	-1.24766	0.705371
778	-1.66193	0.709318
779	-1.94437	0.712694
780	-2.32239	0.715142
781	-2.67922	0.71817
782	-2.79525	0.722615
783	-3.03405	0.727163
784	-3.08431	0.730715
785	-3.19017	0.734986
786	-3.20964	0.739718
787	-3.16332	0.742445
788	-3.31233	0.74672
789	-3.20354	0.752561
790	-3.31826	0.75575
791	-3.57555	0.758771
792	-3.72286	0.761761
793	-3.84918	0.762389
794	-4.02862	0.762813
795	-4.27119	0.762837
796	-4.38917	0.762399
797	-4.67383	0.762814
798	-4.93857	0.762536
799	-5.07833	0.765924
800	-5.25846	0.770576
801	-5.48055	0.773845
802	-5.67372	0.777546
803	-5.91734	0.77885
804	-6.1193	0.779157
805	-6.11734	0.777066
806	-6.14617	0.775926
807	-6.20347	0.774873
808	-6.16909	0.770813
809	-6.3672	0.768959
810	-6.45032	0.768004
811	-6.4059	0.766082
812	-6.29355	0.764767
813	-6.09916	0.764282
814	-6.0223	0.764611
815	-5.84326	0.763254
816	-5.76191	0.763712
817	-5.55163	0.763062
818	-5.2796	0.759847
819	-5.23132	0.758154
820	-4.91875	0.757282
821	-4.83406	0.753978
822	-4.75824	0.750145
823	-4.66985	0.748514
824	-4.42641	0.74592
825	-4.52338	0.743677
826	-4.576	0.742117
827	-4.61462	0.739868
828	-4.58802	0.739128
829	-4.46975	0.736239
830	-4.57183	0.734521
831	-4.41637	0.732775
832	-4.499	0.729677
833	-4.4951	0.72706
834	-4.46764	0.72449
835	-4.41282	0.72245
836	-4.36388	0.722138
837	-4.48398	0.72069
838	-4.48158	0.718903
839	-4.51071	0.719451
840	-4.48635	0.719486
841	-4.47748	0.718367
842	-4.5007	0.718619
843	-4.50535	0.719918
844	-4.67628	0.722246
845	-4.67532	0.725114
846	-4.71112	0.726761
847	-5.02157	0.728325
848	-5.27915	0.731309
849	-5.61871	0.730963
850	-5.65604	0.732629
851	-5.70848	0.732759
852	-5.67768	0.733552
853	-5.41723	0.733639
854	-5.31997	0.731557
855	-5.15421	0.729568
856	-5.08481	0.725621
857	-5.0601	0.724051
858	-5.23664	0.721003
859	-5.47001	0.718178
860	-5.66781	0.715913
861	-5.84848	0.71639
862	-5.97023	0.716681
863	-6.09921	0.718174
864	-6.21561	0.723724
865	-6.41599	0.727092
866	-6.67728	0.7316
867	-6.71644	0.734447
868	-6.85061	0.736523
869	-6.76729	0.737245
870	-6.53504	0.735558
871	-6.42291	0.731827
872	-6.32103	0.727148
873	-6.24259	0.723287
874	-6.13996	0.721136
875	-6.11061	0.717803
876	-6.04637	0.715942
877	-5.98517	0.714926
878	-5.91578	0.71335
879	-5.7718	0.712127
880	-5.71907	0.710288
881	-5.68602	0.710354
882	-5.74924	0.710297
883	-5.87616	0.708748
884	-5.88071	0.70772
885	-5.95929	0.7084
886	-5.9423	0.709659
887	-5.99695	0.71107
888	-5.96365	0.710716
889	-5.95636	0.710827
890	-5.91042	0.70901
891	-6.03125	0.707254
892	-6.11691	0.699891
893	-6.16543	0.693653
894	-6.28007	0.690361
895	-6.43086	0.683939
896	-6.47607	0.67758
897	-6.40493	0.671726
898	-6.29434	0.666871
899	-6.46401	0.6645
900	-6.5184	0.664586
901	-6.40879	0.664887
902	-6.42897	0.663199
903	-6.32909	0.664745
904	-6.34462	0.666668
905	-6.37591	0.666904
906	-6.36493	0.667735
907	-6.38921	0.668778
908	-6.45819	0.669337
909	-6.58796	0.668828
910	-6.54217	0.669647
911	-6.66543	0.67163
912	-6.65317	0.672199
913	-6.61517	0.674898
914	-6.73367	0.679532
915	-6.87349	0.682661
916	-7.05246	0.687401
917	-7.22826	0.693292
918	-7.47845	0.698887
919	-7.66047	0.702683
920	-7.92206	0.70386
921	-8.00668	0.70552
922	-8.14677	0.704659
923	-8.21099	0.70499
924	-8.07548	0.704822
925	-7.98517	0.701208
926	-7.65687	0.700662
927	-7.30674	0.701233
928	-7.04318	0.69557
929	-6.92412	0.688435
930	-6.98855	0.686172
931	-7.08989	0.688926
932	-7.32515	0.692126
933	-7.34605	0.69639
934	-7.31439	0.697871
935	-7.17256	0.696313
936	-6.7977	0.693413
937	-6.39446	0.688337
938	-5.93046	0.680126
939	-5.42998	0.677017
940	-4.97124	0.678599
941	-4.58696	0.680799
942	-4.51529	0.686529
943	-4.58334	0.694759
944	-4.63307	0.704968
945	-4.79355	0.716681
946	-4.86828	0.72618
947	-4.77604	0.732299
948	-4.67755	0.735237
949	-4.43013	0.734104
950	-3.91408	0.73404
951	-3.3972	0.732877
952	-3.12759	0.733527
953	-2.7877	0.733939
954	-2.55132	0.734403
955	-2.46209	0.733853
956	-2.56634	0.733851
957	-2.79809	0.732105
958	-3.34933	0.726782
959	-3.81168	0.7197
960	-3.90325	0.711939
961	-3.76503	0.70193
962	-3.40534	0.691176
963	-2.86571	0.683336
964	-2.32716	0.674876
965	-1.68079	0.670726
966	-1.24213	0.66809
967	-1.26073	0.664993
968	-1.8207	0.660094
969	-2.51157	0.654393
970	-3.20577	0.651327
971	-3.81164	0.648537
972	-3.91113	0.64827
973	-3.35619	0.650029
974	-2.28655	0.652513
975	-0.65702	0.656462
976	1.08115	0.66226
977	2.57835	0.666362
978	3.18647	0.668893
979	2.61047	0.670771
980	1.11558	0.673402
981	-1.12048	0.67561
982	-3.53178	0.679737
983	-5.38164	0.685012
984	-6.18695	0.694573
985	-5.83783	0.705622
986	-4.40986	0.718219
987	-2.19029	0.730221
988	-0.0506146	0.741109
989	1.2475	0.751949
990	1.26395	0.760494
991	-0.209769	0.769465
992	-3.02732	0.777823
993	-6.01176	0.782992
994	-8.37801	0.789013
995	-9.54347	0.798048
996	-8.53594	0.803975
997	-5.43616	0.808855
998	-1.14992	0.816265
999	3.46645	0.830781
1000	7.12514	0.838465
1001	8.84432	0.840382
1002	7.93913	0.841311
1003	5.17047	0.836821
1004	-0.306633	0.923327
1005	-6.13124	1.1264
1006	-8.84302	1.10767
1007	-9.37799	1.1139
1008	-7.47426	1.10506
1009	-4.19121	1.1031
1010	-0.401298	1.09826
1011	2.81838	1.09841
1012	4.68079	1.09668
1013	5.0295	1.09415
1014	3.91689	1.09315
1015	1.7872	1.09197
1016	-0.597413	1.0907
1017	-2.32673	1.08956
1018	-2.98186	1.08693
1019	-2.50998	1.08313
1020	-1.02679	1.07861
1021	1.03328	1.06509
1022	2.91817	1.05483
1023	4.15408	1.05033
1024	4.58521	1.04504
1025	4.23456	1.04337
1026	3.11406	1.04414
1027	1.68589	1.04423
1028	0.609924	1.04658
1029	-0.0891621	1.05199
1030	-0.0069052	1.0572
1031	0.655542	1.05956
1032	1.44301	1.06262
1033	2.39339	1.06487
1034	3.1014	1.06607
1035	3.4264	1.06634
1036	3.28511	1.06759
1037	2.79782	1.0624
1038	2.09121	1.05219
1039	1.39475	1.04734
1040	0.821978	1.04348
1041	0.27476	1.03868
1042	0.0332884	1.03313
1043	0.263626	1.02755
1044	0.471833	1.02003
1045	0.82984	1.01303
1046	1.06055	1.00658
1047	1.13276	1.00144
1048	1.08832	0.996294
1049	0.80253	0.992294
1050	0.467798	0.988006
1051	-0.132981	0.983595
1052	-0.684799	0.98046
1053	-1.13836	0.978011
1054	-1.52091	0.967947
1055	-1.74418	0.954454
1056	-1.96593	0.950589
1057	-1.97767	0.945767
1058	-2.21068	0.942281
1059	-2.41985	0.937631
1060	-2.32868	0.934829
1061	-2.49833	0.931304
1062	-2.79906	0.925742
1063	-3.14244	0.924267
1064	-3.60453	0.922191
1065	-4.25701	0.920882
1066	-4.54683	0.920763
1067	-4.73662	0.921153
1068	-5.02896	0.920284
1069	-4.91842	0.921799
1070	-4.77917	0.925153
1071	-4.61888	0.916904
1072	-4.376	0.91496
1073	-4.1212	0.919071
1074	-4.01409	0.920252
1075	-3.9955	0.921274
1076	-3.91909	0.92283
1077	-3.85438	0.923349
1078	-3.83622	0.92517
1079	-3.8557	0.927196
1080	-3.65051	0.928774
1081	-3.52896	0.92931
1082	-3.45179	0.931962
1083	-3.16655	0.932533
1084	-2.91018	0.934467
1085	-2.95312	0.936094
1086	-2.76619	0.939087
1087	-2.55874	0.939522
1088	-2.38534	0.93188
1089	-2.40269	0.933554
1090	-2.3673	0.935721
1091	-2.3342	0.939479
1092	-2.39975	0.942298
1093	-2.25408	0.944343
1094	-2.19491	0.94651
1095	-2.10771	0.949593
1096	-1.87591	0.952073
1097	-1.73959	0.955207
1098	-1.72059	0.958115
1099	-1.79285	0.960321
1100	-1.68521	0.960978
1101	-1.54623	0.964215
1102	-1.38854	0.967658
1103	-1.24466	0.971541
1104	-1.13034	0.967206
1105	-0.719926	0.960855
1106	-0.675608	0.959251
1107	-0.57892	0.958387
1108	-0.760246	0.958258
1109	-1.03001	0.9562
1110	-1.13383	0.956741
1111	-1.30333	0.954624
1112	-1.44165	0.953874
1113	-1.62447	0.952127
1114	-1.72667	0.950446
1115	-2.00536	0.947874
1116	-2.09714	0.945291
1117	-2.29481	0.946266
1118	-2.64037	0.946702
1119	-2.65799	0.946283
1120	-2.62381	0.948385
1121	-2.49007	0.940876
1122	-2.14373	0.936866
1123	-2.05983	0.939244
1124	-1.89979	0.939959
1125	-1.87718	0.939522
1126	-1.84621	0.941676
1127	-1.80965	0.945061
1128	-1.87664	0.945276
1129	-1.88638	0.947542
1130	-1.93607	0.949819
1131	-1.89856	0.949989
1132	-1.86703	0.947701
1133	-1.95808	0.946478
1134	-1.81075	0.945976
1135	-1.70149	0.944812
1136	-1.52841	0.946777
1137	-1.23849	0.944582
1138	-0.693104	0.937264
1139	-0.411463	0.936178
1140	-0.0815749	0.937606
1141	0.145148	0.939051
1142	0.171427	0.940139
1143	0.629054	0.942473
1144	0.938493	0.943158
1145	1.08877	0.944593
1146	1.20849	0.944873
1147	1.23953	0.9443
1148	1.30054	0.943995
1149	1.29785	0.942049
1150	1.49612	0.941135
1151	1.68971	0.940871
1152	1.89996	0.940304
1153	2.09715	0.941425
1154	2.44494	0.937467
1155	2.89618	0.932403
1156	3.22468	0.932237
1157	3.55157	0.934518
1158	3.68801	0.936165
1159	3.86111	0.937437
1160	4.05719	0.939794
1161	3.96782	0.940343
1162	4.00499	0.942149
1163	4.15879	0.943658
1164	4.15153	0.94661
1165	4.10065	0.949212
1166	4.16678	0.94995
1167	4.18539	0.95168
1168	4.02931	0.953338
1169	3.8797	0.958003
1170	3.84654	0.961793
1171	3.90722	0.958883
1172	3.74155	0.959191
1173	3.46834	0.962032
1174	3.36487	0.963058
1175	3.07057	0.962675
1176	2.89744	0.960589
1177	2.95539	0.956993
1178	2.69983	0.953944
1179	2.51067	0.951345
1180	2.24783	0.947578
1181	2.00562	0.946673
1182	1.65321	0.945276
1183	1.45588	0.943027
1184	1.17432	0.94171
1185	0.84935	0.940859
1186	0.569706	0.941404
1187	0.382148	0.940354
1188	0.37588	0.933618
1189	0.148627	0.933318
1190	-0.0516828	0.933754
1191	-0.36616	0.935565
1192	-0.872538	0.935259
1193	-1.11605	0.936385
1194	-1.42974	0.935867
1195	-1.66974	0.935607
1196	-1.92572	0.935454
1197	-2.12359	0.934131
1198	-2.27008	0.933056
1199	-2.47805	0.93002
1200	-2.48959	0.926446
1201	-2.54044	0.922855
1202	-2.62031	0.920575
1203	-2.72674	0.918998
1204	-2.66015	0.913952
1205	-2.65475	0.905979
1206	-2.67571	0.902057
1207	-2.62643	0.898229
1208	-2.75917	0.895396
1209	-2.86035	0.892326
1210	-2.91966	0.89084
1211	-2.95033	0.886472
1212	-3.02679	0.882243
1213	-3.11124	0.879584
1214	-3.18707	0.876981
1215	-3.29785	0.872913
1216	-3.35774	0.867115
1217	-3.17599	0.864919
1218	-3.12849	0.862189
1219	-3.13578	0.861483
1220	-3.04147	0.860265
1221	-3.06581	0.852176
1222	-3.00689	0.847212
1223	-2.90685	0.845608
1224	-2.85945	0.844841
1225	-2.97678	0.844096
1226	-2.87446	0.844805
1227	-2.71117	0.847666
1228	-2.62926	0.846429
1229	-2.57575	0.84562
1230	-2.50726	0.845544
1231	-2.36263	0.84549
1232	-2.21932	0.84529
1233	-2.02216	0.844236
1234	-1.9117	0.843837
1235	-1.68816	0.842486
1236	-1.52444	0.84381
1237	-1.33234	0.8422
1238	-1.19554	0.83708
1239	-1.09568	0.835408
1240	-0.865887	0.832626
1241	-0.903811	0.834039
1242	-0.944587	0.831769
1243	-0.864697	0.828705
1244	-0.955108	0.827819
1245	-0.996712	0.826837
1246	-0.902191	0.82633
1247	-0.917019	0.826363
1248	-1.02433	0.826864
1249	-1.10673	0.827419
1250	-1.04103	0.829838
1251	-1.1008	0.828357
1252	-1.23933	0.827629
1253	-1.33724	0.830447
1254	-1.54395	0.827462
1255	-1.91531	0.824133
1256	-2.1492	0.825905
1257	-2.33664	0.827506
1258	-2.54717	0.827376
1259	-2.59255	0.825805
1260	-2.48982	0.825317
1261	-2.46814	0.824615
1262	-2.40974	0.824088
1263	-2.34533	0.82388
1264	-2.33978	0.824878
1265	-2.49527	0.823565
1266	-2.54085	0.824144
1267	-2.45281	0.824947
1268	-2.60733	0.825827
1269	-2.63572	0.828754
1270	-2.63638	0.832086
1271	-2.86442	0.831621
1272	-2.91966	0.832072
1273	-2.9477	0.83708
1274	-2.95682	0.839133
1275	-3.0733	0.839779
1276	-3.14718	0.843124
1277	-3.16846	0.848511
1278	-3.25222	0.854069
1279	-3.28674	0.858595
1280	-3.29707	0.859664
1281	-3.21283	0.859639
1282	-3.01541	0.857408
1283	-2.70846	0.855808
1284	-2.41861	0.856012
1285	-2.37983	0.850931
1286	-2.20057	0.850111
1287	-2.13459	0.848236
1288	-1.89523	0.843163
1289	-1.7475	0.841183
1290	-1.58762	0.841838
1291	-1.57708	0.842484
1292	-1.49691	0.842304
1293	-1.26793	0.843367
1294	-1.17634	0.843775
1295	-1.06404	0.845344
1296	-0.80457	0.849987
1297	-0.570451	0.853217
1298	-0.423227	0.856921
1299	-0.282806	0.86205
1300	0.100061	0.86611
1301	0.209525	0.871279
1302	0.271286	0.872387
1303	0.503286	0.876314
1304	0.588622	0.876714
1305	0.553372	0.876999
1306	0.460156	0.880003
1307	0.502239	0.88103
1308	0.459374	0.881727
1309	0.498597	0.879215
1310	0.541884	0.878342
1311	0.535811	0.877992
1312	0.631453	0.87653
1313	0.679787	0.875956
1314	0.596455	0.875218
1315	0.527141	0.873486
1316	0.645864	0.87351
1317	0.657445	0.873966
1318	0.555451	0.873772
1319	0.525687	0.87176
1320	0.447306	0.871779
1321	0.432653	0.869446
1322	0.559148	0.866978
1323	0.713683	0.864177
1324	0.708542	0.863354
1325	0.655819	0.861965
1326	0.773369	0.859907
1327	0.742878	0.859851
1328	0.826179	0.858338
1329	0.95121	0.854805
1330	1.10305	0.853957
1331	1.18904	0.853009
1332	1.30993	0.850764
1333	1.49682	0.848782
1334	1.65923	0.847123
1335	1.73575	0.847507
1336	1.96563	0.846471
1337	2.06085	0.844171
1338	2.14771	0.840533
1339	2.27419	0.838644
1340	2.38924	0.835865
1341	2.34786	0.834615
1342	2.33883	0.832986
1343	2.39613	0.832192
1344	2.36276	0.832059
1345	2.34202	0.82989
1346	2.28325	0.827564
1347	2.18388	0.828308
1348	2.22397	0.82748
1349	2.13401	0.82694
1350	2.28751	0.828371
1351	2.24148	0.829249
1352	2.21464	0.828194
1353	2.31465	0.829258
1354	2.43345	0.830573
1355	2.61598	0.829877
1356	2.47728	0.830378
1357	2.58356	0.830737
1358	2.57785	0.831889
1359	2.61773	0.830942
1360	2.66937	0.831175
1361	2.67202	0.832284
1362	2.71283	0.831703
1363	2.63263	0.831544
1364	2.59273	0.831822
1365	2.49776	0.83223
1366	2.50856	0.831275
1367	2.46066	0.831604
1368	2.4122	0.829225
1369	2.44538	0.825637
1370	2.37875	0.82395
1371	2.3743	0.81918
1372	2.49401	0.817145
1373	2.56815	0.817975
1374	2.5743	0.816852
1375	2.43596	0.815377
1376	2.41583	0.814045
1377	2.29018	0.811169
1378	2.22161	0.810252
1379	2.14268	0.809064
1380	1.96097	0.80987
1381	1.68356	0.809974
1382	1.44507	0.809252
1383	1.306	0.809676
1384	1.02944	0.809405
1385	0.839531	0.811082
1386	0.776574	0.81401
1387	0.585537	0.813832
1388	0.355644	0.814675
1389	0.194444	0.816939
1390	0.215836	0.817731
1391	0.000712869	0.81935
1392	-0.109507	0.819589
1393	0.00590252	0.819256
1394	-0.0210045	0.819597
1395	-0.129942	0.821708
1396	-0.209122	0.823363
1397	-0.220829	0.824973
1398	-0.305507	0.824953
1399	-0.456868	0.825942
1400	-0.489567	0.826948
1401	-0.571742	0.828301
1402	-0.736127	0.8302
1403	-0.871619	0.829903
1404	-1.05121	0.828066
1405	-1.30419	0.825776
1406	-1.47881	0.826701
1407	-1.63457	0.828623
1408	-1.89453	0.827635
1409	-2.06963	0.826244
1410	-1.9813	0.826702
1411	-2.07798	0.826288
1412	-2.01892	0.827442
1413	-1.9885	0.828653
1414	-2.22037	0.828998
1415	-2.28751	0.826925
1416	-2.30683	0.827565
1417	-2.44233	0.825955
1418	-2.54466	0.82612
1419	-2.69237	0.824864
1420	-2.79834	0.822713
1421	-2.86394	0.822871
1422	-2.79563	0.820324
1423	-2.8651	0.819374
1424	-2.80923	0.817797
1425	-2.91176	0.816117
1426	-3.04101	0.815714
1427	-3.16816	0.817022
1428	-3.27345	0.819618
1429	-3.3381	0.819594
1430	-3.52407	0.821591
1431	-3.65806	0.822627
1432	-3.7156	0.823199
1433	-3.64804	0.82392
1434	-3.65242	0.825692
1435	-3.77108	0.826096
1436	-3.74361	0.82779
1437	-3.65112	0.828764
1438	-3.49768	0.829194
1439	-3.28614	0.829318
1440	-3.23449	0.830033
1441	-3.199	0.831105
1442	-3.24174	0.82997
1443	-3.45552	0.830022
1444	-3.49486	0.829781
1445	-3.73009	0.832415
1446	-3.9225	0.832135
1447	-3.96484	0.833672
1448	-4.03993	0.833023
1449	-3.98033	0.831829
1450	-3.85354	0.832748
1451	-4.01714	0.833448
1452	-4.02289	0.833332
1453	-4.06079	0.835957
1454	-4.22123	0.836925
1455	-4.30606	0.83696
1456	-4.25561	0.839129
1457	-4.32166	0.84138
1458	-4.36907	0.841993
1459	-4.25987	0.842026
1460	-4.12306	0.841886
1461	-4.03974	0.840853
1462	-3.94609	0.842023
1463	-3.75798	0.842499
1464	-3.6414	0.840824
1465	-3.59322	0.840267
1466	-3.50769	0.840783
1467	-3.49287	0.84075
1468	-3.36906	0.841399
1469	-3.29348	0.840309
1470	-3.248	0.839292
1471	-3.13281	0.839728
1472	-2.97219	0.839598
1473	-2.96183	0.840473
1474	-2.92067	0.840806
1475	-2.8494	0.840753
1476	-2.82108	0.841381
1477	-2.90676	0.841211
1478	-2.79615	0.840223
1479	-2.7635	0.840934
1480	-2.82407	0.838305
1481	-2.68381	0.838324
1482	-2.75393	0.839447
1483	-2.85569	0.839233
1484	-2.87029	0.83909
1485	-2.93707	0.836522
1486	-3.18209	0.835343
1487	-3.29281	0.833317
1488	-3.26697	0.829932
1489	-3.35526	0.828552
1490	-3.32863	0.826705
1491	-3.32153	0.823757
1492	-3.30047	0.821341
1493	-3.22594	0.818384
1494	-3.1085	0.816733
1495	-3.04513	0.816133
1496	-3.13038	0.813971
1497	-3.11162	0.812576
1498	-3.20599	0.810671
1499	-3.2212	0.808063
1500	-3.28635	0.805512
1501	-3.55118	0.8032
1502	-3.68588	0.801285
1503	-3.8159	0.799783
1504	-3.84232	0.799219
1505	-3.80856	0.797293
1506	-3.76353	0.796191
1507	-3.75824	0.79675
1508	-3.79326	0.796223
1509	-3.71452	0.798149
1510	-3.54313	0.800164
1511	-3.42431	0.801818
1512	-3.36151	0.801729
1513	-3.3676	0.800898
1514	-3.22879	0.80362
1515	-3.06301	0.802847
1516	-2.78071	0.802412
1517	-2.5343	0.801372
1518	-2.50417	0.799752
1519	-2.40612	0.799397
1520	-2.2481	0.799023
1521	-2.09688	0.797741
1522	-1.9061	0.795216
1523	-1.73103	0.794544
1524	-1.77565	0.795606
1525	-1.66296	0.795663
1526	-1.72592	0.79613
1527	-1.76099	0.796112
1528	-1.7624	0.795864
1529	-1.86031	0.79478
1530	-1.97055	0.79449
1531	-2.06797	0.79574
1532	-2.06267	0.794666
1533	-2.06701	0.795361
1534	-2.2019	0.792824
1535	-2.36727	0.790774
1536	-2.49888	0.791832
1537	-2.68193	0.790743
1538	-2.73723	0.788942
1539	-2.77751	0.786698
1540	-2.91441	0.784345
1541	-3.11162	0.782448
1542	-3.18851	0.781608
1543	-3.29586	0.780576
1544	-3.33437	0.778121
1545	-3.41256	0.774823
1546	-3.60033	0.77532
1547	-3.56704	0.775245
1548	-3.42051	0.774958
1549	-3.29096	0.773675
1550	-3.3025	0.772291
1551	-3.19142	0.769773
1552	-2.96748	0.769243
1553	-2.76649	0.770358
1554	-2.5803	0.76946
1555	-2.3431	0.769319
1556	-2.23542	0.769393
1557	-2.16086	0.76655
1558	-1.9499	0.751338
1559	-1.74257	0.760438
1560	-1.64862	0.766974
1561	-1.61137	0.763913
1562	-1.69254	0.765734
1563	-1.65025	0.76755
1564	-1.59987	0.767343
1565	-1.52852	0.767502
1566	-1.40503	0.768248
1567	-1.30252	0.766383
1568	-1.37265	0.768796
1569	-1.32376	0.760154
1570	-1.10289	0.741829
1571	-1.15946	0.745862
1572	-1.08054	0.751211
1573	-1.23477	0.754665
1574	-1.28107	0.754823
1575	-1.21902	0.761377
1576	-1.2365	0.769391
1577	-1.24981	0.770698
1578	-1.25701	0.769447
1579	-1.3693	0.771071
1580	-1.39148	0.764285
1581	-1.23154	0.758546
1582	-1.21593	0.769517
1583	-1.1816	0.766997
1584	-1.09291	0.766278
1585	-1.09447	0.766218
1586	-0.903861	0.767858
1587	-0.656869	0.767907
1588	-0.422089	0.763748
1589	-0.30914	0.767313
1590	-0.147923	0.769236
1591	0.0195455	0.770209
1592	0.189024	0.772574
1593	0.300779	0.774169
1594	0.238452	0.777346
1595	0.129386	0.779435
1596	-0.0499265	0.780841
1597	-0.17835	0.781382
1598	-0.310123	0.7833
1599	-0.475337	0.785438
1600	-0.611035	0.786926
1601	-0.729095	0.788732
1602	-0.664797	0.78932
1603	-0.688925	0.791306
1604	-0.504579	0.79192
1605	-0.487481	0.792684
1606	-0.509221	0.793354
1607	-0.497453	0.792639
1608	-0.490069	0.79284
1609	-0.563396	0.792709
1610	-0.589409	0.790859
1611	-0.721038	0.789503
1612	-0.990335	0.787653
1613	-1.1767	0.78617
1614	-1.17975	0.785723
1615	-1.21046	0.784739
1616	-1.27391	0.783812
1617	-1.21276	0.78355
1618	-1.2414	0.781884
1619	-1.18946	0.782706
1620	-1.14561	0.783524
1621	-0.940754	0.782029
1622	-0.942917	0.781825
1623	-1.07342	0.781243
1624	-1.0124	0.780193
1625	-1.035	0.780163
1626	-0.954894	0.777991
1627	-0.874286	0.777216
1628	-0.711252	0.775751
1629	-0.623692	0.775908
1630	-0.455199	0.777537
1631	-0.0883036	0.779305
1632	0.110372	0.781967
1633	0.337907	0.78296
1634	0.587122	0.785627
1635	0.704529	0.786296
1636	0.798339	0.788708
1637	0.766127	0.792244
1638	0.915293	0.794627
1639	0.880982	0.79941
1640	0.897069	0.8019
1641	1.05725	0.805362
1642	1.30309	0.809045
1643	1.45321	0.811825
1644	1.57519	0.813476
1645	1.65061	0.814712
1646	1.56809	0.817547
1647	1.71179	0.818319
1648	1.78603	0.820319
1649	1.8231	0.821093
1650	1.87998	0.821982
1651	1.90909	0.823048
1652	1.89564	0.82559
1653	1.9435	0.828182
1654	2.09834	0.828831
1655	2.23367	0.830937
1656	2.17072	0.831043
1657	2.18113	0.832426
1658	2.19916	0.834442
1659	2.16316	0.834369
1660	2.07636	0.83582
1661	2.15813	0.837321
1662	2.09736	0.839159
1663	1.94451	0.843276
1664	1.88034	0.852136
1665	1.84992	0.859096
1666	1.69908	0.862201
1667	1.69191	0.864214
1668	1.89397	0.864715
1669	2.00977	0.864076
1670	2.25961	0.861152
1671	2.46181	0.861059
1672	2.59274	0.861381
1673	2.6242	0.86058
1674	2.7403	0.860079
1675	2.92368	0.85611
1676	3.07428	0.850411
1677	3.27065	0.846296
1678	3.50428	0.843582
1679	3.55743	0.842117
1680	3.55854	0.840871
1681	3.60592	0.839979
1682	3.68451	0.837302
1683	3.60104	0.836605
1684	3.59762	0.834416
1685	3.62026	0.833193
1686	3.68505	0.833121
1687	3.95733	0.832401
1688	4.08283	0.834533
1689	4.10603	0.836604
1690	4.23869	0.83806
1691	4.34753	0.841199
1692	4.27918	0.841599
1693	4.16817	0.841384
1694	4.07864	0.841054
1695	3.92859	0.840905
1696	3.82152	0.840192
1697	3.86623	0.839483
1698	3.76237	0.842321
1699	3.6505	0.840787
1700	3.63535	0.839511
1701	3.59099	0.838429
1702	3.56488	0.837299
1703	3.48205	0.835997
1704	3.36581	0.83531
1705	3.33988	0.834801
1706	3.29378	0.833481
1707	3.20785	0.832221
1708	3.28716	0.83439
1709	3.14872	0.832572
1710	3.07741	0.833262
1711	2.94907	0.832133
1712	2.64352	0.832491
1713	2.59558	0.833242
1714	2.50468	0.834895
1715	2.3934	0.835653
1716	2.18344	0.835473
1717	2.07248	0.83707
1718	1.95294	0.838099
1719	1.84555	0.840299
1720	1.69096	0.843463
1721	1.67141	0.845797
1722	1.56001	0.848447
1723	1.30878	0.850117
1724	1.07139	0.851917
1725	0.869083	0.851612
1726	0.756641	0.849983
1727	0.589606	0.849992
1728	0.513025	0.850355
1729	0.267856	0.851022
1730	0.202521	0.852381
1731	0.146141	0.853725
1732	0.11151	0.854756
1733	0.101094	0.856751
1734	0.103409	0.857259
1735	0.1172	0.857503
1736	-0.0406548	0.858389
1737	-0.0808164	0.857247
1738	-0.0521063	0.853982
1739	-0.15868	0.853526
1740	-0.112413	0.851889
1741	-0.0381077	0.852123
1742	-0.0802767	0.850463
1743	-0.0908345	0.848618
1744	0.0209737	0.846954
1745	0.0941949	0.846265
1746	0.15421	0.846518
1747	0.213961	0.846649
1748	0.262514	0.845721
1749	0.199723	0.843194
1750	0.139897	0.840894
1751	0.0988964	0.839132
1752	-0.0283919	0.837129
1753	-0.256679	0.835068
1754	-0.380811	0.834686
1755	-0.479725	0.833526
1756	-0.633834	0.830986
1757	-0.722551	0.82806
1758	-0.697971	0.827133
1759	-0.721766	0.826046
1760	-0.526403	0.823873
1761	-0.458644	0.820987
1762	-0.513936	0.818979
1763	-0.383462	0.818082
1764	-0.282706	0.820018
1765	-0.26402	0.822015
1766	-0.238344	0.822525
1767	-0.213189	0.821942
1768	-0.253234	0.822211
1769	-0.435359	0.820974
1770	-0.639869	0.818412
1771	-0.937629	0.814323
1772	-1.23563	0.816313
1773	-1.44826	0.820934
1774	-1.70513	0.82726
1775	-1.97419	0.834254
1776	-2.2654	0.835555
1777	-2.27033	0.835668
1778	-2.262	0.831378
1779	-2.29396	0.827833
1780	-2.25743	0.824044
1781	-2.22821	0.817369
1782	-2.25866	0.814221
1783	-2.38541	0.809643
1784	-2.42842	0.805838
1785	-2.45085	0.803854
1786	-2.65454	0.801692
1787	-2.47661	0.798717
1788	-2.47289	0.797155
1789	-2.44223	0.796144
1790	-2.32323	0.793767
1791	-2.29952	0.791911
1792	-2.27039	0.791615
1793	-2.31241	0.79111
1794	-1.98495	0.789893
1795	-2.06848	0.788439
1796	-1.8539	0.788382
1797	-1.69759	0.788845
1798	-1.65996	0.787595
1799	-1.65463	0.787459
1800	-1.64083	0.786267
1801	-1.62575	0.784699
1802	-1.91716	0.783562
1803	-2.09013	0.783063
1804	-2.03148	0.781286
1805	-2.05155	0.779573
1806	-2.06387	0.775367
1807	-1.89206	0.774154
1808	-1.75759	0.77121
1809	-1.66396	0.769375
1810	-1.54339	0.768223
1811	-1.5013	0.765861
1812	-1.48231	0.763671
1813	-1.4602	0.763491
1814	-1.39224	0.762962
1815	-1.49558	0.760675
1816	-1.68221	0.758501
1817	-1.63111	0.757408
1818	-1.72486	0.755993
1819	-1.84353	0.75541
1820	-1.9778	0.756387
1821	-2.11344	0.756873
1822	-2.36313	0.755693
1823	-2.47188	0.755552
1824	-2.55358	0.756311
1825	-2.74237	0.757306
1826	-3.00915	0.759663
1827	-3.08376	0.7633
1828	-3.15506	0.764017
1829	-3.28313	0.764868
1830	-3.21974	0.766931
1831	-3.31948	0.767348
1832	-3.51043	0.766515
1833	-3.58841	0.768574
1834	-3.54489	0.768077
1835	-3.59477	0.769222
1836	-3.6266	0.771218
1837	-3.63791	0.773227
1838	-3.88705	0.771831
1839	-4.0341	0.772665
1840	-4.189	0.774005
1841	-4.49023	0.775535
1842	-4.77823	0.776964
1843	-4.96673	0.775899
1844	-5.12132	0.776864
1845	-5.28897	0.779713
1846	-5.34	0.783823
1847	-5.35348	0.787959
1848	-5.26619	0.79131
1849	-5.1777	0.794687
1850	-5.13381	0.797399
1851	-5.07831	0.799045
1852	-5.08831	0.800963
1853	-5.05626	0.803087
1854	-5.05663	0.804933
1855	-5.10782	0.80358
1856	-5.07341	0.802756
1857	-5.02379	0.801486
1858	-4.99217	0.797999
1859	-5.04871	0.798198
1860	-5.00463	0.797467
1861	-5.03132	0.799056
1862	-5.25663	0.798872
1863	-5.24538	0.802275
1864	-5.30522	0.800607
1865	-5.17633	0.798158
1866	-5.25519	0.797733
1867	-5.22369	0.795837
1868	-5.34823	0.795829
1869	-5.28478	0.793259
1870	-5.0619	0.790666
1871	-4.98484	0.786071
1872	-5.04501	0.781789
1873	-5.05294	0.778323
1874	-5.10442	0.777676
1875	-5.20795	0.774013
1876	-5.22853	0.771362
1877	-5.25111	0.768887
1878	-5.20796	0.765258
1879	-5.2889	0.76393
1880	-5.27986	0.763345
1881	-5.27624	0.761427
1882	-5.33417	0.759197
1883	-5.3886	0.756306
1884	-5.38744	0.754135
1885	-5.43975	0.751516
1886	-5.43203	0.750115
1887	-5.34342	0.749444
1888	-5.23888	0.749642
1889	-5.11246	0.749086
1890	-5.1459	0.749668
1891	-5.03589	0.751484
1892	-4.91249	0.751602
1893	-4.84737	0.752717
1894	-4.74042	0.752115
1895	-4.74531	0.752465
1896	-4.8236	0.755233
1897	-4.93781	0.755978
1898	-4.92209	0.758668
1899	-4.92653	0.761212
1900	-5.12032	0.761884
1901	-5.28831	0.763988
1902	-5.56446	0.761801
1903	-5.66804	0.761827
1904	-5.79919	0.762839
1905	-5.8959	0.764747
1906	-5.76799	0.768546
1907	-5.74102	0.771946
1908	-5.49031	0.771325
1909	-5.3306	0.772047
1910	-5.18539	0.775468
1911	-5.25045	0.779895
1912	-5.33836	0.778412
1913	-5.26579	0.768309
1914	-5.24293	0.759101
1915	-5.08782	0.745986
1916	-5.01729	0.73256
1917	-4.89272	0.722166
1918	-4.74293	0.710727
1919	-4.42602	0.709589
1920	-4.30308	0.714379
1921	-3.99439	0.715056
1922	-3.7902	0.708899
1923	-3.83968	0.704816
1924	-3.6659	0.699989
1925	-3.43864	0.694596
1926	-3.29545	0.693627
1927	-3.08285	0.698968
1928	-2.93981	0.705306
1929	-2.87637	0.711113
1930	-2.81688	0.717982
1931	-2.82157	0.724008
1932	-2.81674	0.722975
1933	-2.74181	0.724504
1934	-2.95342	0.724754
1935	-3.02266	0.722631
1936	-2.92366	0.71758
1937	-2.8579	0.714565
1938	-2.90894	0.70988
1939	-3.00347	0.708302
1940	-3.06928	0.707982
1941	-3.05679	0.705831
1942	-3.07293	0.705921
1943	-3.00471	0.704801
1944	-2.91189	0.703423
1945	-3.00233	0.702675
1946	-3.09331	0.698392
1947	-3.01385	0.695173
1948	-2.79156	0.689621
1949	-2.63542	0.685153
1950	-2.47572	0.683505
1951	-2.55202	0.683048
1952	-2.53589	0.682825
1953	-2.29814	0.681593
1954	-2.40419	0.683766
1955	-2.46186	0.685784
1956	-2.43701	0.686518
1957	-2.45838	0.688655
1958	-2.36344	0.68913
1959	-2.32511	0.687494
1960	-2.23678	0.687197
1961	-2.27551	0.689316
1962	-2.37921	0.69144
1963	-2.39992	0.690235
1964	-2.41875	0.693043
1965	-2.34068	0.6951
1966	-2.47667	0.6939
1967	-2.4808	0.69384
1968	-2.42614	0.694214
1969	-2.39456	0.692502
1970	-2.13321	0.689029
1971	-1.75636	0.687079
1972	-1.56446	0.685465
1973	-1.4048	0.682051
1974	-1.09451	0.680208
1975	-0.824358	0.678107
1976	-0.579222	0.675671
1977	-0.391268	0.672842
1978	-0.267848	0.669271
1979	-0.148303	0.665615
1980	0.11302	0.66545
1981	0.293325	0.665648
1982	0.513719	0.662196
1983	0.58853	0.662079
1984	0.76332	0.663334
1985	0.925654	0.663996
1986	1.19146	0.665022
1987	1.4541	0.665821
1988	1.57616	0.667811
1989	1.46145	0.668293
1990	1.3278	0.671323
1991	1.3045	0.671247
1992	1.21949	0.671437
1993	1.17595	0.67206
1994	1.11976	0.672442
1995	0.877689	0.672174
1996	0.706963	0.672042
1997	0.566152	0.672184
1998	0.533598	0.670544
1999	0.275205	0.668707
[truncated: 2 more rows]
