# Supplementary material for: Augmenting hippocampal–prefrontal neuronal synchrony during sleep enhances memory consolidation in humans
Source: Nat Neurosci. 2023 Jun 1;26(6):1100–10. doi: 10.1038/s41593-023-01324-5 (PMC10244181; doi:10.1038/s41593-023-01324-5)
Supplement: Source Data Extended Data Fig. 8 — Statistical source data. [file 41593_2023_1324_MOESM13_ESM.xls]

## Sheet: a
IIS_mean	spindle_sem
1.1359	1.50518
1.03954	1.51154
0.977217	1.51776
0.940435	1.52254
0.969148	1.52614
0.955839	1.5286
0.980528	1.52857
1.08154	1.52612
1.14259	1.52473
1.27348	1.52157
1.40497	1.51675
1.54212	1.51273
1.64458	1.50954
1.72991	1.506
1.87293	1.50072
1.90403	1.49854
1.92328	1.49855
2.08333	1.49691
2.20043	1.49606
2.28463	1.49844
2.36105	1.50058
2.35711	1.50292
2.33521	1.50413
2.2654	1.505
2.23635	1.50316
2.11813	1.49799
1.95823	1.49703
1.93684	1.49626
1.86006	1.49684
1.84417	1.49763
1.92174	1.49564
2.06278	1.49235
2.2203	1.48889
2.4109	1.48469
2.56834	1.48115
2.60104	1.47874
2.58693	1.47839
2.59575	1.47761
2.59279	1.47567
2.53559	1.47362
2.52189	1.47309
2.42336	1.4712
2.39565	1.46842
2.42505	1.46691
2.46436	1.46408
2.58564	1.4611
2.73761	1.45863
2.93818	1.45646
3.14402	1.45482
3.33169	1.45451
3.51586	1.45507
3.63665	1.45552
3.75599	1.45732
3.91247	1.45977
4.03325	1.46227
4.04276	1.46384
3.99068	1.46479
3.98307	1.46467
3.89825	1.46336
3.77071	1.46278
3.70018	1.46169
3.53289	1.45899
3.37143	1.45606
3.20253	1.45207
3.00853	1.45005
2.8709	1.4486
2.65529	1.44784
2.39352	1.44882
2.19243	1.4504
2.02606	1.45278
1.92095	1.45567
1.92486	1.45769
1.94951	1.45868
2.04982	1.46058
2.17665	1.46297
2.36899	1.46462
2.46268	1.46599
2.64264	1.46692
2.79516	1.46726
2.9004	1.46687
3.01933	1.46683
3.14768	1.46776
3.22939	1.46908
3.34947	1.47063
3.41827	1.47202
3.43732	1.47393
3.41231	1.47703
3.4877	1.47798
3.49577	1.47605
3.57669	1.47347
3.66122	1.47261
3.71138	1.47444
3.7666	1.47815
3.74817	1.48326
3.71267	1.4885
3.66617	1.4947
3.58568	1.49955
3.58765	1.5017
3.55741	1.50359
3.52465	1.50301
3.47139	1.50474
3.45376	1.50145
3.39842	1.49752
3.33473	1.49612
3.18956	1.49448
3.09212	1.49407
3.04172	1.49125
3.09182	1.48832
3.0987	1.48673
3.22569	1.48603
3.35395	1.48629
3.33827	1.48607
3.42965	1.48266
3.50689	1.48007
3.64625	1.4783
3.73135	1.48057
3.84088	1.4833
3.98667	1.48531
4.12237	1.48505
4.32255	1.48397
4.49929	1.48529
4.7042	1.48509
4.82444	1.48362
4.89255	1.48038
5.07096	1.47679
5.225	1.47533
5.27773	1.47509
5.33721	1.4768
5.35778	1.48003
5.36217	1.48312
5.39658	1.48681
5.45548	1.48895
5.57795	1.49029
5.67391	1.49239
5.7751	1.49447
5.83713	1.49633
5.85223	1.49635
5.8252	1.49657
5.77512	1.49569
5.69088	1.4922
5.6004	1.49005
5.56845	1.48769
5.5969	1.48541
5.52916	1.4842
5.44834	1.4839
5.43304	1.48536
5.42487	1.48557
5.35337	1.48618
5.26976	1.4868
5.19008	1.48648
5.15109	1.48437
5.13176	1.48142
5.07714	1.4794
4.96844	1.48024
4.87416	1.48169
4.80182	1.48562
4.73843	1.48917
4.61703	1.4932
4.51388	1.49923
4.4032	1.50283
4.34929	1.50464
4.37741	1.50656
4.30951	1.50877
4.20069	1.51129
4.20124	1.51228
4.15097	1.51378
4.18898	1.51445
4.22214	1.51287
4.25543	1.51175
4.26658	1.51159
4.30435	1.50944
4.34418	1.50714
4.37491	1.50359
4.45002	1.49988
4.52888	1.49617
4.60192	1.49298
4.66327	1.4893
4.71909	1.48783
4.76654	1.4859
4.88989	1.48409
4.95875	1.48424
5.06145	1.48578
5.20153	1.48753
5.28753	1.49081
5.32952	1.49424
5.35818	1.49554
5.41615	1.49504
5.40331	1.49705
5.35931	1.50036
5.30472	1.50281
5.28489	1.50445
5.28618	1.50461
5.24054	1.50368
5.18128	1.50091
5.14616	1.49869
5.12554	1.49671
5.10238	1.49335
4.98045	1.49164
4.853	1.49237
4.76925	1.49387
4.6399	1.4967
4.50057	1.50127
4.35965	1.5071
4.25195	1.51635
4.16872	1.52409
4.04491	1.53163
4.0317	1.53824
4.07361	1.54264
4.20296	1.54763
4.31273	1.54963
4.39062	1.54781
4.53643	1.54448
4.67695	1.54037
4.71759	1.53687
4.65377	1.53423
4.57256	1.53276
4.39027	1.53275
4.25074	1.53398
4.10494	1.53573
3.94322	1.53627
3.79627	1.53832
3.64098	1.53974
3.49383	1.53997
3.38581	1.53953
3.32079	1.53835
3.30859	1.5356
3.33933	1.53121
3.4092	1.52592
3.57367	1.51908
3.71872	1.51262
3.9008	1.50675
4.04926	1.50322
4.28692	1.49857
4.54338	1.49586
4.80622	1.49509
5.02272	1.49598
5.13789	1.497
5.27268	1.49886
5.39912	1.49904
5.5138	1.49756
5.6641	1.49577
5.67812	1.49384
5.68716	1.49099
5.7097	1.488
5.69592	1.48467
5.67665	1.48245
5.63487	1.48346
5.48269	1.48588
5.33519	1.48835
5.10739	1.49148
4.90317	1.49283
4.70334	1.49282
4.60387	1.49062
4.62293	1.48599
4.61312	1.48275
4.63445	1.48009
4.62627	1.47742
4.56639	1.47575
4.4681	1.47728
4.37661	1.47976
4.29542	1.4822
4.16635	1.48425
4.136	1.48399
4.08318	1.48303
4.11842	1.48008
4.18351	1.47827
4.21178	1.47781
4.18198	1.47818
4.13105	1.47955
4.12617	1.47926
4.11586	1.47916
4.08723	1.47979
4.14231	1.47896
4.19521	1.47722
4.2137	1.47492
4.27666	1.4727
4.34931	1.47162
4.3767	1.47259
4.35391	1.47441
4.32236	1.47584
4.31467	1.47652
4.28706	1.47711
4.22521	1.47744
4.23086	1.4789
4.15249	1.48018
4.03872	1.4823
3.92446	1.48429
3.82552	1.48618
3.80733	1.48685
3.76604	1.48839
3.76001	1.49095
3.78268	1.49385
3.76673	1.49713
3.79636	1.49985
3.69004	1.5017
3.55736	1.50391
3.35885	1.50627
3.20122	1.50971
3.04806	1.51246
2.96165	1.51496
2.90396	1.51776
2.78984	1.5204
2.68179	1.52178
2.67266	1.5211
2.66273	1.51887
2.71573	1.51383
2.85044	1.50766
2.97197	1.50116
3.13172	1.4936
3.31607	1.48648
3.49353	1.48127
3.64368	1.47911
3.64301	1.4799
3.72108	1.48227
3.75566	1.48476
3.81915	1.48573
3.92268	1.48475
4.04959	1.48309
4.21268	1.48092
4.33954	1.47907
4.45054	1.47704
4.5749	1.47454
4.60003	1.47347
4.61118	1.47352
4.51081	1.47307
4.39036	1.47364
4.22196	1.47671
4.00396	1.48082
3.70267	1.48543
3.37525	1.49191
3.07431	1.49609
2.78877	1.50307
2.48967	1.50858
2.23529	1.51201
1.98547	1.51504
1.70181	1.51411
1.51338	1.51162
1.40389	1.50788
1.31331	1.50614
1.25422	1.50548
1.16083	1.50405
1.09595	1.50588
0.984597	1.51002
0.948078	1.51483
0.891787	1.51893
0.816367	1.52074
0.783262	1.52199
0.742089	1.52291
0.695753	1.52087
0.634818	1.51766
0.629529	1.51503
0.607055	1.51012
0.665101	1.50366
0.701227	1.49695
0.717934	1.49296
0.769456	1.4925
0.889915	1.49352
0.973729	1.49555
1.03922	1.49778
1.09593	1.4992
1.1569	1.50048
1.28765	1.50035
1.50959	1.49957
1.80331	1.49769
2.14247	1.49679
2.44976	1.49611
2.72451	1.49577
2.99707	1.49733
3.17703	1.49998
3.32092	1.50164
3.40144	1.50368
3.45204	1.50327
3.42546	1.50241
3.29394	1.5032
3.12054	1.50471
2.98195	1.50626
2.93188	1.50782
2.85288	1.50946
2.78088	1.51137
2.74877	1.51401
2.73549	1.51572
2.7997	1.51618
2.83334	1.51546
2.92485	1.51402
3.09877	1.51247
3.22475	1.51125
3.35598	1.51121
3.54999	1.51184
3.64975	1.51429
3.73477	1.5164
3.84347	1.51986
3.94576	1.52606
3.95343	1.53231
3.94526	1.53523
3.90874	1.53832
3.87876	1.53531
3.80339	1.53056
3.73615	1.527
3.74922	1.5209
3.76412	1.51804
3.76704	1.51854
3.79912	1.52018
3.7167	1.52292
3.675	1.52524
3.68829	1.52611
3.72173	1.52642
3.7545	1.52585
3.84442	1.52688
3.8814	1.52803
3.87229	1.52988
3.90299	1.53264
3.94506	1.53347
3.97244	1.53428
3.93244	1.53582
3.85711	1.5379
3.65368	1.5392
3.41512	1.54217
3.26945	1.54506
3.09097	1.54627
2.92033	1.5487
2.94611	1.54898
2.98745	1.54926
3.01021	1.55007
3.00334	1.55288
2.93532	1.55636
2.87273	1.55782
2.79062	1.56035
2.76832	1.5618
2.8311	1.56142
2.87445	1.56278
3.00878	1.56434
3.16217	1.56325
3.42063	1.55989
3.74855	1.55605
3.98589	1.55149
4.24066	1.54631
4.38587	1.54231
4.44373	1.53937
4.50306	1.53972
4.57494	1.54134
4.62084	1.54334
4.70064	1.54558
4.80541	1.5478
4.83826	1.54931
4.85894	1.55093
4.85336	1.55201
4.79253	1.5532
4.68629	1.55568
4.52806	1.55854
4.46941	1.55928
4.37709	1.56064
4.27492	1.56208
4.19967	1.56326
4.19955	1.56445
4.24356	1.56371
4.29391	1.56181
4.35082	1.55995
4.46704	1.55658
4.5637	1.55087
4.7168	1.54572
4.8795	1.5424
5.03722	1.5379
5.06889	1.53807
5.05895	1.54081
5.12139	1.54052
5.03301	1.54629
4.88652	1.55728
4.88134	1.56333
5.01202	1.56416
5.1132	1.5679
5.14601	1.57208
5.27369	1.57506
5.39809	1.57375
5.56923	1.57315
5.67523	1.57196
5.80725	1.56868
5.8396	1.56703
5.92579	1.56168
6.0281	1.55832
6.03921	1.55462
6.04488	1.55101
6.03451	1.54815
5.94776	1.54572
5.92993	1.54334
5.86003	1.54111
5.7982	1.53772
5.6653	1.5356
5.47627	1.53527
5.3252	1.53533
5.2838	1.53589
5.25285	1.54025
5.2499	1.54454
5.31321	1.54712
5.38896	1.55095
5.38602	1.55299
5.48771	1.55248
5.65011	1.55101
5.82347	1.5499
5.99553	1.54875
6.1971	1.5482
6.39401	1.54874
6.47427	1.55004
6.63882	1.55051
6.80636	1.552
6.85595	1.55657
6.77516	1.56307
6.76661	1.56682
6.76872	1.56966
6.63184	1.5745
6.52005	1.57719
6.49108	1.57712
6.43259	1.57591
6.41467	1.57448
6.35848	1.57513
6.28792	1.57449
6.16335	1.57222
6.0871	1.56981
6.0818	1.569
6.10269	1.56873
6.13012	1.56916
6.20438	1.57109
6.24462	1.57378
6.29422	1.57591
6.33054	1.57826
6.29332	1.58259
6.18991	1.58742
6.06035	1.59157
5.99825	1.5953
5.93019	1.59715
5.88019	1.59663
5.93212	1.5952
5.96156	1.59384
5.97011	1.59217
6.02343	1.5898
6.1286	1.58584
6.23555	1.5817
6.37235	1.57778
6.58687	1.57373
6.81649	1.571
6.99027	1.56951
7.26215	1.56904
7.39894	1.5687
7.54561	1.56729
7.70071	1.56609
7.88428	1.56675
8.04236	1.57005
8.15084	1.57336
8.2703	1.57584
8.31258	1.57666
8.31601	1.57756
8.36991	1.57802
8.40075	1.5793
8.40727	1.58
8.39975	1.57912
8.42459	1.57918
8.42733	1.57675
8.35724	1.57596
8.31457	1.57548
8.2212	1.57478
8.04278	1.57696
7.97118	1.57757
7.88889	1.57817
7.79418	1.57942
7.67818	1.58016
7.59134	1.58096
7.39328	1.58038
7.19948	1.57877
7.03953	1.57683
6.90275	1.57372
6.7565	1.57058
6.61042	1.56585
6.42454	1.56065
6.2452	1.55508
6.12956	1.55127
6.08219	1.54866
5.93952	1.54642
5.83897	1.54434
5.7936	1.54333
5.78486	1.54216
5.68339	1.54116
5.56784	1.5385
5.46133	1.5364
5.40484	1.53494
5.29979	1.53486
5.28257	1.53597
5.25697	1.53857
5.20015	1.54228
5.16992	1.54566
5.119	1.54796
5.09598	1.55008
5.06915	1.55207
5.05835	1.55425
5.00251	1.55409
4.91551	1.55313
4.90883	1.55207
4.90964	1.55063
4.78306	1.54887
4.62553	1.54553
4.46747	1.54134
4.25997	1.53693
4.14667	1.53187
4.22701	1.52555
4.41022	1.51913
4.5873	1.51307
4.78108	1.50876
4.87442	1.50647
4.80925	1.50552
4.71763	1.50632
4.61613	1.50858
4.43159	1.51159
4.24975	1.51462
4.21166	1.51586
4.1346	1.51632
4.05975	1.51616
4.069	1.51435
4.13042	1.51199
4.11624	1.51
4.1816	1.51057
4.37701	1.51341
4.53732	1.51499
4.67997	1.51619
4.94493	1.51784
5.06175	1.51869
5.08877	1.51949
5.1184	1.52148
5.14446	1.52444
5.04461	1.5285
4.92472	1.53219
4.81098	1.5358
4.53818	1.53852
4.27811	1.5397
4.1947	1.5388
4.11835	1.53671
3.97633	1.53502
3.9946	1.53335
4.02247	1.53386
4.01265	1.53451
4.07191	1.53488
4.10924	1.53478
3.98389	1.53533
3.77914	1.53711
3.74172	1.5395
3.60353	1.5419
3.42802	1.54386
3.40863	1.54495
3.35024	1.54641
3.19331	1.54739
3.1207	1.54905
3.1392	1.55401
3.16483	1.56008
3.28485	1.56631
3.78197	1.57174
4.20202	1.57657
4.51056	1.58332
5.04288	1.58832
5.52852	1.59215
5.90351	1.59526
6.27281	1.59529
6.60733	1.59422
6.80004	1.59434
6.89072	1.59245
7.06299	1.58883
7.12747	1.58412
7.11185	1.579
7.18323	1.57744
7.13985	1.58011
6.98564	1.58478
7.03966	1.58527
7.35512	1.58355
7.54805	1.5824
7.72968	1.58124
8.02764	1.58281
8.10547	1.58604
7.87575	1.58672
7.85233	1.58629
7.6873	1.58304
7.37447	1.58029
7.13459	1.57992
6.98056	1.57813
6.59862	1.5768
6.30078	1.57488
6.1602	1.57101
5.93902	1.56673
5.61592	1.56529
5.63554	1.56462
5.81918	1.56296
6.00622	1.56154
6.23829	1.55875
6.48806	1.5558
6.39421	1.55498
6.23721	1.55617
6.19215	1.55658
6.00769	1.55731
5.63763	1.55868
5.52621	1.55936
5.32116	1.56049
4.90006	1.56186
4.50212	1.56302
4.32378	1.56403
4.04726	1.56438
4.00727	1.56347
4.39531	1.56047
4.70129	1.55699
4.91529	1.55403
5.31118	1.55005
5.52981	1.54703
5.4708	1.54468
5.44195	1.54354
5.48707	1.5438
5.2414	1.54511
4.93657	1.54765
4.6801	1.55162
4.2876	1.55536
3.71534	1.5573
3.38228	1.5575
3.02351	1.55841
2.5003	1.56086
2.23348	1.56403
2.36102	1.56762
2.43145	1.5717
2.61928	1.57644
3.02339	1.58109
3.18585	1.58606
3.05713	1.5922
3.10121	1.59642
3.05419	1.60103
2.70713	1.60871
2.32451	1.61827
2.15984	1.6274
1.61278	1.63631
1.00715	1.64546
0.685263	1.65148
0.315499	1.65574
-0.0842636	1.65777
0.154279	1.66013
0.662699	1.66127
0.987478	1.6608
1.47433	1.65912
2.01706	1.6563
2.12603	1.65399
2.15904	1.65221
2.27941	1.64926
2.20628	1.64735
1.81855	1.64762
1.59981	1.64956
1.29293	1.65079
0.606031	1.65015
-0.0442151	1.64992
-0.492575	1.64867
-1.1474	1.64486
-1.54753	1.64016
-1.22101	1.63497
-0.739118	1.63085
-0.349904	1.62556
0.374195	1.61982
0.950055	1.61391
1.13591	1.60793
1.25337	1.60276
1.36333	1.59905
1.02552	1.59893
0.559176	1.60115
0.363469	1.60404
-0.148286	1.60759
-0.943274	1.61228
-1.43482	1.61814
-1.96193	1.62287
-2.53865	1.62662
-2.54649	1.62923
-1.9177	1.63074
-1.53001	1.63278
-1.14125	1.63663
-0.500144	1.63999
-0.182394	1.644
-0.240847	1.64721
-0.028599	1.64893
-0.00315029	1.65018
-0.239465	1.65101
-0.344038	1.65006
-0.293223	1.64947
-0.724633	1.6485
-1.22157	1.64814
-1.43566	1.64922
-1.83378	1.65107
-2.29918	1.65311
-1.94758	1.6533
-1.33936	1.65329
-0.985532	1.65197
-0.331968	1.65069
0.379295	1.64783
0.520918	1.64537
0.50473	1.64295
0.702087	1.6392
0.521551	1.63597
0.120326	1.63362
-0.0429583	1.63109
-0.375666	1.62895
-1.15669	1.62618
-1.73227	1.62475
-2.07667	1.62386
-2.71293	1.62439
-3.08347	1.62507
-2.5684	1.62641
-2.02795	1.6283
-1.61303	1.63072
-0.924734	1.63194
-0.388605	1.63187
-0.369077	1.63152
-0.408386	1.63171
-0.464283	1.63138
-0.915602	1.63096
-1.44279	1.63075
-1.74589	1.62922
-2.36747	1.62796
-3.31999	1.62875
-3.92016	1.63043
-4.43316	1.63191
-5.18804	1.63351
-5.27903	1.63476
-4.72885	1.63526
-4.41959	1.63859
-3.89151	1.6424
-3.00581	1.64519
-2.53141	1.64811
-2.3766	1.65096
-2.04354	1.65324
-1.79677	1.65378
-1.98585	1.65253
-2.03774	1.65113
-2.00835	1.64805
-2.61072	1.64411
-3.23362	1.64045
-3.42681	1.63556
-3.85468	1.63149
-4.42702	1.62836
-3.96694	1.62456
-3.07696	1.62193
-2.50862	1.61979
-1.60464	1.61957
-0.556409	1.61936
-0.279184	1.62103
-0.136	1.6231
0.316006	1.62422
0.348	1.62459
-0.0722177	1.62375
-0.155262	1.6239
-0.373786	1.62444
-1.1795	1.62397
-1.80312	1.6258
-2.10062	1.62885
-2.72421	1.63216
-3.16369	1.6361
-2.48349	1.64102
-1.78053	1.64569
-1.25135	1.64814
-0.166783	1.64958
0.638867	1.65093
0.755403	1.65052
1.11039	1.65034
1.54077	1.64946
1.28229	1.6476
1.03573	1.64642
1.15903	1.6457
0.753454	1.64484
-0.188622	1.6446
-0.629506	1.64587
-1.07108	1.64884
-1.90697	1.65088
-2.07063	1.65426
-1.27881	1.65851
-0.808931	1.66363
-0.171644	1.66799
0.833123	1.67051
1.33797	1.6725
1.3412	1.67337
1.64517	1.67453
1.69073	1.67742
1.13953	1.68014
0.808427	1.68283
0.81861	1.68587
0.0665938	1.6867
-0.740616	1.6872
-1.0478	1.68765
-1.57604	1.68706
-2.2955	1.68637
-1.8929	1.68592
-0.969832	1.68432
-0.405848	1.68362
0.667132	1.68449
1.88579	1.68593
2.25521	1.68663
2.42496	1.68695
2.82379	1.68789
2.85102	1.6894
2.40392	1.69083
2.33807	1.6914
2.19431	1.69341
1.29428	1.69559
0.648361	1.69738
0.413752	1.70013
-0.264977	1.70105
-0.718141	1.69858
0.0646842	1.69659
0.893163	1.69488
1.52056	1.69413
2.72053	1.69357
3.69912	1.69231
3.78674	1.69118
4.10393	1.69073
4.54075	1.69078
4.27549	1.68977
3.82668	1.68771
3.87561	1.68563
3.4746	1.68308
2.56754	1.68
2.12738	1.67698
1.77912	1.67556
0.933947	1.67447
0.942396	1.67509
1.95437	1.67657
2.59971	1.67875
3.32937	1.68112
4.54725	1.68281
5.19886	1.68359
5.22532	1.685
5.56793	1.68577
5.75663	1.6874
5.12765	1.68979
4.69279	1.69205
4.45347	1.69382
3.3961	1.69534
2.26605	1.69612
1.74287	1.69788
0.984359	1.7005
0.0658043	1.70377
0.462942	1.70754
1.49983	1.71131
2.06813	1.71431
3.23887	1.71719
4.57523	1.71992
5.02456	1.72204
5.38698	1.72481
6.1511	1.72695
6.30443	1.72941
5.91732	1.73426
5.92209	1.73948
5.74967	1.7452
4.70317	1.75149
3.99813	1.75853
3.58714	1.76496
2.56812	1.77305
1.81511	1.78157
2.40223	1.78801
3.01747	1.79558
3.2618	1.80457
4.14163	1.81331
4.38569	1.82389
3.8523	1.83773
2.77938	1.85202
2.32914	1.86839
-0.701863	1.89215
-0.252307	1.95133
-4.2151	1.95028
-9.70961	2.02599
-10.971	2.00138
-14.8751	2.03916
-17.7508	2.06842
-21.8352	2.10648
-25.1148	2.14551
-26.495	2.18132
-29.6785	2.22747
-28.167	2.29814
-31.2716	2.31291
-35.2575	2.39279
-34.7533	2.39065
-37.0939	2.43611
-38.4871	2.47658
-41.3237	2.52456
-43.5616	2.56094
-44.6942	2.59465
-47.6599	2.62943
-46.0147	2.69172
-50.2449	2.68493
-52.827	2.72264
-50.5318	2.68678
-49.807	2.69235
-46.4702	2.69584
-43.6273	2.70968
-39.9831	2.7217
-34.6085	2.73086
-30.174	2.74839
-19.2295	2.80477
-14.1149	2.79929
-2.97394	2.84861
15.5235	2.85148
33.3892	2.89598
54.1948	2.94863
73.9803	3.01488
94.0655	3.08573
109.207	3.16518
119.854	3.24269
128.355	3.35934
92.2571	3.42959
54.8034	3.48969
16.0638	3.52113
-27.3966	3.53357
-60.9342	3.50623
-88.9953	3.44872
-108.971	3.39209
-126.492	3.32138
-139.388	3.27924
-146.314	3.31984
-166.227	3.21292
-168.218	3.13926
-167.013	3.07985
-162.866	3.01193
-154.353	2.94735
-145.577	2.86798
-133.55	2.79809
-121.133	2.7193
-105.981	2.65923
-87.2123	2.65222
-83.8852	2.56444
-67.5434	2.44654
-54.1766	2.37103
-43.0562	2.32031
-31.4686	2.28006
-22.2995	2.24936
-12.4007	2.2232
-4.47723	2.20638
4.61552	2.20184
15.6624	2.25183
12.4016	2.27785
21.1901	2.19616
27.5052	2.16693
32.6431	2.16297
39.1235	2.14962
43.604	2.14508
49.0201	2.13097
52.5178	2.12467
57.4763	2.11534
63.6553	2.15001
57.9291	2.18913
62.6395	2.0865
64.6302	2.04572
65.6056	2.03317
66.9716	2.01462
66.8893	2.00782
67.0479	1.99809
67.3774	1.98832
67.0468	1.98357
66.6924	1.97988
67.6269	1.97254
68.4844	1.96811
68.9299	1.9687
69.87	1.96531
70.5068	1.96015
70.1456	1.95998
69.8537	1.95767
69.6462	1.95369
68.5875	1.95336
67.3143	1.95326
66.4648	1.95001
65.0955	1.94894
62.993	1.9497
61.5026	1.94647
59.9719	1.94447
57.8817	1.94482
56.573	1.94458
56.3663	1.9432
55.8911	1.94269
55.4483	1.94244
55.6143	1.93983
55.1018	1.93873
53.8516	1.939
53.0393	1.93762
51.9496	1.93685
50.1299	1.93773
48.4628	1.93789
47.0562	1.93727
44.8835	1.93803
42.4246	1.9392
40.6115	1.93819
38.5647	1.93819
36.3071	1.93968
35.2162	1.9398
34.9061	1.93985
34.2079	1.94127
33.8542	1.94331
33.7158	1.94505
32.7559	1.94697
31.511	1.94946
30.7012	1.95058
29.4736	1.95099
27.6901	1.9502
26.2788	1.94922
24.7914	1.94841
22.5498	1.94892
20.5832	1.95081
19.0188	1.95312
17.0906	1.95334
15.42	1.9526
15.0896	1.95118
14.9449	1.94821
14.5316	1.94497
14.7315	1.94227
14.8123	1.93972
14.058	1.93659
13.416	1.93414
12.8952	1.93327
11.7964	1.93055
10.5306	1.92812
9.68128	1.9265
8.51262	1.9233
6.80679	1.91927
5.59797	1.91743
4.58001	1.91643
3.16342	1.91459
2.47494	1.9137
2.92516	1.91463
3.20073	1.91368
3.49678	1.91354
4.4126	1.91706
4.66742	1.91792
4.36675	1.91777
4.43736	1.91789
4.45632	1.91584
3.81727	1.91128
3.3744	1.90829
3.12222	1.90649
2.32907	1.90209
1.32173	1.89821
0.924296	1.89605
0.262403	1.89249
-0.565296	1.88889
-0.297615	1.88783
0.70932	1.88812
1.27335	1.88676
2.22946	1.88723
3.45675	1.88802
3.9916	1.88565
4.25861	1.88467
4.9492	1.8869
5.06595	1.88723
4.8444	1.88734
4.91493	1.88913
4.97854	1.89005
4.33722	1.88761
3.80845	1.88605
3.72858	1.88522
3.31781	1.87998
3.01647	1.87514
3.87836	1.87248
4.92103	1.86735
5.7661	1.86208
7.11132	1.85915
8.33742	1.85595
8.90704	1.85079
9.55313	1.84754
10.4431	1.84562
10.7796	1.84142
10.8468	1.84002
11.3282	1.84098
11.4451	1.84004
11.126	1.83977
11.2296	1.84048
11.3979	1.83838
11.2481	1.83508
11.604	1.83268
12.7647	1.8312
13.6987	1.82683
14.6533	1.82433
15.9612	1.82403
16.8719	1.82355
17.2519	1.82401
17.8266	1.82743
18.3785	1.82959
18.3823	1.83081
18.4103	1.83524
18.6201	1.84111
18.2841	1.84479
17.8153	1.84816
17.7189	1.85422
17.5452	1.85793
17.319	1.85843
17.8925	1.85912
19.1203	1.85861
20.0071	1.85592
21.1759	1.85371
22.5256	1.85202
23.1585	1.85014
23.6931	1.84902
24.3704	1.84823
24.743	1.84718
24.7849	1.84645
25.0666	1.84689
25.3046	1.8479
24.914	1.85127
24.7408	1.85624
24.9172	1.85876
24.7656	1.8606
24.7815	1.86368
25.637	1.86643
26.7008	1.86652
27.5904	1.86671
28.7881	1.8673
29.7892	1.86864
30.1743	1.87025
30.665	1.87154
31.328	1.87302
31.4425	1.87382
31.4352	1.87501
31.6381	1.87642
31.6344	1.87636
31.2581	1.87649
31.0851	1.87824
31.0955	1.88037
30.7953	1.88289
30.8645	1.88611
31.6678	1.88988
32.325	1.89281
32.9931	1.8959
33.8913	1.90093
34.4266	1.90412
34.4738	1.90514
34.7702	1.90904
34.9681	1.91466
34.7541	1.91848
34.7197	1.92209
34.8605	1.92468
34.6227	1.92493
34.1903	1.92534
34.1092	1.92604
33.7915	1.92625
33.283	1.92662
33.4518	1.92851
33.9913	1.93156
34.3302	1.93455
34.9023	1.9378
35.6512	1.94045
35.9551	1.94054
36.1577	1.94046
36.6279	1.9387
36.7972	1.93437
36.6621	1.9297
36.8195	1.92593
36.8773	1.92273
36.534	1.9206
36.2391	1.92121
36.1534	1.92343
35.8265	1.92661
35.6351	1.9313
35.9677	1.93471
36.4966	1.93702
36.8393	1.93921
37.4822	1.9412
37.9819	1.94074
38.0784	1.93803
38.2034	1.93578
38.3642	1.93619
38.0917	1.93682
37.8033	1.93988
37.6896	1.94468
37.4345	1.94934
36.8471	1.95325
36.6433	1.95707
36.469	1.95681
36.047	1.95676
35.9299	1.95781
36.353	1.95871
36.6163	1.9591
36.8663	1.95906
37.3543	1.95727
37.5235	1.9563
37.3057	1.95505
37.1973	1.95229
36.97	1.95267
36.4856	1.95478
36.1201	1.95576
35.876	1.95833
35.3831	1.96405
34.7571	1.96933
34.466	1.973
34.2376	1.97516
33.889	1.97564
33.9605	1.97584
34.3493	1.97532
34.7176	1.97401
35.2196	1.97169
35.794	1.96822
35.9878	1.96395
36.0366	1.95985
36.2225	1.95648
36.2089	1.9552
35.9603	1.95286
35.9708	1.94954
35.9026	1.94794
35.616	1.94475
35.3696	1.93981
35.222	1.93407
34.8824	1.92973
34.4958	1.92655
34.6162	1.92103
34.9002	1.91696
35.0015	1.91359
35.4826	1.90943
35.8652	1.90612
35.9376	1.90525
36.0469	1.90641
36.2125	1.90951
36.1554	1.91382
35.9903	1.91988
36.002	1.92548
35.9814	1.92678
35.6789	1.92715
35.6401	1.92498
35.5381	1.9241
35.3289	1.92166
35.2857	1.91759
35.5342	1.91518
35.7767	1.91512
35.9056	1.91599
36.3096	1.91536
36.5639	1.91607
36.5217	1.91934
36.72	1.92443
36.9947	1.92792
37.1504	1.9262
37.3606	1.92285
37.7053	1.91697
37.8172	1.91126
37.8647	1.90365
38.1659	1.89642
38.352	1.88977
38.2801	1.88112
38.5667	1.8749
39.0202	1.86989
39.4675	1.86266
39.8634	1.85981
40.262	1.85882
40.3711	1.85495
40.3584	1.85354
40.4215	1.85246
40.3496	1.85097
40.1311	1.84773
39.9996	1.84862
39.7682	1.85021
39.4202	1.85298
38.9587	1.85435
38.5625	1.85336
38.0671	1.85021
37.7232	1.84292
37.6453	1.83354
37.7062	1.82353
37.6428	1.81382
37.7142	1.8058
37.7181	1.79786
37.5453	1.79249
37.4392	1.78971
37.4887	1.78744
37.3485	1.78567
37.2057	1.78251
37.1758	1.77798
37.1675	1.77685
37.008	1.77804
37.0002	1.77621
36.8511	1.77256
36.5873	1.76791
36.5137	1.76547
36.7413	1.76226
36.8508	1.75786
37.0357	1.75364
37.2354	1.7504
37.3115	1.74861
37.1353	1.74799
37.1721	1.74576
37.1884	1.74288
37.0687	1.73994
36.9836	1.73737
36.863	1.73604
36.6573	1.73411
36.3528	1.73311
36.1271	1.73229
35.8122	1.73137
35.5246	1.73059
35.4039	1.72844
35.4483	1.72501
35.4723	1.72098
35.5334	1.71726
35.646	1.71289
35.6937	1.70886
35.7173	1.70558
35.7677	1.70282
35.7062	1.7002
35.5898	1.69958
35.4849	1.69985
35.3625	1.70065
35.0492	1.70119
34.7665	1.70209
34.4004	1.70363
33.9003	1.7052
33.4262	1.70632
33.1893	1.7061
33.0114	1.70401
32.8228	1.70327
32.6285	1.70509
32.4112	1.70831
32.1941	1.71113
32.0925	1.71415
32.0535	1.71565
31.9637	1.71549
31.826	1.71572
31.7014	1.71517
31.4592	1.71669
31.2676	1.7153
31.1734	1.71474
31.102	1.71369
31.0284	1.71167
30.9782	1.71026
30.8665	1.7104
30.8546	1.71007
30.8321	1.71107
30.8052	1.71216
30.723	1.71192
30.6303	1.71182
30.4788	1.71278
30.3479	1.71381
30.2001	1.71422
30.0804	1.71413
29.9035	1.71356
29.8606	1.71194
29.854	1.71099
29.7932	1.71034
29.7111	1.70668
29.5755	1.70159
29.453	1.69682
29.338	1.69234
29.2613	1.68726
29.0906	1.68239
28.8439	1.67758
28.6097	1.67415
28.4021	1.67294
28.2095	1.67283
28.0536	1.67375
27.9742	1.67358
27.9142	1.67211
27.7367	1.67212
27.4729	1.67376
27.172	1.67633
26.8269	1.67626
26.5112	1.67685
26.3243	1.67813
26.01	1.67926
25.7702	1.68251
25.4838	1.68474
25.1791	1.68719
24.877	1.68948
24.6132	1.68965
24.3594	1.69024
24.0401	1.6931
23.662	1.69675
23.3807	1.69887
23.0594	1.69807
22.7119	1.7013
22.4467	1.70412
22.3561	1.70241
22.2986	1.70004
22.2903	1.69895
22.3713	1.69976
22.462	1.69887
22.5194	1.69611
22.5741	1.69477
22.577	1.69369
22.5112	1.69528
22.4646	1.6969
22.4483	1.69628
22.3116	1.69676
22.2086	1.69436
22.0931	1.69191
21.911	1.69162
21.6313	1.69295
21.4289	1.69501
21.1678	1.69557
21.0094	1.69474
20.9385	1.69322
20.8391	1.69129
20.7699	1.68865
20.6604	1.68757
20.5854	1.68735
20.5423	1.68689
20.5437	1.68462
20.6166	1.68144
20.6379	1.67995
20.7272	1.68061
20.7964	1.68126
20.7183	1.68266
20.5883	1.68439
20.5227	1.68232
20.4327	1.68109
20.1291	1.68681
19.8952	1.69357
19.7503	1.69602
19.5831	1.6966
19.4218	1.69529
19.3381	1.69337
19.3893	1.69104
19.4087	1.68563
19.4618	1.68084
19.5165	1.67833
19.4865	1.67757
19.4895	1.67836
19.5156	1.67867
19.5414	1.67782
19.6622	1.67717
19.7948	1.67886
19.8992	1.68035
20.0185	1.68249
20.1019	1.6852
20.2082	1.68609
20.2576	1.6842
20.303	1.68202
20.3246	1.68139
20.3262	1.68267
20.3683	1.68435
20.427	1.68449
20.4995	1.68415
20.4907	1.68326
20.4441	1.68055
20.3537	1.67671
20.2126	1.67171
20.1183	1.66723
19.9965	1.6615
19.9251	1.65551
19.8933	1.6501
19.8326	1.64545
19.8088	1.64364
19.8307	1.64315
19.9507	1.64091
19.9406	1.63705
19.8757	1.63326
19.6677	1.63235
19.4026	1.63308
19.1946	1.63435
18.9999	1.63536
18.7859	1.6372
18.6537	1.63949
18.4707	1.64255
18.3655	1.64661
18.2104	1.65133
18.1237	1.65649
18.0413	1.66257
17.9254	1.6681
17.8446	1.67279
17.8281	1.6758
17.8487	1.6754
17.8796	1.67395
17.8898	1.6726
17.8699	1.67188
17.8748	1.67082
17.8056	1.67178
17.7132	1.67284
17.5893	1.67101
17.4409	1.67075
17.3889	1.67036
17.3529	1.67006
17.3427	1.67133
17.4333	1.67365
17.503	1.67838
17.5619	1.68268
17.5773	1.68644
17.5833	1.69094
17.6198	1.69275
17.6854	1.69301
17.7286	1.69317
17.7515	1.69049
17.7084	1.687
17.582	1.68257
17.4166	1.67773
17.171	1.67503
16.9951	1.6725
16.7892	1.66964
16.4543	1.66894
16.1665	1.67138
15.8804	1.67642
15.6685	1.68204
15.4799	1.68651
15.3164	1.69059
15.193	1.69154
15.1583	1.68868
15.1433	1.68489
15.135	1.67779
15.0947	1.67322
15.2652	1.66822
15.4435	1.66428
15.6502	1.66239
15.792	1.66389
15.9534	1.66754
16.0696	1.67185
16.1923	1.67585
16.3144	1.6781
16.3737	1.67925
16.3699	1.67703
16.35	1.6742
16.2446	1.6685
16.1034	1.66284
15.8896	1.6599
15.6946	1.65601
15.4551	1.65369
15.2086	1.65122
14.9736	1.64682
14.7044	1.64283
14.4366	1.64186
14.2106	1.64241
13.9858	1.64246
13.8516	1.64169
13.6133	1.64324
13.3972	1.64554
13.1903	1.64706
13.0341	1.64985
12.8789	1.65269
12.6823	1.65514
12.4349	1.65614
12.2131	1.65596
11.9573	1.65666
11.7564	1.65729
11.4544	1.65674
11.1714	1.65765
10.9682	1.66012
10.8861	1.65782
10.7726	1.65365
10.5277	1.65252
10.3534	1.65252
10.2142	1.65286
10.0892	1.65192
9.99653	1.64996
9.98163	1.64582
9.95251	1.64263
9.86537	1.64161
9.87783	1.63987
9.86326	1.63788
9.84514	1.63609
9.78036	1.63525
9.65465	1.63556
9.58318	1.63695
9.5466	1.63889
9.45423	1.64166
9.38884	1.64235
9.29966	1.64101
9.28612	1.63841
9.21128	1.63394
9.02473	1.63096
8.85795	1.62774
8.69098	1.62372
8.58452	1.62115
8.48027	1.62086
8.2588	1.62219
8.14777	1.62386
7.97545	1.62342
7.8447	1.6212
7.70126	1.61865
7.54291	1.61616
7.52649	1.61304
7.5414	1.6102
7.55158	1.60766
7.57163	1.60439
7.5074	1.60172
7.49648	1.599
7.45907	1.59579
7.3675	1.59284
7.2071	1.5895
7.00917	1.5853
6.79856	1.58012
6.55218	1.57466
6.43294	1.57035
6.27233	1.56633
5.99957	1.564
5.72299	1.56214
5.47976	1.56324
5.29996	1.56663
5.03544	1.57016
4.76703	1.57509
4.44063	1.57707
4.03028	1.57776
3.63728	1.5803
3.23179	1.58359
2.78473	1.58715
2.37577	1.58789
2.00774	1.58742
1.612	1.58672
1.18586	1.58406
0.87022	1.58133
0.552087	1.58134
0.218882	1.5827
-0.10083	1.58616
-0.462951	1.59129
-0.845506	1.59621
-1.16448	1.60081
-1.38905	1.60324
-1.5323	1.60432
-1.61933	1.60411
-1.73073	1.60442
-1.86274	1.60382
-1.98174	1.60351
-2.08329	1.60478
-2.23165	1.60428
-2.31334	1.60366
-2.44142	1.60315
-2.5771	1.60111
-2.787	1.60079
-3.0344	1.59993
-3.31393	1.59958
-3.71004	1.6004
-4.14987	1.60179
-4.42929	1.60584
-4.79106	1.60999
-5.04242	1.61411
-5.31263	1.61794
-5.50232	1.62187
-5.7212	1.62587
-5.88828	1.62893
-5.94178	1.62956
-5.93355	1.6303
-5.92416	1.62876
-5.8545	1.62632
-5.82381	1.62283
-5.77284	1.6192
-5.84784	1.61827
-5.88729	1.61582
-5.94226	1.61488
-6.04475	1.61366
-6.16938	1.60952
-6.24983	1.60464
-6.33838	1.59872
-6.38305	1.59543
-6.46728	1.59239
-6.48389	1.58755
-6.59241	1.5858
-6.71846	1.58533
-6.8147	1.58432
-6.91237	1.58382
-6.9463	1.5832
-6.9832	1.58237
-7.11267	1.58279
-7.14889	1.58577
-7.24508	1.58728
-7.26307	1.58867
-7.32402	1.59031
-7.35725	1.59003
-7.44259	1.58873
-7.55761	1.58796
-7.7035	1.58725
-7.82421	1.58672
-8.10914	1.58568
-8.36194	1.58554
-8.63926	1.58816
-8.89295	1.59201
-9.11615	1.59752
-9.23022	1.60475
-9.34522	1.60938
-9.38823	1.61259
-9.39358	1.61578
-9.25757	1.61736
-9.20553	1.61892
-9.07828	1.6232
-8.97775	1.62832
-8.89404	1.63295
-8.9096	1.63678
-8.9272	1.64063
-9.00136	1.64542
-9.07749	1.65056
-9.23894	1.65693
-9.34692	1.66314
-9.48288	1.66925
-9.58121	1.67341
-9.63029	1.67499
-9.61312	1.67407
-9.6308	1.67256
-9.70027	1.67054
-9.67606	1.66914
-9.57449	1.66838
-9.51049	1.6675
-9.40137	1.66678
-9.30861	1.66697
-9.24187	1.66523
-9.11152	1.66126
-9.01679	1.65532
-8.95845	1.65105
-8.91091	1.64765
-8.8324	1.64511
-8.77107	1.64552
-8.73344	1.64534
-8.57362	1.64375
-8.48783	1.64138
-8.5243	1.64061
-8.51811	1.64218
-8.56985	1.64221
-8.59536	1.6411
-8.55939	1.63586
-8.55087	1.62975
-8.6229	1.6262
-8.69738	1.62221
-8.61466	1.61754
-8.58065	1.61028
-8.59575	1.60183
-8.6377	1.59595
-8.55784	1.59121
-8.4688	1.58995
-8.4002	1.58858
-8.3293	1.58812
-8.29084	1.58742
-8.1169	1.5841
-8.07428	1.58433
-8.1558	1.58395
-8.18289	1.58548
-8.22265	1.58575
-8.25879	1.58539
-8.42478	1.58498
-8.55649	1.58527
-8.675	1.58516
-8.78909	1.58462
-8.7501	1.58273
-8.80996	1.58023
-8.85577	1.57903
-8.76441	1.57914
-8.69685	1.5803
-8.64311	1.58123
-8.6534	1.58349
-8.56511	1.58319
-8.55842	1.58313
-8.54622	1.58244
-8.55813	1.58197
-8.62294	1.58091
-8.64818	1.58056
-8.63465	1.57992
-8.63371	1.5802
-8.62557	1.58068
-8.66472	1.58067
-8.77045	1.58226
-8.89664	1.58441
-9.09884	1.58546
-9.2185	1.5858
-9.37179	1.58686
-9.47585	1.58891
-9.59497	1.59101
-9.73401	1.5952
-9.85944	1.59868
-9.92315	1.60019
-10.0278	1.60226
-10.2016	1.60449
-10.2878	1.60666
-10.2936	1.60877
-10.2658	1.60746
-10.2026	1.60486
-10.1511	1.6026
-10.06	1.60163
-10.0134	1.60078
-9.93808	1.59997
-9.79991	1.59911
-9.71368	1.59888
-9.57847	1.59743
-9.44117	1.59391
-9.29873	1.5918
-9.15403	1.58961
-8.99073	1.5875
-8.858	1.5859
-8.72024	1.58534
-8.61099	1.58698
-8.5794	1.58865
-8.55267	1.59024
-8.54891	1.59109
-8.54382	1.59135
-8.46986	1.59041
-8.39261	1.58886
-8.29249	1.58626
-8.29881	1.58279
-8.29169	1.58121
-8.31257	1.58178
-8.368	1.58433
-8.44992	1.58931
-8.58097	1.59455
-8.70834	1.60129
-8.80644	1.60896
-8.89876	1.61525
-8.88465	1.61889
-8.792	1.61905
-8.65528	1.61681
-8.52135	1.6145
-8.39729	1.61201
-8.26578	1.60939
-8.1489	1.60648
-8.03926	1.60357
-7.88414	1.60104
-7.67951	1.59692
-7.38667	1.5924
-7.12113	1.58863
-6.89937	1.58563
-6.78208	1.58321
-6.70323	1.58213
-6.62176	1.58116
-6.56325	1.58125
-6.41217	1.58133
-6.22551	1.58039
-6.08969	1.57888
-5.92001	1.57665
-5.74639	1.57496
-5.4857	1.57318
-5.24598	1.57214
-5.05616	1.57066
-4.88956	1.57068
-4.7422	1.57121
-4.63111	1.57144
-4.58351	1.57313
-4.5257	1.57346
-4.47083	1.57203
-4.51219	1.57094
-4.53906	1.57002
-4.62238	1.57014
-4.70377	1.56922
-4.81258	1.56881
-4.81839	1.5689
-4.88211	1.56966
-4.95282	1.57199
-4.99863	1.57325
-5.10136	1.57524
-5.21383	1.57683
-5.24626	1.5773
-5.23203	1.57775
-5.18733	1.57781
-5.10864	1.57718
-5.00854	1.57699
-4.8807	1.57665
-4.80592	1.57663
-4.69626	1.57665
-4.61223	1.57617
-4.52878	1.57508
-4.53749	1.574
-4.57928	1.57443
-4.47423	1.5746
-4.51435	1.57513
-4.54398	1.57512
-4.52825	1.57525
-4.56262	1.57555
-4.66087	1.5764
-4.69725	1.57716
-4.74444	1.57782
-4.71152	1.57793
-4.70626	1.57851
-4.64336	1.57829
-4.75926	1.57882
-4.75634	1.57654
-4.77713	1.57679
-4.9374	1.58036
-5.18353	1.58682
-5.36491	1.58859
-5.59445	1.59051
-5.88158	1.59558
-6.17508	1.5987
-6.44936	1.60323
-6.80788	1.60618
-7.16204	1.60727
-7.45391	1.60804
-7.8027	1.6085
-8.05277	1.60748
-8.34448	1.60667
-8.64031	1.60692
-8.95037	1.60883
-9.25498	1.61215
-9.50251	1.6174
-9.80193	1.62289
-10.0099	1.62675
-10.2234	1.63089
-10.4513	1.63412
-10.7253	1.63745
-11.0561	1.64221
-11.2286	1.64428
-11.3807	1.64509
-11.5732	1.64417
-11.6579	1.64157
-11.7829	1.63665
-11.8754	1.63152
-11.9465	1.62659
-11.9805	1.62262
-11.9696	1.61746
-11.9109	1.61306
-11.7722	1.60842
-11.6812	1.60315
-11.6456	1.59892
-11.6493	1.5989
-11.7119	1.59964
-11.7328	1.59967
-11.5637	1.59809
-11.4118	1.59471
-11.2995	1.59598
-11.2257	1.59902
-11.0812	1.60088
-10.9438	1.60134
-10.8396	1.60142
-10.6477	1.60031
-10.4972	1.59847
-10.3751	1.5964
[truncated: 2 more rows]

## Sheet: b
neural_score_median	memory_accuracy_difference	stimulation_type
-0.666667	0.16	1
-0.166667	0.04	1
0	0.28	1
0.101724	-0.226667	2
0.2	0.08	2
-0.72381	-0.213333	3
-0.111111	0.0533333	1
-0.333333	-0.173333	3
0.636364	-0.226667	3
-0.0447907	0.0266667	1
0	0	2
0	0.106667	1
