# Supplementary material for: Augmenting hippocampal–prefrontal neuronal synchrony during sleep enhances memory consolidation in humans
Source: Nat Neurosci. 2023 Jun 1;26(6):1100–10. doi: 10.1038/s41593-023-01324-5 (PMC10244181; doi:10.1038/s41593-023-01324-5)
Supplement: Source Data Extended Data Fig. 9 — Statistical source data. [file 41593_2023_1324_MOESM14_ESM.xls]

## Sheet: a1
enhancment_score	stim_type		stim_type
0	1		1	sync stim in orbitofrontal cortex
-3.45352e-05	1		2	sync stim in temporal cortex
0.0288576	1		3	mixed-phase stim
-0.0129199	2
-0.0155039	2
0	1
-0.0141844	3
-0.0141844	3
-0.0141343	2
-0.0381471	1
-0.00817439	1
-0.0027248	1
-0.0177305	3
-0.0327404	3
-0.0216802	1
-0.00651466	3
-0.010989	1
-0.00549451	1
-0.00495868	3
-0.00495868	3
8.20973e-06	3
-0.0230991	2
-0.0324324	2
-0.015625	1
-0.046875	1
-0.0268456	1

## Sheet: a2
enhancment_score	stim_type		stim_type
-0.175439	1		1	sync stim in orbitofrontal cortex
0.601504	1		2	sync stim in temporal cortex
0.902256	1		3	mixed-phase stim
0.584795	2
-3.39181	2
-3.57895	1
-0.105263	3
-0.947368	3
1.5311	2
0.526316	1
-1.97368	1
-0.921053	1
0	3
-1.84211	3
1.92982	1
1.40351	3
0	1
-1.05263	1
0.280702	3
0.491228	3
-0.842105	3
-2.14964	2
5.26316	2
-2.10526	1
-3.68421	1
-0.877193	1

## Sheet: e
coupling_score	stim_type		stim_type
0.454214	1		1	sync stim in orbitofrontal cortex
0.757023	1		2	sync stim in temporal cortex
0.279339	1		3	mixed-phase stim
0.648363	1
0.389018	1
0.191384	3
0.382768	3
0.353699	3
0.0282611	3
-0.092107	3
-0.0159615	3
0.132668	3

## Sheet: d
coupling_score	stim_type		stim_type
-0.219553	1		1	sync stim in orbitofrontal cortex
-0.136298	1		2	sync stim in temporal cortex
0.302809	1		3	mixed-phase stim
0.386065	1
0.454214	1
0.13967	1
0.279339	1
0.13967	1
-0.0217083	1
0.279339	1
-0.183086	1
0.175436	1
0.350871	1
0.175436	1
0.383305	1
0.127768	1
0.129673	1
-0.251513	1
0.210523	1
-0.0526307	1
0.447361	1
0.263153	1
0.278668	1
0.204675	1
0.78946	1
0.0318974	3
0.361503	3
-0.233914	3
0.0531623	3
0.0854257	3
-0.150373	3
-0.150373	3
0.150373	3
0.300747	3
-0.108068	3
-0.236417	3
0.232755	3
0.0043189	3
