# Supplementary material for: Augmenting hippocampal–prefrontal neuronal synchrony during sleep enhances memory consolidation in humans
Source: Nat Neurosci. 2023 Jun 1;26(6):1100–10. doi: 10.1038/s41593-023-01324-5 (PMC10244181; doi:10.1038/s41593-023-01324-5)
Supplement: Source Data Extended Data Fig. 10 — Statistical source data. [file 41593_2023_1324_MOESM15_ESM.xls]

## Sheet: b
t (mSec)	spindles_mean (uV)	spindle_sem
1	0.942694	0.240389
2	1.88853	0.528318
3	1.36387	1.05971
4	1.32836	1.06037
5	1.31334	1.15992
6	1.24846	1.16114
7	1.22872	1.16153
8	1.23467	1.16173
9	1.15097	1.16152
10	1.09836	1.16156
11	1.06569	1.16209
12	1.08469	1.16252
13	1.16294	1.16338
14	1.11779	1.16317
15	1.09448	1.16374
16	1.06164	1.16318
17	1.02764	1.16312
18	1.07426	1.16359
19	0.990555	1.16258
20	0.867207	1.16278
21	0.816547	1.16395
22	0.790427	1.16497
23	0.794956	1.16459
24	0.812819	1.16356
25	0.762445	1.16348
26	0.687627	1.16362
27	0.614655	1.16449
28	0.582667	1.1649
29	0.574718	1.16455
30	0.502978	1.16391
31	0.529974	1.16381
32	0.512377	1.16492
33	0.518196	1.16466
34	0.508922	1.16403
35	0.488578	1.16355
36	0.42241	1.16368
37	0.355178	1.16326
38	0.316433	1.16411
39	0.256074	1.16446
40	0.173443	1.16435
41	0.161334	1.16565
42	0.087977	1.16606
43	-0.07713	1.16679
44	-0.112947	1.16662
45	-0.0842606	1.16494
46	-0.123211	1.16471
47	-0.156139	1.16438
48	-0.159033	1.16374
49	-0.163692	1.16376
50	-0.28351	1.16348
51	-0.304733	1.16173
52	-0.343048	1.16178
53	-0.347098	1.16041
54	-0.378341	1.1599
55	-0.405749	1.15901
56	-0.432684	1.15837
57	-0.589097	1.15723
58	-0.60338	1.15622
59	-0.601037	1.1568
60	-0.571221	1.15579
61	-0.594324	1.15465
62	-0.601168	1.15418
63	-0.613645	1.15396
64	-0.570097	1.15465
65	-0.529773	1.1536
66	-0.576697	1.15276
67	-0.579103	1.1534
68	-0.548852	1.15376
69	-0.515352	1.15231
70	-0.488359	1.15143
71	-0.42829	1.15132
72	-0.426213	1.15056
73	-0.371824	1.15028
74	-0.309693	1.15025
75	-0.263084	1.15088
76	-0.268476	1.15099
77	-0.223747	1.1505
78	-0.240155	1.15049
79	-0.246076	1.14937
80	-0.130026	1.1479
81	-0.123188	1.14799
82	-0.1491	1.14778
83	-0.128926	1.14777
84	-0.120163	1.14766
85	-0.155668	1.14716
86	-0.107027	1.14658
87	-0.112931	1.14706
88	-0.163769	1.14659
89	-0.176342	1.14655
90	-0.142651	1.14625
91	-0.214376	1.14597
92	-0.182784	1.14577
93	-0.178616	1.14658
94	-0.221201	1.14683
95	-0.207095	1.14691
96	-0.195455	1.14741
97	-0.268246	1.14784
98	-0.335704	1.14842
99	-0.283628	1.14906
100	-0.33052	1.14989
101	-0.367035	1.15025
102	-0.381974	1.14979
103	-0.410473	1.15117
104	-0.406144	1.15243
105	-0.488394	1.15208
106	-0.52645	1.15315
107	-0.55355	1.1545
108	-0.624951	1.15626
109	-0.695809	1.15811
110	-0.779084	1.15833
111	-0.844109	1.15809
112	-0.97425	1.15825
113	-1.0664	1.15837
114	-1.19195	1.15867
115	-1.28753	1.15898
116	-1.36624	1.15984
117	-1.44145	1.16098
118	-1.55111	1.16187
119	-1.62468	1.16266
120	-1.66604	1.16253
121	-1.79144	1.16246
122	-1.871	1.16187
123	-1.9539	1.16351
124	-1.98179	1.16396
125	-2.12082	1.16361
126	-2.21762	1.1643
127	-2.28465	1.16521
128	-2.40159	1.16564
129	-2.56352	1.16676
130	-2.64105	1.16747
131	-2.69681	1.16847
132	-2.82831	1.16928
133	-2.91594	1.1705
134	-3.0007	1.17045
135	-3.04448	1.17128
136	-3.12674	1.17223
137	-3.16415	1.1724
138	-3.23392	1.17275
139	-3.27891	1.17371
140	-3.3089	1.17488
141	-3.38787	1.17532
142	-3.41265	1.17601
143	-3.42252	1.17801
144	-3.473	1.17917
145	-3.37138	1.17959
146	-3.35427	1.18108
147	-3.37165	1.18187
148	-3.43987	1.18211
149	-3.50501	1.18246
150	-3.38595	1.18396
151	-3.28574	1.18511
152	-3.32283	1.18479
153	-3.31641	1.18645
154	-3.35369	1.18657
155	-3.37783	1.18598
156	-3.3631	1.18666
157	-3.26018	1.1883
158	-3.14988	1.18981
159	-3.06108	1.19111
160	-3.0789	1.19165
161	-3.01426	1.19197
162	-2.95303	1.19366
163	-2.87928	1.19526
164	-2.89828	1.19541
165	-2.84042	1.19666
166	-2.89577	1.19667
167	-2.92733	1.19616
168	-2.99297	1.1978
169	-2.92903	1.19943
170	-2.91659	1.20052
171	-2.90475	1.20096
172	-2.96045	1.20095
173	-3.00398	1.20176
174	-3.06169	1.20234
175	-3.12403	1.20147
176	-3.13192	1.2019
177	-3.19761	1.20284
178	-3.2421	1.20394
179	-3.29173	1.20488
180	-3.37706	1.2056
181	-3.35194	1.20681
182	-3.41201	1.20809
183	-3.45264	1.20954
184	-3.50981	1.21027
185	-3.61076	1.21196
186	-3.69639	1.21325
187	-3.75949	1.21456
188	-3.82968	1.215
189	-3.85999	1.2167
190	-3.91406	1.21863
191	-4.00631	1.22
192	-4.0217	1.22042
193	-4.06462	1.22064
194	-4.21866	1.22163
195	-4.28781	1.22204
196	-4.35119	1.22254
197	-4.37687	1.22443
198	-4.45553	1.22546
199	-4.58237	1.22602
200	-4.6976	1.22643
201	-4.80238	1.22873
202	-4.90594	1.22958
203	-4.9966	1.22959
204	-5.03585	1.23116
205	-5.0738	1.23193
206	-5.07973	1.23275
207	-5.13312	1.23302
208	-5.16074	1.23409
209	-5.13233	1.23362
210	-5.20789	1.23434
211	-5.19563	1.23533
212	-5.10742	1.23891
213	-5.13909	1.24002
214	-5.11333	1.24125
215	-5.13767	1.24198
216	-5.1674	1.24343
217	-5.12582	1.24596
218	-5.10476	1.24738
219	-4.93866	1.25001
220	-4.75107	1.25211
221	-4.70557	1.25268
222	-4.67941	1.2544
223	-4.62401	1.25581
224	-4.45224	1.25744
225	-4.31472	1.25916
226	-4.147	1.26158
227	-4.05396	1.26381
228	-4.00974	1.26564
229	-3.88249	1.26739
230	-3.78857	1.26957
231	-3.55715	1.2708
232	-3.41153	1.27226
233	-3.286	1.27316
234	-3.19661	1.27484
235	-3.0263	1.27673
236	-2.8548	1.27816
237	-2.80124	1.27945
238	-2.61564	1.28105
239	-2.43723	1.28267
240	-2.42838	1.28412
241	-2.2354	1.28553
242	-2.04231	1.28722
243	-2.04393	1.29015
244	-2.00671	1.29095
245	-1.86328	1.29149
246	-1.77981	1.29281
247	-1.74138	1.29425
248	-1.65625	1.29649
249	-1.56801	1.29874
250	-1.63591	1.30254
251	-1.53263	1.29925
252	-1.44335	1.30057
253	-1.39794	1.30165
254	-1.38978	1.30189
255	-1.42188	1.30283
256	-1.43896	1.30323
257	-1.38887	1.30356
258	-1.39338	1.30467
259	-1.25971	1.30376
260	-1.40624	1.31011
261	-1.30959	1.30602
262	-1.48304	1.30685
263	-1.53395	1.30587
264	-1.64008	1.30571
265	-1.73823	1.30601
266	-1.83949	1.30638
267	-1.90616	1.30568
268	-2.02535	1.30591
269	-2.02537	1.30621
270	-2.23235	1.31267
271	-2.2493	1.30492
272	-2.50073	1.30401
273	-2.70363	1.30329
274	-2.83859	1.30299
275	-2.99754	1.30304
276	-3.20877	1.30245
277	-3.41542	1.30065
278	-3.68754	1.30007
279	-3.74796	1.30229
280	-4.1293	1.30737
281	-4.24472	1.29986
282	-4.50898	1.30136
283	-4.75772	1.2989
284	-4.93163	1.29864
285	-5.11294	1.29827
286	-5.3266	1.2989
287	-5.58609	1.29848
288	-5.85644	1.29892
289	-5.92286	1.30446
290	-6.25599	1.30859
291	-6.22112	1.29831
292	-6.4767	1.30054
293	-6.60363	1.30101
294	-6.73984	1.30139
295	-6.84967	1.30123
296	-6.91702	1.30223
297	-6.97132	1.30363
298	-7.08609	1.3048
299	-7.08911	1.30562
300	-7.19947	1.30716
301	-7.22707	1.30702
302	-7.38854	1.30921
303	-7.41945	1.31066
304	-7.45138	1.31227
305	-7.47191	1.31427
306	-7.47762	1.31546
307	-7.51062	1.3159
308	-7.52928	1.31731
309	-7.5126	1.31849
310	-7.50438	1.32092
311	-7.48457	1.32139
312	-7.37037	1.32253
313	-7.28223	1.32291
314	-7.27754	1.32299
315	-7.16289	1.32482
316	-7.02505	1.32644
317	-6.91587	1.32657
318	-6.68392	1.32688
319	-6.45468	1.32724
320	-6.28042	1.32754
321	-6.04842	1.32739
322	-5.88265	1.3268
323	-5.65922	1.32661
324	-5.43862	1.32674
325	-5.28951	1.32547
326	-5.1686	1.32541
327	-5.09452	1.3253
328	-4.91079	1.32501
329	-4.74834	1.32457
330	-4.57659	1.3248
331	-4.51901	1.32377
332	-4.45506	1.32292
333	-4.25994	1.32187
334	-4.17873	1.32201
335	-4.13215	1.32098
336	-4.067	1.3195
337	-3.99351	1.31951
338	-3.9399	1.3192
339	-3.88799	1.31849
340	-3.91103	1.31925
341	-3.94817	1.3182
342	-4.03414	1.31699
343	-4.02371	1.31644
344	-4.08433	1.31692
345	-4.20008	1.31683
346	-4.28162	1.3171
347	-4.37106	1.31617
348	-4.50479	1.31587
349	-4.61843	1.31573
350	-4.74962	1.31537
351	-4.98246	1.31409
352	-5.10287	1.31385
353	-5.29672	1.31423
354	-5.5312	1.31352
355	-5.71884	1.31291
356	-5.9458	1.31239
357	-6.15446	1.31252
358	-6.42255	1.31227
359	-6.68	1.31342
360	-6.89582	1.31383
361	-7.16327	1.31247
362	-7.43861	1.31295
363	-7.69795	1.31335
364	-8.00577	1.31494
365	-8.32769	1.31602
366	-8.59859	1.31663
367	-8.88324	1.31729
368	-9.13697	1.31942
369	-9.40694	1.32032
370	-9.66988	1.32199
371	-9.93159	1.3219
372	-10.24	1.32282
373	-10.4548	1.32389
374	-10.6704	1.32445
375	-10.8218	1.32544
376	-11.0427	1.32577
377	-11.2396	1.32681
378	-11.4117	1.32767
379	-11.6365	1.32708
380	-11.7741	1.3276
381	-11.7893	1.32805
382	-11.8445	1.32984
383	-11.8912	1.33048
384	-11.9523	1.33092
385	-12.0027	1.3313
386	-12.0031	1.33078
387	-12.0222	1.33041
388	-11.9882	1.33021
389	-11.935	1.32981
390	-11.7545	1.33009
391	-11.7184	1.33022
392	-11.6406	1.33024
393	-11.487	1.32974
394	-11.2357	1.33004
395	-10.9694	1.33061
396	-10.6555	1.32992
397	-10.4313	1.3299
398	-10.1989	1.33051
399	-9.89253	1.33003
400	-9.62598	1.33038
401	-9.40265	1.33068
402	-9.1293	1.33158
403	-8.82665	1.33194
404	-8.59164	1.33103
405	-8.2776	1.33112
406	-7.88939	1.33139
407	-7.60297	1.33066
408	-7.41629	1.3296
409	-7.14237	1.32922
410	-6.83354	1.32933
411	-6.51779	1.3297
412	-6.29094	1.32804
413	-5.99293	1.32724
414	-5.75479	1.32797
415	-5.57092	1.32813
416	-5.44746	1.32846
417	-5.231	1.32853
418	-5.0337	1.32866
419	-4.95473	1.32833
420	-4.87232	1.32874
421	-4.78362	1.32871
422	-4.70498	1.32937
423	-4.57178	1.33007
424	-4.59085	1.32982
425	-4.62909	1.3292
426	-4.60917	1.33024
427	-4.73763	1.33028
428	-4.85912	1.3301
429	-4.98629	1.3296
430	-5.1799	1.32999
431	-5.34289	1.33012
432	-5.60279	1.32999
433	-5.81711	1.33031
434	-6.00916	1.32921
435	-6.22241	1.32882
436	-6.53749	1.32891
437	-6.76772	1.32871
438	-7.10113	1.32851
439	-7.35939	1.32889
440	-7.66521	1.32888
441	-7.9865	1.32948
442	-8.41134	1.32941
443	-8.73668	1.3299
444	-9.10853	1.32945
445	-9.39008	1.32893
446	-9.73291	1.32845
447	-10.1745	1.32845
448	-10.5413	1.3284
449	-10.859	1.32885
450	-11.1945	1.32923
451	-11.6	1.32891
452	-12.0039	1.32957
453	-12.4292	1.32984
454	-12.8576	1.33087
455	-13.2054	1.33149
456	-13.5718	1.33156
457	-13.8483	1.33075
458	-14.2652	1.33066
459	-14.5659	1.32994
460	-14.7877	1.33038
461	-15.0466	1.33035
462	-15.1912	1.32908
463	-15.3471	1.32911
464	-15.606	1.32837
465	-15.7547	1.32876
466	-15.8358	1.32915
467	-15.8232	1.32847
468	-15.924	1.32803
469	-15.9702	1.32786
470	-16.0089	1.32808
471	-16.0086	1.32832
472	-15.9489	1.32872
473	-15.8321	1.32914
474	-15.796	1.32916
475	-15.6182	1.32967
476	-15.3877	1.33018
477	-15.1207	1.33142
478	-14.8315	1.33146
479	-14.558	1.33154
480	-14.3332	1.33256
481	-13.9666	1.33384
482	-13.5939	1.33589
483	-13.2287	1.3369
484	-12.8883	1.33697
485	-12.523	1.33713
486	-12.199	1.33787
487	-11.9307	1.33775
488	-11.5387	1.33745
489	-11.2447	1.3382
490	-10.9563	1.33901
491	-10.6916	1.34044
492	-10.3925	1.34158
493	-10.0468	1.34184
494	-9.77098	1.34224
495	-9.47456	1.34296
496	-9.19963	1.34359
497	-8.95649	1.34327
498	-8.6879	1.34266
499	-8.51562	1.34114
500	-8.23747	1.34217
501	-8.02751	1.34204
502	-7.78617	1.3425
503	-7.59525	1.34278
504	-7.46909	1.34247
505	-7.35798	1.34189
506	-7.25794	1.34111
507	-7.25462	1.34152
508	-7.29384	1.34163
509	-7.38897	1.34163
510	-7.38138	1.3418
511	-7.36123	1.34297
512	-7.56353	1.34339
513	-7.71942	1.34358
514	-7.87324	1.34429
515	-8.03609	1.34372
516	-8.27019	1.34223
517	-8.52497	1.34418
518	-8.77712	1.34413
519	-9.15706	1.3436
520	-9.53152	1.34455
521	-9.96369	1.344
522	-10.3758	1.34499
523	-10.7755	1.34412
524	-11.1966	1.34414
525	-11.6869	1.3448
526	-12.1786	1.34383
527	-12.6268	1.34364
528	-13.113	1.34368
529	-13.6408	1.34439
530	-14.1642	1.34389
531	-14.7351	1.3435
532	-15.2466	1.34349
533	-15.7288	1.34289
534	-16.18	1.34248
535	-16.6963	1.34102
536	-17.2042	1.33955
537	-17.6251	1.33927
538	-18.0375	1.33943
539	-18.4056	1.33875
540	-18.8673	1.33894
541	-19.2935	1.33865
542	-19.6837	1.3386
543	-20.1412	1.33854
544	-20.4556	1.33785
545	-20.7698	1.33747
546	-21.1049	1.33755
547	-21.4529	1.33721
548	-21.6868	1.3364
549	-21.8761	1.33573
550	-22.0806	1.33526
551	-22.228	1.33509
552	-22.3204	1.33529
553	-22.38	1.33521
554	-22.4446	1.3353
555	-22.3187	1.33487
556	-22.1945	1.3354
557	-22.1673	1.33651
558	-22.0112	1.33801
559	-21.8132	1.33813
560	-21.671	1.33769
561	-21.3372	1.33892
562	-21.0649	1.33912
563	-20.8594	1.33969
564	-20.4672	1.34093
565	-20.1857	1.34093
566	-19.7442	1.34088
567	-19.3653	1.34204
568	-18.9103	1.34374
569	-18.5195	1.34409
570	-18.1148	1.34516
571	-17.6045	1.34549
572	-16.9991	1.34551
573	-16.5717	1.34627
574	-16.0225	1.34571
575	-15.6006	1.34648
576	-15.1216	1.34538
577	-14.6672	1.34567
578	-14.2709	1.34622
579	-13.7797	1.34643
580	-13.4056	1.34651
581	-13.0044	1.34572
582	-12.615	1.34459
583	-12.3355	1.34477
584	-11.9617	1.34433
585	-11.6766	1.34397
586	-11.3802	1.34279
587	-11.1538	1.34109
588	-10.9532	1.34019
589	-10.7808	1.33887
590	-10.6898	1.33804
591	-10.5393	1.33615
592	-10.4275	1.33333
593	-10.4814	1.33083
594	-10.513	1.32756
595	-10.5803	1.32505
596	-10.6194	1.32281
597	-10.8097	1.32101
598	-11.0557	1.31902
599	-11.1839	1.31722
600	-11.4872	1.31549
601	-11.7312	1.31423
602	-12.1052	1.31222
603	-12.6206	1.31083
604	-12.9953	1.30864
605	-13.53	1.30689
606	-13.9984	1.30552
607	-14.5391	1.30436
608	-15.0909	1.30289
609	-15.6433	1.30187
610	-16.2219	1.30023
611	-16.7886	1.2982
612	-17.3167	1.29665
613	-18.0212	1.29614
614	-18.6428	1.29404
615	-19.2814	1.29192
616	-19.9114	1.28875
617	-20.5773	1.28738
618	-21.4611	1.28577
619	-21.959	1.28231
620	-22.608	1.27928
621	-23.2742	1.27673
622	-23.9148	1.27532
623	-24.5631	1.27394
624	-25.2507	1.27232
625	-25.8448	1.26997
626	-26.3441	1.26772
627	-26.9205	1.26624
628	-27.5443	1.26475
629	-28.0121	1.26262
630	-28.5139	1.26078
631	-28.936	1.25911
632	-29.3733	1.25811
633	-29.7029	1.25743
634	-29.9319	1.2555
635	-30.1629	1.25565
636	-30.4088	1.255
637	-30.5802	1.25477
638	-30.884	1.25553
639	-30.8219	1.25487
640	-30.7671	1.25575
641	-30.6342	1.25523
642	-30.5124	1.25547
643	-30.3603	1.25535
644	-30.1137	1.25563
645	-29.7897	1.25766
646	-29.3986	1.25794
647	-29.012	1.25891
648	-28.6331	1.26027
649	-28.1776	1.2605
650	-27.7358	1.2614
651	-27.1776	1.26311
652	-26.5704	1.26338
653	-25.972	1.26248
654	-25.4624	1.26235
655	-24.8537	1.26257
656	-24.0725	1.26211
657	-23.328	1.26247
658	-22.7639	1.26191
659	-21.9801	1.26034
660	-21.3622	1.25782
661	-20.7436	1.25562
662	-20.1083	1.25348
663	-19.5379	1.25162
664	-19.0045	1.24926
665	-18.3983	1.24648
666	-17.8773	1.24339
667	-17.3497	1.24065
668	-16.9317	1.23679
669	-16.4389	1.23447
670	-16.0275	1.23072
671	-15.6977	1.22743
672	-15.3946	1.22393
673	-15.1132	1.22029
674	-14.8779	1.21716
675	-14.7062	1.21422
676	-14.5882	1.21063
677	-14.5291	1.2085
678	-14.5936	1.20445
679	-14.6133	1.20124
680	-14.8639	1.199
681	-15.1142	1.19628
682	-15.4528	1.19406
683	-15.7559	1.19157
684	-16.1334	1.18949
685	-16.5343	1.18765
686	-17.0179	1.18578
687	-17.4954	1.18561
688	-18.2339	1.18304
689	-18.8465	1.18213
690	-19.5527	1.18072
691	-20.3184	1.17945
692	-21.1062	1.17709
693	-22.0064	1.17651
694	-22.8922	1.17533
695	-23.7789	1.17387
696	-24.6702	1.17286
697	-25.5828	1.17311
698	-26.6994	1.17224
699	-27.578	1.17237
700	-28.661	1.1718
701	-29.7524	1.17247
702	-30.7313	1.17314
703	-31.8824	1.17318
704	-32.9107	1.17337
705	-33.8991	1.17366
706	-35.0089	1.17507
707	-35.9398	1.17617
708	-36.9197	1.17551
709	-37.6622	1.17644
710	-38.539	1.17712
711	-39.3407	1.17839
712	-40.0837	1.17895
713	-40.7667	1.18046
714	-41.3416	1.18125
715	-41.857	1.18319
716	-42.3922	1.18459
717	-42.6633	1.18698
718	-43.0291	1.18795
719	-43.1942	1.18922
720	-43.2928	1.19093
721	-43.2292	1.19249
722	-43.0709	1.19477
723	-42.9102	1.1965
724	-42.5118	1.19894
725	-42.0553	1.20152
726	-41.5328	1.20441
727	-40.7888	1.20887
728	-40.1853	1.21087
729	-39.4736	1.21393
730	-38.5354	1.21576
731	-37.563	1.21709
732	-36.4772	1.21976
733	-35.3923	1.222
734	-34.2649	1.2243
735	-33.0486	1.22741
736	-31.8218	1.22772
737	-30.4115	1.23078
738	-29.0422	1.23045
739	-27.6533	1.23146
740	-26.2112	1.23185
741	-24.894	1.23243
742	-23.4991	1.23249
743	-22.1734	1.23167
744	-20.8295	1.23036
745	-19.47	1.23001
746	-18.17	1.22807
747	-16.8604	1.22704
748	-15.7446	1.22312
749	-14.5715	1.22041
750	-13.4798	1.2172
751	-12.5448	1.21501
752	-11.6799	1.21078
753	-10.8909	1.20721
754	-10.0934	1.20189
755	-9.41467	1.19736
756	-8.90192	1.19199
757	-8.39496	1.1904
758	-8.13267	1.18523
759	-7.84933	1.18087
760	-7.74167	1.17698
761	-7.7397	1.17341
762	-7.88918	1.17002
763	-8.11402	1.16552
764	-8.50165	1.16244
765	-9.01655	1.15977
766	-9.62476	1.15609
767	-10.49	1.15354
768	-11.2087	1.15075
769	-12.1617	1.14802
770	-13.4101	1.14677
771	-14.483	1.14581
772	-15.7891	1.14491
773	-17.2499	1.1449
774	-18.8694	1.14356
775	-20.4858	1.14237
776	-22.1294	1.14145
777	-23.9948	1.14177
778	-25.6745	1.14211
779	-27.5112	1.14176
780	-29.5109	1.14088
781	-31.2835	1.1412
782	-33.2647	1.14062
783	-35.16	1.1413
784	-37.1347	1.14004
785	-39.1481	1.13918
786	-40.9641	1.13835
787	-42.8064	1.13662
788	-44.4941	1.13608
789	-46.1481	1.13561
790	-47.8766	1.13387
791	-49.2993	1.13331
792	-50.7588	1.13125
793	-52.0166	1.13122
794	-53.1748	1.13023
795	-54.2956	1.13037
796	-55.159	1.13005
797	-55.9055	1.13065
798	-56.453	1.13161
799	-56.9563	1.1314
800	-57.3492	1.13107
801	-57.3741	1.13175
802	-57.35	1.1331
803	-57.1673	1.13522
804	-56.7876	1.13639
805	-56.102	1.13932
806	-55.3475	1.14049
807	-54.4917	1.14257
808	-53.2669	1.147
809	-52.0218	1.14921
810	-50.6443	1.15173
811	-48.8461	1.1556
812	-47.1678	1.16116
813	-45.3044	1.16472
814	-43.2061	1.16693
815	-40.9364	1.1699
816	-38.5911	1.17397
817	-36.1638	1.17777
818	-33.6819	1.18072
819	-31.0094	1.18385
820	-28.3528	1.18466
821	-25.6506	1.18669
822	-22.8183	1.18767
823	-20.1194	1.18894
824	-17.3481	1.18941
825	-14.5922	1.18963
826	-11.8813	1.18851
827	-9.22331	1.18659
828	-6.66006	1.1839
829	-4.10694	1.18143
830	-1.73621	1.17731
831	0.47761	1.17291
832	2.58264	1.16693
833	4.52801	1.16234
834	6.36029	1.15699
835	7.99895	1.15124
836	9.44728	1.14454
837	10.6224	1.13825
838	11.6645	1.13368
839	12.4649	1.1273
840	12.9334	1.12265
841	13.1542	1.11734
842	13.1866	1.11305
843	12.9282	1.10949
844	12.4182	1.10474
845	11.6608	1.1017
846	10.6608	1.09932
847	9.41455	1.09766
848	7.9145	1.0966
849	6.26782	1.09468
850	4.34025	1.09489
851	2.25868	1.09397
852	0.0759947	1.09452
853	-2.40124	1.09538
854	-4.9335	1.09543
855	-7.6631	1.09623
856	-10.5262	1.0962
857	-13.4813	1.09647
858	-16.636	1.09706
859	-19.7096	1.09794
860	-22.8871	1.09801
861	-26.0755	1.09757
862	-29.3095	1.09683
863	-32.5684	1.0965
864	-35.8249	1.09563
865	-38.9901	1.09389
866	-42.1094	1.09222
867	-45.1342	1.08936
868	-48.0917	1.08731
869	-50.9629	1.08405
870	-53.7025	1.08112
871	-56.2052	1.07843
872	-58.5749	1.0747
873	-60.7327	1.07123
874	-62.787	1.06788
875	-64.5989	1.06443
876	-66.2028	1.06147
877	-67.6383	1.0582
878	-68.8358	1.05472
879	-69.7219	1.05225
880	-70.4266	1.04975
881	-70.7931	1.04799
882	-70.945	1.04569
883	-70.8506	1.04328
884	-70.4541	1.04196
885	-69.8563	1.03988
886	-68.97	1.03898
887	-67.6822	1.03773
888	-66.244	1.0379
889	-64.4315	1.03724
890	-62.3066	1.03742
891	-59.865	1.03723
892	-57.2125	1.0374
893	-54.3608	1.03848
894	-51.1756	1.03871
895	-47.7639	1.03992
896	-44.1766	1.04093
897	-40.3959	1.04316
898	-36.409	1.04399
899	-32.1419	1.04435
900	-27.8456	1.04501
901	-23.3907	1.04712
902	-18.7909	1.04767
903	-14.2102	1.04791
904	-9.61655	1.04837
905	-4.94179	1.04841
906	-0.25225	1.04891
907	4.34716	1.04783
908	8.87103	1.04764
909	13.3128	1.04774
910	17.5416	1.0478
911	21.521	1.04704
912	25.296	1.04778
913	28.8137	1.04796
914	32.0748	1.047
915	34.9723	1.04725
916	37.5081	1.04854
917	39.5596	1.04802
918	41.2912	1.04825
919	42.5891	1.04809
920	43.4849	1.04787
921	43.9224	1.0478
922	43.8498	1.04808
923	43.3896	1.04802
924	42.4057	1.04782
925	41.0911	1.04715
926	39.3131	1.04685
927	37.0373	1.04572
928	34.4644	1.04517
929	31.4699	1.0447
930	28.1266	1.04417
931	24.4745	1.04372
932	20.5891	1.04298
933	16.4484	1.04152
934	12.0406	1.04072
935	7.40281	1.0401
936	2.58725	1.03904
937	-2.43422	1.03727
938	-7.49194	1.03642
939	-12.6656	1.03567
940	-17.867	1.03412
941	-23.078	1.03342
942	-28.2898	1.03149
943	-33.4533	1.03033
944	-38.5414	1.02905
945	-43.5141	1.02722
946	-48.2894	1.02601
947	-52.9769	1.02424
948	-57.4272	1.02312
949	-61.6767	1.02274
950	-65.7107	1.02235
951	-69.4482	1.02108
952	-72.9537	1.02008
953	-76.1585	1.02066
954	-79.0432	1.01983
955	-81.6255	1.01993
956	-83.8428	1.01776
957	-85.7936	1.01628
958	-87.3228	1.01551
959	-88.5566	1.01576
960	-89.3388	1.0134
961	-89.7923	1.01141
962	-89.8268	1.00965
963	-89.5131	1.00809
964	-88.8048	1.00585
965	-87.6389	1.00306
966	-86.0747	1.00145
967	-84.117	0.999724
968	-81.7459	0.998813
969	-78.9797	0.99706
970	-75.7495	0.99415
971	-72.1786	0.992342
972	-68.272	0.990564
973	-63.973	0.989172
974	-59.2278	0.988115
975	-54.1375	0.986805
976	-48.7732	0.985603
977	-43.0862	0.985542
978	-37.1282	0.985724
979	-30.9244	0.986709
980	-24.5632	0.987229
981	-18.0339	0.98746
982	-11.3174	0.988382
983	-4.57715	0.989902
984	2.22955	0.993088
985	8.99042	0.997646
986	15.7231	1.00193
987	22.2376	1.00722
988	28.5817	1.01171
989	34.6488	1.01714
990	40.3797	1.02216
991	45.7835	1.02807
992	50.7085	1.03394
993	55.2038	1.03856
994	59.2109	1.04289
995	62.6619	1.04677
996	65.5403	1.05023
997	67.8055	1.05297
998	69.4135	1.05469
999	70.4532	1.05613
1000	70.9169	1.05591
1001	70.5909	1.05499
1002	69.6673	1.05368
1003	68.1302	1.05153
1004	66.048	1.04793
1005	63.4172	1.04339
1006	60.2772	1.03933
1007	56.5313	1.03477
1008	52.3756	1.0292
1009	47.7832	1.02453
1010	42.8011	1.01879
1011	37.569	1.01468
1012	32.0187	1.00935
1013	26.2046	1.00417
1014	20.207	0.999333
1015	13.9997	0.993602
1016	7.62558	0.988961
1017	1.25349	0.98545
1018	-5.15196	0.981704
1019	-11.605	0.978183
1020	-18.1082	0.975412
1021	-24.4552	0.973581
1022	-30.7628	0.970586
1023	-36.9221	0.969577
1024	-42.8299	0.969095
1025	-48.6243	0.96843
1026	-54.1741	0.967473
1027	-59.4366	0.967192
1028	-64.447	0.967166
1029	-69.1613	0.967706
1030	-73.5573	0.967816
1031	-77.5291	0.969077
1032	-81.2836	0.969331
1033	-84.6898	0.969791
1034	-87.638	0.971
1035	-90.2675	0.969835
1036	-92.6178	0.969202
1037	-94.5116	0.970712
1038	-96.0391	0.970998
1039	-97.1465	0.970747
1040	-97.9317	0.970997
1041	-98.2276	0.970849
1042	-98.1594	0.970914
1043	-97.6485	0.971127
1044	-96.7238	0.970794
1045	-95.4319	0.97055
1046	-93.7398	0.970271
1047	-91.6788	0.970276
1048	-89.1638	0.969876
1049	-86.3069	0.968658
1050	-83.1645	0.969575
1051	-79.5758	0.969997
1052	-75.6129	0.969102
1053	-71.2789	0.970249
1054	-66.692	0.972045
1055	-61.8364	0.973124
1056	-56.7309	0.974985
1057	-51.3522	0.976915
1058	-45.7409	0.979114
1059	-39.9509	0.982187
1060	-34.1829	0.985017
1061	-28.144	0.988242
1062	-22.1859	0.991239
1063	-16.1875	0.994645
1064	-10.1743	0.998963
1065	-4.30342	1.00161
1066	1.46529	1.0041
1067	7.08709	1.00685
1068	12.5721	1.01021
1069	17.6897	1.0146
1070	22.5933	1.01864
1071	27.2013	1.02238
1072	31.394	1.0257
1073	35.3226	1.02913
1074	38.7212	1.03321
1075	41.6541	1.03577
1076	44.1733	1.03973
1077	46.2567	1.04278
1078	47.844	1.04545
1079	48.9172	1.04832
1080	49.5312	1.05121
1081	49.6579	1.05423
1082	49.2628	1.05794
1083	48.5258	1.06145
1084	47.2224	1.06338
1085	45.6117	1.06704
1086	43.6495	1.07016
1087	41.2364	1.07395
1088	38.62	1.079
1089	35.6579	1.08303
1090	32.3822	1.08772
1091	28.8739	1.09161
1092	25.1415	1.09547
1093	21.1802	1.09915
1094	17.079	1.1029
1095	12.9162	1.1065
1096	8.55148	1.1095
1097	4.18715	1.11237
1098	-0.219732	1.11596
1099	-4.68696	1.11879
1100	-9.10321	1.1216
1101	-13.5014	1.12489
1102	-17.8626	1.1279
1103	-22.1552	1.13062
1104	-26.331	1.13285
1105	-30.3435	1.1331
1106	-34.3128	1.13423
1107	-38.0256	1.13526
1108	-41.5489	1.13569
1109	-44.9603	1.13533
1110	-48.1369	1.13511
1111	-51.1514	1.13405
1112	-54.0012	1.1318
1113	-56.5844	1.13073
1114	-58.9269	1.13044
1115	-61.0124	1.12902
1116	-62.878	1.12777
1117	-64.4101	1.12594
1118	-65.7535	1.12411
1119	-66.7992	1.12154
1120	-67.6722	1.11998
1121	-68.261	1.11779
1122	-68.5905	1.11512
1123	-68.6761	1.11302
1124	-68.4665	1.11246
1125	-67.9626	1.11094
1126	-67.228	1.10956
1127	-66.2831	1.10848
1128	-64.9939	1.10627
1129	-63.4687	1.10456
1130	-61.7587	1.10324
1131	-59.7798	1.10108
1132	-57.4876	1.09858
1133	-55.0161	1.09677
1134	-52.3346	1.09311
1135	-49.3784	1.09174
1136	-46.3173	1.08961
1137	-43.0334	1.08677
1138	-39.5979	1.08339
1139	-35.9479	1.08027
1140	-32.1547	1.07802
1141	-28.2644	1.0758
1142	-24.3002	1.07316
1143	-20.2538	1.07036
1144	-16.203	1.06753
1145	-12.0417	1.06474
1146	-7.8992	1.06236
1147	-3.84124	1.06066
1148	0.14367	1.05748
1149	4.03637	1.0548
1150	7.87046	1.05191
1151	11.4734	1.0482
1152	14.8406	1.04541
1153	18.1403	1.04337
1154	21.1964	1.04031
1155	23.9439	1.03862
1156	26.4818	1.03776
1157	28.7165	1.03757
1158	30.7736	1.03806
1159	32.4724	1.03976
1160	33.8828	1.04118
1161	34.9874	1.04237
1162	35.8406	1.04536
1163	36.3894	1.04853
1164	36.613	1.05222
1165	36.6493	1.05726
1166	36.3259	1.06168
1167	35.7188	1.06676
1168	34.8441	1.07279
1169	33.7115	1.07889
1170	32.3493	1.08491
1171	30.7941	1.08943
1172	28.9964	1.09552
1173	27.064	1.10024
1174	24.9982	1.1056
1175	22.753	1.11049
1176	20.3812	1.1153
1177	17.9205	1.11998
1178	15.342	1.12433
1179	12.6519	1.12789
1180	9.96261	1.13171
1181	7.13011	1.13359
1182	4.29643	1.13512
1183	1.43124	1.13804
1184	-1.42145	1.13958
1185	-4.23328	1.13988
1186	-6.97491	1.13936
1187	-9.71811	1.13887
1188	-12.419	1.1392
1189	-15.1129	1.13837
1190	-17.7954	1.13672
1191	-20.3199	1.13575
1192	-22.7626	1.13434
1193	-25.0806	1.13081
1194	-27.2309	1.12807
1195	-29.2954	1.12463
1196	-31.2476	1.12256
1197	-33.0445	1.11961
1198	-34.6931	1.11588
1199	-36.1415	1.11208
1200	-37.5067	1.1087
1201	-38.7164	1.10636
1202	-39.723	1.10312
1203	-40.5208	1.10067
1204	-41.0791	1.09942
1205	-41.4868	1.09621
1206	-41.8184	1.09347
1207	-41.9412	1.09142
1208	-41.8686	1.0892
1209	-41.6491	1.08806
1210	-41.2565	1.08617
1211	-40.7057	1.08526
1212	-39.8788	1.08473
1213	-38.8957	1.08421
1214	-37.7491	1.08366
1215	-36.4629	1.08313
1216	-34.9946	1.08238
1217	-33.2464	1.08195
1218	-31.4325	1.08159
1219	-29.4199	1.08107
1220	-27.2869	1.07993
1221	-25.0708	1.07976
1222	-22.6535	1.07933
1223	-20.1462	1.07984
1224	-17.6	1.07899
1225	-14.9717	1.07841
1226	-12.2941	1.07722
1227	-9.58904	1.07527
1228	-6.85954	1.07324
1229	-4.0713	1.07235
1230	-1.3498	1.06963
1231	1.39926	1.06799
1232	4.15191	1.06523
1233	6.81613	1.06274
1234	9.33002	1.05984
1235	11.8475	1.05814
1236	14.1698	1.05585
1237	16.3808	1.05324
1238	18.4767	1.0508
1239	20.4405	1.04935
1240	22.1608	1.04813
1241	23.7618	1.04761
1242	25.25	1.04806
1243	26.4709	1.0476
1244	27.5165	1.04691
1245	28.4212	1.04794
1246	29.0333	1.04952
1247	29.5933	1.05108
1248	29.7583	1.05348
1249	29.7532	1.05743
1250	29.6569	1.06128
1251	29.4914	1.06696
1252	29.0145	1.07126
1253	28.3733	1.07655
1254	27.6244	1.08252
1255	26.7529	1.09013
1256	25.6921	1.09762
1257	24.5289	1.10385
1258	23.2196	1.11046
1259	21.8596	1.11766
1260	20.4278	1.125
1261	18.8236	1.13154
1262	17.2407	1.1377
1263	15.5465	1.14323
1264	13.7381	1.14702
1265	11.9834	1.15278
1266	10.0758	1.15743
1267	8.18893	1.16052
1268	6.215	1.16396
1269	4.30021	1.16625
1270	2.3602	1.16854
1271	0.440444	1.17138
1272	-1.50526	1.17429
1273	-3.32804	1.17541
1274	-5.2044	1.17433
1275	-7.04714	1.17405
1276	-8.70471	1.17317
1277	-10.3927	1.17204
1278	-11.9429	1.16978
1279	-13.4595	1.16696
1280	-14.8281	1.1659
1281	-16.091	1.16347
1282	-17.3028	1.16137
1283	-18.3676	1.15833
1284	-19.3936	1.15539
1285	-20.2521	1.15229
1286	-21.0558	1.1492
1287	-21.7149	1.14711
1288	-22.272	1.14436
1289	-22.6459	1.14125
1290	-22.9095	1.13753
1291	-22.9973	1.13581
1292	-22.9456	1.13392
1293	-22.7495	1.13203
1294	-22.476	1.13066
1295	-22.0609	1.12879
1296	-21.5431	1.12668
1297	-20.8769	1.12652
1298	-20.1715	1.12493
1299	-19.2738	1.12482
1300	-18.259	1.12548
1301	-17.1717	1.12452
1302	-15.9289	1.12482
1303	-14.6143	1.1269
1304	-13.2705	1.12723
1305	-11.7507	1.12798
1306	-10.2054	1.12711
1307	-8.44712	1.12731
1308	-6.79181	1.12862
1309	-5.06388	1.12897
1310	-3.182	1.12943
1311	-1.36493	1.12956
1312	0.528913	1.1288
1313	2.42635	1.1282
1314	4.25491	1.12779
1315	6.14418	1.12796
1316	7.96829	1.12774
1317	9.79923	1.12707
1318	11.5054	1.12609
1319	13.2256	1.12443
1320	14.91	1.12323
1321	16.4992	1.12169
1322	18.0261	1.11974
1323	19.4584	1.11913
1324	20.7459	1.11779
1325	21.9478	1.11645
1326	23.019	1.11556
1327	24.121	1.11485
1328	25.032	1.11435
1329	25.747	1.11528
1330	26.3771	1.11732
1331	26.9036	1.11797
1332	27.3387	1.12044
1333	27.6328	1.12277
1334	27.7724	1.12459
1335	27.766	1.12796
1336	27.7149	1.13163
1337	27.5794	1.13561
1338	27.3219	1.14075
1339	27.0142	1.14496
1340	26.6199	1.15028
1341	26.1083	1.1561
1342	25.4741	1.16126
1343	24.8403	1.16699
1344	24.0467	1.17432
1345	23.1893	1.17948
1346	22.3267	1.18534
1347	21.3766	1.19051
1348	20.3448	1.19659
1349	19.3582	1.20332
1350	18.225	1.2096
1351	17.2063	1.21484
1352	16.1311	1.22035
1353	15.008	1.22516
1354	13.9586	1.23007
1355	12.8905	1.23416
1356	11.8354	1.23832
1357	10.7912	1.24198
1358	9.65414	1.2443
1359	8.5874	1.24753
1360	7.50052	1.24873
1361	6.44539	1.25099
1362	5.49205	1.25343
1363	4.56492	1.25594
1364	3.64741	1.25663
1365	2.81556	1.25782
1366	1.97202	1.26009
1367	1.24851	1.26152
1368	0.622007	1.26246
1369	0.058019	1.26387
1370	-0.464426	1.26427
1371	-0.913244	1.26377
1372	-1.3466	1.26442
1373	-1.70176	1.26528
1374	-1.98042	1.26603
1375	-2.05517	1.2656
1376	-2.12508	1.26473
1377	-2.16985	1.26517
1378	-2.08177	1.26511
1379	-1.83259	1.26492
1380	-1.56746	1.26426
1381	-1.28678	1.26351
1382	-0.954284	1.26295
1383	-0.468172	1.26277
1384	0.0875794	1.26266
1385	0.715104	1.26142
1386	1.44186	1.26075
1387	2.1505	1.25944
1388	2.94491	1.25819
1389	3.74673	1.25708
1390	4.64736	1.25607
1391	5.59085	1.25322
1392	6.5169	1.25144
1393	7.51668	1.2489
1394	8.49959	1.24753
1395	9.54325	1.24629
1396	10.608	1.24432
1397	11.7136	1.24165
1398	12.735	1.24001
1399	13.7418	1.23803
1400	14.7864	1.23707
1401	15.8184	1.23502
1402	16.7951	1.23316
1403	17.792	1.23098
1404	18.738	1.23041
1405	19.6001	1.22887
1406	20.5333	1.22769
1407	21.4385	1.22588
1408	22.1876	1.2257
1409	22.9245	1.22548
1410	23.603	1.22474
1411	24.3382	1.22471
1412	24.9399	1.22489
1413	25.5062	1.22571
1414	26.0027	1.22637
1415	26.5308	1.22637
1416	26.9135	1.22793
1417	27.1853	1.22954
1418	27.5395	1.23079
1419	27.7397	1.23295
1420	27.9236	1.23574
1421	28.0482	1.23748
1422	28.1065	1.24038
1423	28.1838	1.24384
1424	28.1154	1.24719
1425	28.0639	1.25016
1426	27.9021	1.2543
1427	27.7528	1.25739
1428	27.5701	1.26096
1429	27.3216	1.26404
1430	27.1148	1.26788
1431	26.8123	1.27182
1432	26.4965	1.27555
1433	26.1593	1.27855
1434	25.7904	1.28123
1435	25.3981	1.28466
1436	24.9929	1.28974
1437	24.5446	1.2938
1438	24.0761	1.2968
1439	23.637	1.3001
1440	23.0809	1.30342
1441	22.541	1.30651
1442	22.0489	1.30911
1443	21.5029	1.31052
1444	21.0112	1.31229
1445	20.4671	1.31503
1446	20.0073	1.31748
1447	19.5345	1.31887
1448	19.0674	1.32185
1449	18.6707	1.32336
1450	18.1808	1.32387
1451	17.741	1.32487
1452	17.4278	1.32631
1453	17.0799	1.32756
1454	16.7746	1.32837
1455	16.4429	1.32803
1456	16.1662	1.32874
1457	15.9413	1.33045
1458	15.7167	1.33201
1459	15.5922	1.33343
1460	15.4336	1.33398
1461	15.3791	1.33442
1462	15.3491	1.33551
1463	15.3388	1.33662
1464	15.4306	1.33689
1465	15.5508	1.33748
1466	15.6384	1.33811
1467	15.7811	1.33942
1468	15.8843	1.3399
1469	16.1042	1.33993
1470	16.2277	1.34034
1471	16.529	1.34217
1472	16.8007	1.3438
1473	17.1289	1.34426
1474	17.5	1.34511
1475	17.9006	1.34518
1476	18.3394	1.34634
1477	18.7443	1.34747
1478	19.1712	1.34817
1479	19.6532	1.3487
1480	20.096	1.35046
1481	20.5364	1.35164
1482	21.0558	1.35214
1483	21.5923	1.35328
1484	22.07	1.35323
1485	22.6074	1.35384
1486	23.0959	1.35306
1487	23.537	1.35208
1488	24.057	1.35166
1489	24.5275	1.35116
1490	24.9366	1.35055
1491	25.4536	1.35065
1492	25.8581	1.34977
1493	26.2489	1.3488
1494	26.6565	1.34828
1495	27.0733	1.34659
1496	27.4166	1.34677
1497	27.7713	1.34498
1498	28.1017	1.34417
1499	28.4012	1.34413
1500	28.6111	1.34297
1501	28.9108	1.34129
1502	29.152	1.33945
1503	29.3674	1.33892
1504	29.5607	1.33838
1505	29.7675	1.33726
1506	29.8975	1.33679
1507	29.9192	1.33568
1508	30.0032	1.33568
1509	30.1181	1.33526
1510	30.1588	1.33448
1511	30.1469	1.33325
1512	30.1629	1.33325
1513	30.1328	1.33352
1514	30.0751	1.33409
1515	30.0367	1.33535
1516	29.9208	1.33684
1517	29.8171	1.33704
1518	29.6445	1.33967
1519	29.4869	1.34034
1520	29.3513	1.344
1521	29.2261	1.34629
1522	29.1168	1.34807
1523	28.8787	1.34935
1524	28.6704	1.35031
1525	28.5533	1.35238
1526	28.3123	1.35547
1527	28.179	1.35631
1528	28.0218	1.35777
1529	27.7441	1.35803
1530	27.4777	1.35955
1531	27.2928	1.36121
1532	27.1912	1.36276
1533	26.9825	1.36419
1534	26.7897	1.36575
1535	26.633	1.36652
1536	26.4006	1.36776
1537	26.2721	1.3683
1538	26.1647	1.37042
1539	26.0232	1.37145
1540	25.9058	1.37168
1541	25.8352	1.37262
1542	25.7916	1.37448
1543	25.814	1.37553
1544	25.8524	1.37581
1545	25.8588	1.37708
1546	25.8501	1.37796
1547	25.8064	1.37856
1548	25.8849	1.37961
1549	25.9505	1.38119
1550	26.0337	1.38259
1551	26.2071	1.38355
1552	26.3002	1.3847
1553	26.3802	1.38573
1554	26.4559	1.38648
1555	26.6353	1.38674
1556	26.8062	1.38732
1557	26.9785	1.38798
1558	27.1885	1.38826
1559	27.3846	1.3882
1560	27.4744	1.38864
1561	27.7154	1.38845
1562	27.9536	1.38756
1563	28.2435	1.38698
1564	28.4782	1.3868
1565	28.7654	1.38646
1566	28.9847	1.38542
1567	29.2249	1.3839
1568	29.452	1.3829
1569	29.6798	1.38148
1570	29.9718	1.37876
1571	30.2394	1.37873
1572	30.4802	1.3775
1573	30.7206	1.37604
1574	30.9759	1.37449
1575	31.2525	1.37183
1576	31.4797	1.37015
1577	31.7458	1.36964
1578	32.0121	1.36886
1579	32.3786	1.36785
1580	32.6307	1.36728
1581	32.8822	1.36679
1582	33.1589	1.36544
1583	33.387	1.36425
1584	33.6737	1.36243
1585	33.9543	1.36067
1586	34.1073	1.3601
1587	34.2782	1.35998
1588	34.5271	1.35947
1589	34.7329	1.35883
1590	34.9198	1.3579
1591	35.0585	1.35732
1592	35.2065	1.35656
1593	35.3536	1.35695
1594	35.3811	1.35711
1595	35.4126	1.35747
1596	35.3826	1.35852
1597	35.4297	1.35885
1598	35.3232	1.35861
1599	35.3327	1.35764
1600	35.3543	1.35778
1601	35.2834	1.35808
1602	35.2549	1.35832
1603	35.2241	1.35729
1604	35.0584	1.35697
1605	35.0174	1.35652
1606	34.9056	1.35661
1607	34.8156	1.35595
1608	34.763	1.35677
1609	34.6916	1.35713
1610	34.6146	1.35751
1611	34.4383	1.35664
1612	34.3248	1.3572
1613	34.2928	1.3579
1614	34.2213	1.3581
1615	34.1926	1.35853
1616	34.0231	1.3591
1617	33.9834	1.3595
1618	33.8692	1.36005
1619	33.725	1.36058
1620	33.7366	1.36228
1621	33.5556	1.36327
1622	33.4156	1.36357
1623	33.36	1.36463
1624	33.3295	1.36567
1625	33.277	1.36716
1626	33.1575	1.3693
1627	33.1077	1.3698
1628	33.1247	1.37167
1629	32.9947	1.37259
1630	32.9897	1.37423
1631	32.9745	1.37559
1632	32.9388	1.37708
1633	32.9419	1.3792
1634	32.8603	1.38096
1635	32.8659	1.38257
1636	32.8352	1.38395
1637	32.7859	1.3845
1638	32.7343	1.38604
1639	32.8235	1.38723
1640	32.9086	1.38814
1641	32.8908	1.38831
1642	32.9011	1.38845
1643	32.9591	1.38795
1644	33.0615	1.38827
1645	33.0653	1.38813
1646	33.0753	1.38655
1647	33.1357	1.38619
1648	33.134	1.38626
1649	33.1568	1.3858
1650	33.2891	1.3855
1651	33.3514	1.38541
1652	33.4213	1.38438
1653	33.5628	1.38368
1654	33.5956	1.38359
1655	33.7306	1.38256
1656	33.7868	1.38259
1657	33.9363	1.38225
1658	34.0778	1.38179
1659	34.1898	1.38283
1660	34.4545	1.38351
1661	34.6614	1.38367
1662	34.8653	1.38339
1663	35.0319	1.38322
1664	35.2252	1.38374
1665	35.3747	1.3838
1666	35.5003	1.3836
1667	35.5811	1.38365
1668	35.7049	1.38387
1669	35.8152	1.38422
1670	35.9387	1.38549
1671	36.0519	1.38598
1672	36.1514	1.38724
1673	36.2817	1.38787
1674	36.3557	1.38863
1675	36.4429	1.38918
1676	36.4426	1.39019
1677	36.4839	1.3923
1678	36.5655	1.39298
1679	36.5589	1.39454
1680	36.539	1.3944
1681	36.4594	1.39633
1682	36.4785	1.39825
1683	36.5407	1.39865
1684	36.5617	1.39877
1685	36.6141	1.39945
1686	36.6015	1.40016
1687	36.573	1.40077
1688	36.6004	1.40135
1689	36.601	1.40177
1690	36.5635	1.40342
1691	36.4741	1.40427
1692	36.4247	1.4043
1693	36.2904	1.40404
1694	36.2182	1.40662
1695	36.1077	1.40637
1696	36.001	1.40588
1697	35.9941	1.40627
1698	35.9145	1.40671
1699	35.9149	1.40861
1700	35.9091	1.40901
1701	35.8573	1.40968
1702	35.7964	1.41023
1703	35.7567	1.4106
1704	35.8063	1.4104
1705	35.7501	1.41127
1706	35.7365	1.41244
1707	35.7244	1.41215
1708	35.6994	1.41277
1709	35.6921	1.41352
1710	35.7335	1.41254
1711	35.738	1.41342
1712	35.6638	1.41442
1713	35.6275	1.41425
1714	35.664	1.41419
1715	35.711	1.41443
1716	35.7276	1.41439
1717	35.8039	1.41438
1718	35.8307	1.41517
1719	35.7906	1.41568
1720	35.8578	1.41491
1721	35.9018	1.41439
1722	35.8446	1.41431
1723	35.9388	1.4158
1724	35.9395	1.41505
1725	35.9552	1.41419
1726	36.0581	1.41427
1727	36.1411	1.41325
1728	36.2159	1.41313
1729	36.2895	1.41398
1730	36.1811	1.41285
1731	36.2036	1.413
1732	36.2362	1.41185
1733	36.2404	1.41119
1734	36.3147	1.41044
1735	36.3995	1.41057
1736	36.4108	1.41119
1737	36.5312	1.41091
1738	36.6178	1.41079
1739	36.8012	1.41093
1740	36.8131	1.41028
1741	36.957	1.4101
1742	37.0279	1.41034
1743	37.1281	1.41028
1744	37.2694	1.41105
1745	37.3574	1.41117
1746	37.4286	1.41153
1747	37.4989	1.412
1748	37.5409	1.41286
1749	37.773	1.41384
1750	37.7749	1.41345
1751	37.8044	1.41278
1752	37.8214	1.41336
1753	37.9541	1.4139
1754	38.0907	1.41385
1755	38.1855	1.41307
1756	38.185	1.41322
1757	38.2096	1.41192
1758	38.2162	1.41182
1759	38.3224	1.41198
1760	38.2294	1.41099
1761	38.195	1.40999
1762	38.2314	1.40806
1763	38.243	1.40678
1764	38.2255	1.40506
1765	38.0994	1.40311
1766	38.1445	1.40163
1767	38.1522	1.4005
1768	38.0004	1.39888
1769	38.0149	1.39729
1770	37.8766	1.3956
1771	37.9237	1.39404
1772	37.8709	1.39202
1773	37.7537	1.39094
1774	37.7575	1.38906
1775	37.6808	1.38673
1776	37.606	1.38553
1777	37.5983	1.38397
1778	37.5177	1.38381
1779	37.3993	1.38421
1780	37.2772	1.38262
1781	37.2226	1.38201
1782	37.1302	1.38286
1783	37.0901	1.38153
1784	37.0413	1.38037
1785	36.8507	1.37971
1786	36.7955	1.38046
1787	36.6902	1.38028
1788	36.6079	1.37888
1789	36.5917	1.37937
1790	36.455	1.37882
1791	36.4133	1.37818
1792	36.3747	1.37885
1793	36.3483	1.37884
1794	36.3697	1.37867
1795	36.322	1.3793
1796	36.2935	1.38068
1797	36.3043	1.38078
1798	36.3332	1.38129
1799	36.2992	1.38263
1800	36.27	1.38318
1801	36.2334	1.38485
1802	36.1714	1.38479
1803	36.1733	1.3851
1804	36.1877	1.38532
1805	36.2397	1.38598
1806	36.2587	1.38686
1807	36.2779	1.3876
1808	36.2345	1.38897
1809	36.2214	1.38893
1810	36.2438	1.38923
1811	36.3394	1.39052
1812	36.3755	1.39104
1813	36.434	1.39164
1814	36.5052	1.39321
1815	36.5295	1.39334
1816	36.6145	1.39388
1817	36.6634	1.39389
1818	36.6661	1.39456
1819	36.7416	1.39531
1820	36.7491	1.39402
1821	36.8535	1.39387
1822	36.794	1.39246
1823	36.8217	1.39337
1824	36.877	1.39323
1825	36.9211	1.39182
1826	36.9821	1.39043
1827	36.9783	1.38919
1828	37.0219	1.38876
1829	37.0464	1.38717
1830	37.053	1.38573
1831	37.08	1.38549
1832	37.0902	1.38412
1833	37.0721	1.38164
1834	37.0712	1.3805
1835	37.0323	1.37878
1836	37.0552	1.37711
1837	37.0115	1.37575
1838	37.072	1.37507
1839	37.0984	1.37387
1840	37.0597	1.37284
1841	36.9953	1.37366
1842	36.9211	1.37172
1843	36.9106	1.37094
1844	36.8859	1.37122
1845	36.8077	1.36938
1846	36.8176	1.36828
1847	36.7097	1.36778
1848	36.71	1.36726
1849	36.6467	1.36733
1850	36.5424	1.36615
1851	36.5523	1.36724
1852	36.492	1.36576
1853	36.3676	1.36552
1854	36.3436	1.36702
1855	36.2268	1.36592
1856	36.1924	1.36531
1857	36.0935	1.36547
1858	36.0161	1.36531
1859	35.979	1.36545
1860	35.9266	1.36354
1861	35.8989	1.36344
1862	35.8402	1.36227
1863	35.7858	1.36125
1864	35.7372	1.36113
1865	35.5722	1.35954
1866	35.5606	1.3587
1867	35.3906	1.35833
1868	35.3676	1.35835
1869	35.2734	1.35812
1870	35.1908	1.35695
1871	35.1079	1.35751
1872	35.1247	1.35658
1873	35.0593	1.35579
1874	35.0176	1.35685
1875	34.9351	1.35605
1876	34.8734	1.35562
1877	34.8167	1.35548
1878	34.7296	1.35445
1879	34.6304	1.35376
1880	34.5973	1.35223
1881	34.5132	1.35303
1882	34.4219	1.35114
1883	34.3904	1.34934
1884	34.3605	1.34965
1885	34.3206	1.34841
1886	34.3125	1.34774
1887	34.3079	1.34713
1888	34.2741	1.34644
1889	34.284	1.34536
1890	34.3168	1.34319
1891	34.3124	1.34385
1892	34.2957	1.34234
1893	34.2669	1.3415
1894	34.2012	1.34168
1895	34.1263	1.33944
1896	34.1646	1.3384
1897	34.1318	1.33772
1898	34.0781	1.33701
1899	34.0687	1.33612
1900	34.0169	1.33403
1901	33.9526	1.33573
1902	33.9323	1.33371
1903	33.8584	1.33258
1904	33.7827	1.33533
1905	33.7879	1.33315
1906	33.8448	1.33274
1907	33.8459	1.3336
1908	33.8455	1.33359
1909	33.8632	1.33387
1910	33.8071	1.33195
1911	33.7778	1.33356
1912	33.7297	1.33277
1913	33.7346	1.33146
1914	33.7085	1.33408
1915	33.682	1.33165
1916	33.6809	1.33171
1917	33.717	1.33244
1918	33.6776	1.33344
1919	33.6601	1.33357
1920	33.6392	1.33191
1921	33.5814	1.33349
1922	33.5017	1.33191
1923	33.4107	1.33171
1924	33.4284	1.3329
1925	33.3536	1.33184
1926	33.2415	1.33202
1927	33.1271	1.33142
1928	32.9487	1.33097
1929	32.9357	1.32969
1930	32.8176	1.32914
1931	32.6913	1.33078
1932	32.5715	1.32973
1933	32.4282	1.32902
1934	32.2982	1.33085
1935	32.098	1.33048
1936	32.1162	1.32951
1937	31.9975	1.32938
1938	31.8839	1.32978
1939	31.7549	1.33006
1940	31.6188	1.32932
1941	31.4989	1.33019
1942	31.4034	1.32901
1943	31.2737	1.32786
1944	31.1516	1.32855
1945	31.0877	1.32771
1946	31.0835	1.32773
1947	30.9451	1.32839
1948	30.8626	1.32774
1949	30.7435	1.32728
1950	30.6091	1.3266
1951	30.4876	1.32791
1952	30.4137	1.32643
1953	30.3391	1.32459
1954	30.2195	1.32583
1955	30.1135	1.32474
1956	30.0445	1.32359
1957	29.983	1.32322
1958	29.8568	1.32282
1959	29.8449	1.32139
1960	29.8237	1.32002
1961	29.7906	1.32141
1962	29.7676	1.31994
1963	29.5968	1.31883
1964	29.7054	1.32638
1965	29.2802	1.31454
1966	30.1524	1.39623
1967	29.13	1.31405
1968	28.621	1.34033
1969	29.4462	1.32936
1970	28.7937	1.31382
1971	29.697	1.38521
1972	28.7386	1.31564
1973	28.2153	1.34359
1974	28.9082	1.32797
1975	28.2364	1.31386
1976	29.1649	1.39305
1977	28.1082	1.31383
1978	27.6106	1.33628
1979	28.278	1.32981
1980	27.6978	1.31587
1981	28.5806	1.38816
1982	27.4771	1.31619
1983	27.0588	1.34084
1984	27.7562	1.32824
1985	27.1232	1.31318
1986	28.0162	1.39496
1987	26.9453	1.31345
1988	26.4778	1.33218
1989	27.0683	1.32739
1990	26.4721	1.31529
1991	27.2995	1.38966
1992	26.1868	1.31865
1993	25.7674	1.33954
1994	26.441	1.33011
1995	25.7766	1.31619
1996	26.6459	1.39923
1997	25.5456	1.3201
1998	25.1945	1.33568
1999	25.8033	1.3344
[truncated: 2 more rows]
